# Supplementary material for: Development Modeling of Phormia regina (Diptera: Calliphoridae)
Source: Insects. 2024 Jul 21;15(7):550. doi: 10.3390/insects15070550 (PMC11277486; doi:10.3390/insects15070550)
Supplement: Supplementary file 1 [file insects-15-00550-s001.zip]

Archive with 1 entries (1 files):
- insects-3101769-supplementary.xlsx
