# Supplementary material for: Development Modeling of Phormia regina (Diptera: Calliphoridae)
Source: Insects. 2024 Jul 21;15(7):550. doi: 10.3390/insects15070550 (PMC11277486; doi:10.3390/insects15070550)
Supplement: Supplementary file 1 [file insects-15-00550-s001.zip › insects-3101769-supplementary.xlsx]

## Sheet: 7.5 C
			Original Data Counts
			Date	2013-01-23	2013-01-23	2013-01-23	2013-01-23	2013-01-23	2013-01-23	2013-01-23	2013-01-23	2013-01-24	2013-01-24	2013-01-24	2013-01-24	2013-01-25	2013-01-25	2013-01-25	2013-01-25	2013-01-25	2013-01-25	2013-01-25	2013-01-25	2013-01-27	2013-01-27	2013-01-27	2013-01-27	2013-01-29	2013-01-29	2013-01-29	2013-01-29	2013-01-31	2013-01-31	2013-01-31	2013-01-31	2013-02-02	2013-02-02	2013-02-02	2013-02-02	2013-02-04	2013-02-04	2013-02-04	2013-02-04	2013-02-06	2013-02-06	2013-02-06	2013-02-06	2013-02-09	2013-02-09
			Time Pulled (sampled)	04:01:00	04:04:00	04:06:00	04:08:00	20:00:00	20:02:00	20:04:00	20:06:00	12:08:00	12:11:00	12:13:00	12:15:00	03:59:00	04:03:00	04:05:00	04:07:00	20:02:00	20:04:00	20:10:00	20:12:00	16:00:00	16:02:00	16:04:00	16:06:00	12:00:00	12:02:00	12:04:00	12:06:00	08:01:00	08:06:00	08:09:00	08:12:00	04:01:00	04:09:00	04:14:00	04:19:00	00:00:00	00:05:00	00:09:00	00:15:00	15:00:00	15:05:00	15:09:00	15:11:00	06:00:00	06:04:00
Coding			Sample	E1	E1	E1	E1	E2	E2	E2	E2	E3	E3	E3	E3	E4	E4	E4	E4	E5	E5	E5	E5	F1	F1	F1	F1	F2	F2	F2	F2	F3	F3	F3	F3	F4	F4	F4	F4	F5	F5	F5	F5	S1	S1	S1	S1	S2	S2
New	Old		Replication	1	2	3	4	1	2	3	4	1	2	3	4	1	2	3	4	1	2	3	4	1	2	3	4	1	2	3	4	1	2	3	4	1	2	3	4	1	2	3	4	1	2	3	4	1	2
x.0=egg	(E)-egg		Temperature	7.5	7.5	7.5	7.5	7.5	7.5	7.5	7.6	7.5	7.5	7.5	7.5	7.5	7.4	7.5	7.6	7.5	7.5	7.4	8.5	7.5	7.5	7.3	7.5	7.5	7.5	7.3	7.5	7.5	7.5	7.3	7.5	7.4	7.4	7.5	7.6	7.5	7.5	7.5	7.5	7.5	7.5	7.5	7.9	7.5	7.5
x.1=development	(d)-development	Number of Individual	1	0	0	0	0	0	0	0	0	0	0	0	0	0	0	0	0	0	0	0	0	0	0	0	0	0	0	0	0	0.9	0	0	0	0.1	0	0	0	0.9	0	0	0	0.1	0.9	0.9	0.9	0.9	0.9
x.2=emerging/molting	(e)-emerging		2	0	0	0	0	0	0	0	0	0	0	0	0	0	0	0	0	0	0	0	0	0	0	0	0	0	0	0	0	0.9	0	0	0	0.1	0	0	0	0.9	0	0	0	0.9	0.9	0.9	0.9	0.9	0.9
	(m)-molting		3	0	0	0	0	0	0	0	0	0	0	0	0	0	0	0	0	0	0	0	0	0	0	0	0	0	0	0	0	0.9	0	0	0	0.9	0	0	0	0.9	0	0	0	0.9	0.9	0.9	0.9	0.9	0.9
x.3=slits faint	(3f)-slits faint		4	0	0	0	0	0	0	0	0	0	0	0	0	0	0	0	0	0	0	0	0	0	0	0	0	0	0	0	0	0.9	0	0	0	0.9	0	0	0	0.9	0	0	0	0.9	0.9	0.9	0.9	0.9	0.9
x.4=slits prominent	(3p)-slits prominent		5	0	0	0	0	0	0	0	0	0	0	0	0	0	0	0	0	0	0	0	0	0	0	0	0	0	0	0	0	0.9	0	0	0	0.9	0	0	0	0.9	0	0	0	0.9	0.9	0.9	0.9	0.9	0.9
x.5=early pupa	(light)		6	0	0	0	0	0	0	0	0	0	0	0	0	0	0	0	0	0	0	0	0	0	0	0	0	0	0	0	0	0.9	0	0	0	0.9	0	0	0	0.9	0	0	0	0.9	0.9	0.9	0.9	0.9	0.9
x.6=late pupa	(dark)		7	0	0	0	0	0	0	0	0	0	0	0	0	0	0	0	0	0	0	0	0	0	0	0	0	0	0	0	0	0.9	0	0	0	0.9	0	0	0	0.9	0	0	0	0.9	0.9	0.9	0.9	0.9	0.9
x.9=dead	(X)-dead		8	0	0	0	0	0	0	0	0	0	0	0	0	0	0	0	0	0	0	0	0	0	0	0	0	0	0	0	0	0.9	0	0	0	0.9	0	0	0	0.9	0	0	0	0.9	0.9	0.9	0.9	0.9	0.9
			9	0	0	0	0	0	0	0	0	0	0	0	0	0	0	0	0	0	0	0	0	0	0	0	0	0	0	0	0	0.9	0	0	0	0.9	0	0	0	0.9	0	0	0	0.9	0.9	0.9	0.9	0.9	0.9
Egg for sample E4 and E5 counted as dead			10	0	0	0	0	0	0	0	0	0	0	0	0	0	0	0	0	0	0	0	0	0	0	0	0	0	0	0	0	0.9	0	0	0	0.9	0	0	0	0.9	0	0	0	0.9	0.9	0.9	0.9	0.9	0.9
			11	0	0	0	0	0	0	0	0	0	0	0	0	0	0	0	0	0	0	0	0	0	0	0	0	0	0	0	0	0.9	0	0	0	0.9	0	0	0	0.9	0	0	0	0.9	0.9	0.9	0.9	0.9	0.9
0-egg			12	0	0	0	0	0	0	0	0	0	0	0	0	0	0	0	0	0	0	0	0	0	0	0	0	0	0	0	0	0.9	0	0	0	0.9	0	0	0	0.9	0	0	0	0.9	0.9	0.9	0.9	0.9	0.9
1-1st			13	0	0	0	0	0	0	0	0	0	0	0	0	0	0	0	0	0	0	0	0	0	0	0	0	0	0	0	0	0.9	0	0	0	0.9	0	0	0	0.9	0	0	0	0.9	0.9	0.9	0.9	0.9	0.9
2-2nd			14	0	0	0	0	0	0	0	0	0	0	0	0	0	0	0	0	0	0	0	0	0	0	0	0	0	0	0	0	0.9	0	0	0	0.9	0	0	0	0.9	0	0	0	0.9	0.9	0.9	0.9	0.9	0.9
3-3rd			15	0	0	0	0	0	0	0	0	0	0	0	0	0	0	0	0	0	0	0	0	0	0	0	0	0	0	0	0	0.9	0	0	0	0.9	0	0	0	0.9	0	0	0.1	0.9	0.9	0.9	0.9	0.9	0.9
4-3m			16	0	0	0	0	0	0	0	0	0	0	0	0	0	0	0	0	0	0	0	0	0	0	0	0	0	0	0	0	0.9	0	0	0	0.9	0.9	0	0	0.9	0	0	0.1	0.9	0.9	0.9	0.9	0.9	0.9
5-Pupa			17	0	0	0	0	0	0	0	0	0	0	0	0	0	0	0	0	0	0	0	0	0	0	0	0	0	0	0	0	0.9	0.9	0	0.9	0.9	.	0	0	0.9	0	0	0.1	0.9	0.9	0.9	0.9	0.9	0.9
6-Adult			18	0	0	0	0	0	0	0	0	0	0	0	0	0	0	0	0	0	0	0	0	0	0	0	0	0	0	0	0	0.9	0.9	0.9	0.9	0.9	.	0	0	0.9	0	0.1	0.1	0.9	0.9	0.9	0.9	0.9	0.9
			19	0	0	0	0	0	0	0	0	0	0	0	0	0	0	0	0	0	0	0	0	0	0.9	0	0	0	0	0	0	0.9	0.9	.	0.9	0.9	.	0	0	1.9	0	0.1	0.1	.	0.9	0.9	0.9	0.9	0.9
			20	0	0	0	.	0	0	.	0	0	0	0	.	0	0	0	0	0	0	0	0	0	0.9	0	0	0	0	0	0	0.9	0.9	.	0.9	1	.	0.9	0	1.9	0	0.1	0.1	.	0.9	0.9	0	0.9	0.9
			21	.	0	.	.	.	.	.	0.9	.	0	.	.	.	0	.	.	.	.	.	.	0	.	.	0	0	.	.	.	.	0.9	.	.	1	.	.	.	.	0	.	0.1	.	.	.	.	.	.
			22	.	.	.	.	.	.	.	.	.	0	.	.	.	.	.	.	.	.	.	.	.	.	.	0	.	.	.	.	.	.	.	.	.	.	.	.	.	.	.	.	.	.	.	.	.	.
			23	.	.	.	.	.	.	.	.	.	.	.	.	.	.	.	.	.	.	.	.	.	.	.	0	.	.	.	.	.	.	.	.	.	.	.	.	.	.	.	.	.	.	.	.	.	.
			24	.	.	.	.	.	.	.	.	.	.	.	.	.	.	.	.	.	.	.	.	.	.	.	.	.	.	.	.	.	.	.	.	.	.	.	.	.	.	.	.	.	.	.	.	.	.
			25	.	.	.	.	.	.	.	.	.	.	.	.	.	.	.	.	.	.	.	.	.	.	.	.	.	.	.	.	.	.	.	.	.	.	.	.	.	.	.	.	.	.	.	.	.	.
		Summary of Raw Data
		start date	2013-01-22
		start time	12:00:00
			sampling stage	E1				E2				E3				E4				E5				F1				F2				F3				F4				F5				S1				S2
	When all adults are dead, any remaining pupae are (hand) scored as dead (none at 7.5).	These values copied or calculated from orignal (raw) data in table above	rep	1	2	3	4	1	2	3	4	1	2	3	4	1	2	3	4	1	2	3	4	1	2	3	4	1	2	3	4	1	2	3	4	1	2	3	4	1	2	3	4	1	2	3	4	1	2
			sample date	2013-01-23	2013-01-23	2013-01-23	2013-01-23	2013-01-23	2013-01-23	2013-01-23	2013-01-23	2013-01-24	2013-01-24	2013-01-24	2013-01-24	2013-01-25	2013-01-25	2013-01-25	2013-01-25	2013-01-25	2013-01-25	2013-01-25	2013-01-25	2013-01-27	2013-01-27	2013-01-27	2013-01-27	2013-01-29	2013-01-29	2013-01-29	2013-01-29	2013-01-31	2013-01-31	2013-01-31	2013-01-31	2013-02-02	2013-02-02	2013-02-02	2013-02-02	2013-02-04	2013-02-04	2013-02-04	2013-02-04	2013-02-06	2013-02-06	2013-02-06	2013-02-06	2013-02-09	2013-02-09
			sample time	04:01:00	04:04:00	04:06:00	04:08:00	20:00:00	20:02:00	20:04:00	20:06:00	12:08:00	12:11:00	12:13:00	12:15:00	03:59:00	04:03:00	04:05:00	04:07:00	20:02:00	20:04:00	20:10:00	20:12:00	16:00:00	16:02:00	16:04:00	16:06:00	12:00:00	12:02:00	12:04:00	12:06:00	08:01:00	08:06:00	08:09:00	08:12:00	04:01:00	04:09:00	04:14:00	04:19:00	00:00:00	00:05:00	00:09:00	00:15:00	15:00:00	15:05:00	15:09:00	15:11:00	06:00:00	06:04:00
			elapsed days hours:min	16:01:00	16:04:00	16:06:00	16:08:00	1900-01-01 08:00:00	1900-01-01 08:02:00	1900-01-01 08:04:00	1900-01-01 08:06:00	1900-01-02 00:08:00	1900-01-02 00:11:00	1900-01-02 00:13:00	1900-01-02 00:15:00	1900-01-02 15:59:00	1900-01-02 16:03:00	1900-01-02 16:05:00	1900-01-02 16:07:00	1900-01-03 08:02:00	1900-01-03 08:04:00	1900-01-03 08:10:00	1900-01-03 08:12:00	1900-01-05 04:00:00	1900-01-05 04:02:00	1900-01-05 04:04:00	1900-01-05 04:06:00	1900-01-07	1900-01-07 00:02:00	1900-01-07 00:04:00	1900-01-07 00:06:00	1900-01-08 20:01:00	1900-01-08 20:06:00	1900-01-08 20:09:00	1900-01-08 20:12:00	1900-01-10 16:01:00	1900-01-10 16:09:00	1900-01-10 16:14:00	1900-01-10 16:19:00	1900-01-12 12:00:00	1900-01-12 12:05:00	1900-01-12 12:09:00	1900-01-12 12:15:00	1900-01-15 03:00:00	1900-01-15 03:05:00	1900-01-15 03:09:00	1900-01-15 03:11:00	1900-01-17 18:00:00	1900-01-17 18:04:00
			total elapsed dec hours	16.0167	16.0667	16.1	16.1333	32	32.0333	32.0667	32.1	48.1333	48.1833	48.2167	48.25	63.9833	64.05	64.0833	64.1167	80.0333	80.0667	80.1667	80.2	124	124.033	124.067	124.1	168	168.033	168.067	168.1	212.017	212.1	212.15	212.2	256.017	256.15	256.233	256.317	300	300.083	300.15	300.25	363	363.083	363.15	363.183	426	426.067
			temp ° C	7.5	7.5	7.5	7.5	7.5	7.5	7.5	7.6	7.5	7.5	7.5	7.5	7.5	7.4	7.5	7.6	7.5	7.5	7.4	8.5	7.5	7.5	7.3	7.5	7.5	7.5	7.3	7.5	7.5	7.5	7.3	7.5	7.4	7.4	7.5	7.6	7.5	7.5	7.5	7.5	7.5	7.5	7.5	7.9	7.5	7.5
Coding		0	egg	20	21	20	19	20	20	19	20	20	22	20	19	20	21	20	20	20	20	20	20	21	18	20	23	21	20	20	20	0	16	17	16	0	16	19	20	0	0	17	14	0	0	0	0	0	0
New	Old	0.1	egg w/ develop.	0	0	0	0	0	0	0	0	0	0	0	0	0	0	0	0	0	0	0	0	0	0	0	0	0	0	0	0	0	0	0	0	2	0	0	0	0	0	3	7	1	0	0	0	0	0
x.0=egg	(E)-egg	0.9	egg dead	0	0	0	0	0	0	0	1	0	0	0	0	0	0	0	0	0	0	0	0	0	2	0	0	0	0	0	0	20	5	1	4	17	1	1	0	18	21	0	0	17	20	20	19	20	20
x.1=development	(d)-development	1	1st stage	0	0	0	0	0	0	0	0	0	0	0	0	0	0	0	0	0	0	0	0	0	0	0	0	0	0	0	0	0	0	0	0	2	0	0	0	0	0	0	0	0	0	0	0	0	0
x.2=emerging/molting	(e)-emerging	1.2	1st emerging	0	0	0	0	0	0	0	0	0	0	0	0	0	0	0	0	0	0	0	0	0	0	0	0	0	0	0	0	0	0	0	0	0	0	0	0	0	0	0	0	0	0	0	0	0	0
	(m)-molting	1.3	next stage slits faint	0	0	0	0	0	0	0	0	0	0	0	0	0	0	0	0	0	0	0	0	0	0	0	0	0	0	0	0	0	0	0	0	0	0	0	0	0	0	0	0	0	0	0	0	0	0
x.3=slits faint	(3f)-slits faint	1.4	next stage slits prom.	0	0	0	0	0	0	0	0	0	0	0	0	0	0	0	0	0	0	0	0	0	0	0	0	0	0	0	0	0	0	0	0	0	0	0	0	0	0	0	0	0	0	0	0	0	0
x.4=slits prominent	(3p)-slits prominent	1.9	1st dead	0	0	0	0	0	0	0	0	0	0	0	0	0	0	0	0	0	0	0	0	0	0	0	0	0	0	0	0	0	0	0	0	0	0	0	0	2	0	0	0	0	0	0	0	0	0
x.5=early pupa	(light)	2	2nd stage	0	0	0	0	0	0	0	0	0	0	0	0	0	0	0	0	0	0	0	0	0	0	0	0	0	0	0	0	0	0	0	0	0	0	0	0	0	0	0	0	0	0	0	0	0	0
x.6=late pupa	(dark)	2.2	2nd emerging	0	0	0	0	0	0	0	0	0	0	0	0	0	0	0	0	0	0	0	0	0	0	0	0	0	0	0	0	0	0	0	0	0	0	0	0	0	0	0	0	0	0	0	0	0	0
x.9=dead	(X)-dead	2.3	next stage slits faint	0	0	0	0	0	0	0	0	0	0	0	0	0	0	0	0	0	0	0	0	0	0	0	0	0	0	0	0	0	0	0	0	0	0	0	0	0	0	0	0	0	0	0	0	0	0
		2.4	next stage slits prom.	0	0	0	0	0	0	0	0	0	0	0	0	0	0	0	0	0	0	0	0	0	0	0	0	0	0	0	0	0	0	0	0	0	0	0	0	0	0	0	0	0	0	0	0	0	0
Egg for sample E4 and E5 counted as dead		2.9	2nd dead	0	0	0	0	0	0	0	0	0	0	0	0	0	0	0	0	0	0	0	0	0	0	0	0	0	0	0	0	0	0	0	0	0	0	0	0	0	0	0	0	0	0	0	0	0	0
		3	3rd stage	0	0	0	0	0	0	0	0	0	0	0	0	0	0	0	0	0	0	0	0	0	0	0	0	0	0	0	0	0	0	0	0	0	0	0	0	0	0	0	0	0	0	0	0	0	0
0-egg		3.2	3rd emerging	0	0	0	0	0	0	0	0	0	0	0	0	0	0	0	0	0	0	0	0	0	0	0	0	0	0	0	0	0	0	0	0	0	0	0	0	0	0	0	0	0	0	0	0	0	0
1-1st		3.3	next stage slits faint	0	0	0	0	0	0	0	0	0	0	0	0	0	0	0	0	0	0	0	0	0	0	0	0	0	0	0	0	0	0	0	0	0	0	0	0	0	0	0	0	0	0	0	0	0	0
2-2nd		3.4	next stage slits prom.	0	0	0	0	0	0	0	0	0	0	0	0	0	0	0	0	0	0	0	0	0	0	0	0	0	0	0	0	0	0	0	0	0	0	0	0	0	0	0	0	0	0	0	0	0	0
3-3rd		3.9	3rd dead	0	0	0	0	0	0	0	0	0	0	0	0	0	0	0	0	0	0	0	0	0	0	0	0	0	0	0	0	0	0	0	0	0	0	0	0	0	0	0	0	0	0	0	0	0	0
4-3m		4	3rd migratory	0	0	0	0	0	0	0	0	0	0	0	0	0	0	0	0	0	0	0	0	0	0	0	0	0	0	0	0	0	0	0	0	0	0	0	0	0	0	0	0	0	0	0	0	0	0
5-Pupa		4.9	3rd mig. Dead	0	0	0	0	0	0	0	0	0	0	0	0	0	0	0	0	0	0	0	0	0	0	0	0	0	0	0	0	0	0	0	0	0	0	0	0	0	0	0	0	0	0	0	0	0	0
6-Adult		5	pupa	0	0	0	0	0	0	0	0	0	0	0	0	0	0	0	0	0	0	0	0	0	0	0	0	0	0	0	0	0	0	0	0	0	0	0	0	0	0	0	0	0	0	0	0	0	0
		5.5	early/light pupa	0	0	0	0	0	0	0	0	0	0	0	0	0	0	0	0	0	0	0	0	0	0	0	0	0	0	0	0	0	0	0	0	0	0	0	0	0	0	0	0	0	0	0	0	0	0
		5.6	late/dark pupa	0	0	0	0	0	0	0	0	0	0	0	0	0	0	0	0	0	0	0	0	0	0	0	0	0	0	0	0	0	0	0	0	0	0	0	0	0	0	0	0	0	0	0	0	0	0
		5.9	pupa dead	0	0	0	0	0	0	0	0	0	0	0	0	0	0	0	0	0	0	0	0	0	0	0	0	0	0	0	0	0	0	0	0	0	0	0	0	0	0	0	0	0	0	0	0	0	0
		6	adult	0	0	0	0	0	0	0	0	0	0	0	0	0	0	0	0	0	0	0	0	0	0	0	0	0	0	0	0	0	0	0	0	0	0	0	0	0	0	0	0	0	0	0	0	0	0
		6.2	adult emerging	0	0	0	0	0	0	0	0	0	0	0	0	0	0	0	0	0	0	0	0	0	0	0	0	0	0	0	0	0	0	0	0	0	0	0	0	0	0	0	0	0	0	0	0	0	0
		Transposed Data from Raw Data Table
transpose fcn (crt-shift-enter)		Samp	Rep	Time	Temp	egg	egg w/ develop.	egg dead	1st stage	1st emerging	next stage slits faint	next stage slits prom.	1st dead	2nd stage	2nd emerging	next stage slits faint	next stage slits prom.	2nd dead	3rd stage	3rd emerging	next stage slits faint	next stage slits prom.	3rd dead	3rd migratory	3rd mig. Dead	pupa	early/light pupa	late/dark pupa	pupa dead	adult	adult emerging
MUST select entire array range to enter, or delete		E1	1	16.0167	7.5	20	0	0	0	0	0	0	0	0	0	0	0	0	0	0	0	0	0	0	0	0	0	0	0	0	0
range is (e41:dt68)		E1	2	16.0667	7.5	21	0	0	0	0	0	0	0	0	0	0	0	0	0	0	0	0	0	0	0	0	0	0	0	0	0
		E1	3	16.1	7.5	20	0	0	0	0	0	0	0	0	0	0	0	0	0	0	0	0	0	0	0	0	0	0	0	0	0
		E1	4	16.1333	7.5	19	0	0	0	0	0	0	0	0	0	0	0	0	0	0	0	0	0	0	0	0	0	0	0	0	0
		E2	1	32	7.5	20	0	0	0	0	0	0	0	0	0	0	0	0	0	0	0	0	0	0	0	0	0	0	0	0	0
		E2	2	32.0333	7.5	20	0	0	0	0	0	0	0	0	0	0	0	0	0	0	0	0	0	0	0	0	0	0	0	0	0
		E2	3	32.0667	7.5	19	0	0	0	0	0	0	0	0	0	0	0	0	0	0	0	0	0	0	0	0	0	0	0	0	0
		E2	4	32.1	7.6	20	0	1	0	0	0	0	0	0	0	0	0	0	0	0	0	0	0	0	0	0	0	0	0	0	0
		E3	1	48.1333	7.5	20	0	0	0	0	0	0	0	0	0	0	0	0	0	0	0	0	0	0	0	0	0	0	0	0	0
		E3	2	48.1833	7.5	22	0	0	0	0	0	0	0	0	0	0	0	0	0	0	0	0	0	0	0	0	0	0	0	0	0
		E3	3	48.2167	7.5	20	0	0	0	0	0	0	0	0	0	0	0	0	0	0	0	0	0	0	0	0	0	0	0	0	0
		E3	4	48.25	7.5	19	0	0	0	0	0	0	0	0	0	0	0	0	0	0	0	0	0	0	0	0	0	0	0	0	0
		E4	1	63.9833	7.5	20	0	0	0	0	0	0	0	0	0	0	0	0	0	0	0	0	0	0	0	0	0	0	0	0	0
		E4	2	64.05	7.4	21	0	0	0	0	0	0	0	0	0	0	0	0	0	0	0	0	0	0	0	0	0	0	0	0	0
		E4	3	64.0833	7.5	20	0	0	0	0	0	0	0	0	0	0	0	0	0	0	0	0	0	0	0	0	0	0	0	0	0
		E4	4	64.1167	7.6	20	0	0	0	0	0	0	0	0	0	0	0	0	0	0	0	0	0	0	0	0	0	0	0	0	0
		E5	1	80.0333	7.5	20	0	0	0	0	0	0	0	0	0	0	0	0	0	0	0	0	0	0	0	0	0	0	0	0	0
		E5	2	80.0667	7.5	20	0	0	0	0	0	0	0	0	0	0	0	0	0	0	0	0	0	0	0	0	0	0	0	0	0
		E5	3	80.1667	7.4	20	0	0	0	0	0	0	0	0	0	0	0	0	0	0	0	0	0	0	0	0	0	0	0	0	0
		E5	4	80.2	8.5	20	0	0	0	0	0	0	0	0	0	0	0	0	0	0	0	0	0	0	0	0	0	0	0	0	0
		F1	1	124	7.5	21	0	0	0	0	0	0	0	0	0	0	0	0	0	0	0	0	0	0	0	0	0	0	0	0	0
		F1	2	124.033	7.5	18	0	2	0	0	0	0	0	0	0	0	0	0	0	0	0	0	0	0	0	0	0	0	0	0	0
		F1	3	124.067	7.3	20	0	0	0	0	0	0	0	0	0	0	0	0	0	0	0	0	0	0	0	0	0	0	0	0	0
		F1	4	124.1	7.5	23	0	0	0	0	0	0	0	0	0	0	0	0	0	0	0	0	0	0	0	0	0	0	0	0	0
		F2	1	168	7.5	21	0	0	0	0	0	0	0	0	0	0	0	0	0	0	0	0	0	0	0	0	0	0	0	0	0
		F2	2	168.033	7.5	20	0	0	0	0	0	0	0	0	0	0	0	0	0	0	0	0	0	0	0	0	0	0	0	0	0
		F2	3	168.067	7.3	20	0	0	0	0	0	0	0	0	0	0	0	0	0	0	0	0	0	0	0	0	0	0	0	0	0
		F2	4	168.1	7.5	20	0	0	0	0	0	0	0	0	0	0	0	0	0	0	0	0	0	0	0	0	0	0	0	0	0
		F3	1	212.017	7.5	0	0	20	0	0	0	0	0	0	0	0	0	0	0	0	0	0	0	0	0	0	0	0	0	0	0
		F3	2	212.1	7.5	16	0	5	0	0	0	0	0	0	0	0	0	0	0	0	0	0	0	0	0	0	0	0	0	0	0
		F3	3	212.15	7.3	17	0	1	0	0	0	0	0	0	0	0	0	0	0	0	0	0	0	0	0	0	0	0	0	0	0
		F3	4	212.2	7.5	16	0	4	0	0	0	0	0	0	0	0	0	0	0	0	0	0	0	0	0	0	0	0	0	0	0
		F4	1	256.017	7.4	0	2	17	2	0	0	0	0	0	0	0	0	0	0	0	0	0	0	0	0	0	0	0	0	0	0
		F4	2	256.15	7.4	16	0	1	0	0	0	0	0	0	0	0	0	0	0	0	0	0	0	0	0	0	0	0	0	0	0
		F4	3	256.233	7.5	19	0	1	0	0	0	0	0	0	0	0	0	0	0	0	0	0	0	0	0	0	0	0	0	0	0
		F4	4	256.317	7.6	20	0	0	0	0	0	0	0	0	0	0	0	0	0	0	0	0	0	0	0	0	0	0	0	0	0
		F5	1	300	7.5	0	0	18	0	0	0	0	2	0	0	0	0	0	0	0	0	0	0	0	0	0	0	0	0	0	0
		F5	2	300.083	7.5	0	0	21	0	0	0	0	0	0	0	0	0	0	0	0	0	0	0	0	0	0	0	0	0	0	0
		F5	3	300.15	7.5	17	3	0	0	0	0	0	0	0	0	0	0	0	0	0	0	0	0	0	0	0	0	0	0	0	0
		F5	4	300.25	7.5	14	7	0	0	0	0	0	0	0	0	0	0	0	0	0	0	0	0	0	0	0	0	0	0	0	0
		S1	1	363	7.5	0	1	17	0	0	0	0	0	0	0	0	0	0	0	0	0	0	0	0	0	0	0	0	0	0	0
		S1	2	363.083	7.5	0	0	20	0	0	0	0	0	0	0	0	0	0	0	0	0	0	0	0	0	0	0	0	0	0	0
		S1	3	363.15	7.5	0	0	20	0	0	0	0	0	0	0	0	0	0	0	0	0	0	0	0	0	0	0	0	0	0	0
		S1	4	363.183	7.9	0	0	19	0	0	0	0	0	0	0	0	0	0	0	0	0	0	0	0	0	0	0	0	0	0	0
		S2	1	426	7.5	0	0	20	0	0	0	0	0	0	0	0	0	0	0	0	0	0	0	0	0	0	0	0	0	0	0
		S2	2	426.067	7.5	0	0	20	0	0	0	0	0	0	0	0	0	0	0	0	0	0	0	0	0	0	0	0	0	0	0
		S2	3	426.083	7.5	0	0	21	0	0	0	0	0	0	0	0	0	0	0	0	0	0	0	0	0	0	0	0	0	0	0
		S2	4	426.117	7.5	0	0	21	0	0	0	0	0	0	0	0	0	0	0	0	0	0	0	0	0	0	0	0	0	0	0
		S3	1	485	7.5	0	0	20	0	0	0	0	0	0	0	0	0	0	0	0	0	0	0	0	0	0	0	0	0	0	0
		S3	2	485.133	7.5	0	0	20	0	0	0	0	0	0	0	0	0	0	0	0	0	0	0	0	0	0	0	0	0	0	0
		S3	3	485.167	7.4	0	0	21	0	0	0	0	0	0	0	0	0	0	0	0	0	0	0	0	0	0	0	0	0	0	0
		S3	4	485.2	7.5	0	0	20	0	0	0	0	0	0	0	0	0	0	0	0	0	0	0	0	0	0	0	0	0	0	0
		S4	1	552.05	7.6	0	0	20	0	0	0	0	0	0	0	0	0	0	0	0	0	0	0	0	0	0	0	0	0	0	0
		S4	2	552.05	7.5	0	0	20	0	0	0	0	0	0	0	0	0	0	0	0	0	0	0	0	0	0	0	0	0	0	0
		S4	3	552.05	7.3	0	0	20	0	0	0	0	0	0	0	0	0	0	0	0	0	0	0	0	0	0	0	0	0	0	0
		S4	4	552.05	7.3	0	0	21	0	0	0	0	0	0	0	0	0	0	0	0	0	0	0	0	0	0	0	0	0	0	0
		S5	1	620.5	7	0	0	20	0	0	0	0	0	0	0	0	0	0	0	0	0	0	0	0	0	0	0	0	0	0	0
		S5	2	620.5	7.4	0	0	21	0	0	0	0	0	0	0	0	0	0	0	0	0	0	0	0	0	0	0	0	0	0	0
		S5	3	620.5	7.6	0	0	20	0	0	0	0	0	0	0	0	0	0	0	0	0	0	0	0	0	0	0	0	0	0	0
		S5	4	620.5	7.4	0	0	20	0	0	0	0	0	0	0	0	0	0	0	0	0	0	0	0	0	0	0	0	0	0	0
		T1	1	0	0	.	.	.	.	.	.	.	.	.	.	.	.	.	.	.	.	.	.	.	.	.	.	.	.	.	.
		T1	2	0	0	.	.	.	.	.	.	.	.	.	.	.	.	.	.	.	.	.	.	.	.	.	.	.	.	.	.
		T1	3	0	0	.	.	.	.	.	.	.	.	.	.	.	.	.	.	.	.	.	.	.	.	.	.	.	.	.	.
		T1	4	0	0	.	.	.	.	.	.	.	.	.	.	.	.	.	.	.	.	.	.	.	.	.	.	.	.	.	.
		T2	1	0	0	.	.	.	.	.	.	.	.	.	.	.	.	.	.	.	.	.	.	.	.	.	.	.	.	.	.
		T2	2	0	0	.	.	.	.	.	.	.	.	.	.	.	.	.	.	.	.	.	.	.	.	.	.	.	.	.	.
		T2	3	0	0	.	.	.	.	.	.	.	.	.	.	.	.	.	.	.	.	.	.	.	.	.	.	.	.	.	.
		T2	4	0	0	.	.	.	.	.	.	.	.	.	.	.	.	.	.	.	.	.	.	.	.	.	.	.	.	.	.
		T3	1	0	0	.	.	.	.	.	.	.	.	.	.	.	.	.	.	.	.	.	.	.	.	.	.	.	.	.	.
		T3	2	0	0	.	.	.	.	.	.	.	.	.	.	.	.	.	.	.	.	.	.	.	.	.	.	.	.	.	.
		T3	3	0	0	.	.	.	.	.	.	.	.	.	.	.	.	.	.	.	.	.	.	.	.	.	.	.	.	.	.
		T3	4	0	0	.	.	.	.	.	.	.	.	.	.	.	.	.	.	.	.	.	.	.	.	.	.	.	.	.	.
		T4	1	0	0	.	.	.	.	.	.	.	.	.	.	.	.	.	.	.	.	.	.	.	.	.	.	.	.	.	.
		T4	2	0	0	.	.	.	.	.	.	.	.	.	.	.	.	.	.	.	.	.	.	.	.	.	.	.	.	.	.
		T4	3	0	0	.	.	.	.	.	.	.	.	.	.	.	.	.	.	.	.	.	.	.	.	.	.	.	.	.	.
		T4	4	0	0	.	.	.	.	.	.	.	.	.	.	.	.	.	.	.	.	.	.	.	.	.	.	.	.	.	.
		T5	1	0	0	.	.	.	.	.	.	.	.	.	.	.	.	.	.	.	.	.	.	.	.	.	.	.	.	.	.
		T5	2	0	0	.	.	.	.	.	.	.	.	.	.	.	.	.	.	.	.	.	.	.	.	.	.	.	.	.	.
		T5	3	0	0	.	.	.	.	.	.	.	.	.	.	.	.	.	.	.	.	.	.	.	.	.	.	.	.	.	.
		T5	4	0	0	.	.	.	.	.	.	.	.	.	.	.	.	.	.	.	.	.	.	.	.	.	.	.	.	.	.
		M1	1	0	0	.	.	.	.	.	.	.	.	.	.	.	.	.	.	.	.	.	.	.	.	.	.	.	.	.	.
		M1	2	0	0	.	.	.	.	.	.	.	.	.	.	.	.	.	.	.	.	.	.	.	.	.	.	.	.	.	.
		M1	3	0	0	.	.	.	.	.	.	.	.	.	.	.	.	.	.	.	.	.	.	.	.	.	.	.	.	.	.
		M1	4	0	0	.	.	.	.	.	.	.	.	.	.	.	.	.	.	.	.	.	.	.	.	.	.	.	.	.	.
		M2	1	0	0	.	.	.	.	.	.	.	.	.	.	.	.	.	.	.	.	.	.	.	.	.	.	.	.	.	.
		M2	2	0	0	.	.	.	.	.	.	.	.	.	.	.	.	.	.	.	.	.	.	.	.	.	.	.	.	.	.
		M2	3	0	0	.	.	.	.	.	.	.	.	.	.	.	.	.	.	.	.	.	.	.	.	.	.	.	.	.	.
		M2	4	0	0	.	.	.	.	.	.	.	.	.	.	.	.	.	.	.	.	.	.	.	.	.	.	.	.	.	.
		M3	1	0	0	.	.	.	.	.	.	.	.	.	.	.	.	.	.	.	.	.	.	.	.	.	.	.	.	.	.
		M3	2	0	0	.	.	.	.	.	.	.	.	.	.	.	.	.	.	.	.	.	.	.	.	.	.	.	.	.	.
		M3	3	0	0	.	.	.	.	.	.	.	.	.	.	.	.	.	.	.	.	.	.	.	.	.	.	.	.	.	.
		M3	4	0	0	.	.	.	.	.	.	.	.	.	.	.	.	.	.	.	.	.	.	.	.	.	.	.	.	.	.
		M4	1	0	0	.	.	.	.	.	.	.	.	.	.	.	.	.	.	.	.	.	.	.	.	.	.	.	.	.	.
		M4	2	0	0	.	.	.	.	.	.	.	.	.	.	.	.	.	.	.	.	.	.	.	.	.	.	.	.	.	.
		M4	3	0	0	.	.	.	.	.	.	.	.	.	.	.	.	.	.	.	.	.	.	.	.	.	.	.	.	.	.
		M4	4	0	0	.	.	.	.	.	.	.	.	.	.	.	.	.	.	.	.	.	.	.	.	.	.	.	.	.	.
		M5	1	0	0	.	.	.	.	.	.	.	.	.	.	.	.	.	.	.	.	.	.	.	.	.	.	.	.	.	.
		M5	2	0	0	.	.	.	.	.	.	.	.	.	.	.	.	.	.	.	.	.	.	.	.	.	.	.	.	.	.
		M5	3	0	0	.	.	.	.	.	.	.	.	.	.	.	.	.	.	.	.	.	.	.	.	.	.	.	.	.	.
		M5	4	0	0	.	.	.	.	.	.	.	.	.	.	.	.	.	.	.	.	.	.	.	.	.	.	.	.	.	.
		P1	1	0	0	.	.	.	.	.	.	.	.	.	.	.	.	.	.	.	.	.	.	.	.	.	.	.	.	.	.
		P1	2	0	0	.	.	.	.	.	.	.	.	.	.	.	.	.	.	.	.	.	.	.	.	.	.	.	.	.	.
		P1	3	0	0	.	.	.	.	.	.	.	.	.	.	.	.	.	.	.	.	.	.	.	.	.	.	.	.	.	.
		P1	4	0	0	.	.	.	.	.	.	.	.	.	.	.	.	.	.	.	.	.	.	.	.	.	.	.	.	.	.
		P2	1	0	0	.	.	.	.	.	.	.	.	.	.	.	.	.	.	.	.	.	.	.	.	.	.	.	.	.	.
		P2	2	0	0	.	.	.	.	.	.	.	.	.	.	.	.	.	.	.	.	.	.	.	.	.	.	.	.	.	.
		P2	3	0	0	.	.	.	.	.	.	.	.	.	.	.	.	.	.	.	.	.	.	.	.	.	.	.	.	.	.
		P2	4	0	0	.	.	.	.	.	.	.	.	.	.	.	.	.	.	.	.	.	.	.	.	.	.	.	.	.	.
		P3	1	0	0	.	.	.	.	.	.	.	.	.	.	.	.	.	.	.	.	.	.	.	.	.	.	.	.	.	.
		P3	2	0	0	.	.	.	.	.	.	.	.	.	.	.	.	.	.	.	.	.	.	.	.	.	.	.	.	.	.
		P3	3	0	0	.	.	.	.	.	.	.	.	.	.	.	.	.	.	.	.	.	.	.	.	.	.	.	.	.	.
		P3	4	0	0	.	.	.	.	.	.	.	.	.	.	.	.	.	.	.	.	.	.	.	.	.	.	.	.	.	.
		P4	1	0	0	.	.	.	.	.	.	.	.	.	.	.	.	.	.	.	.	.	.	.	.	.	.	.	.	.	.
		P4	2	0	0	.	.	.	.	.	.	.	.	.	.	.	.	.	.	.	.	.	.	.	.	.	.	.	.	.	.
		P4	3	0	0	.	.	.	.	.	.	.	.	.	.	.	.	.	.	.	.	.	.	.	.	.	.	.	.	.	.
		P4	4	0	0	.	.	.	.	.	.	.	.	.	.	.	.	.	.	.	.	.	.	.	.	.	.	.	.	.	.
		P5	1	0	0	.	.	.	.	.	.	.	.	.	.	.	.	.	.	.	.	.	.	.	.	.	.	.	.	.	.
		P5	2	0	0	.	.	.	.	.	.	.	.	.	.	.	.	.	.	.	.	.	.	.	.	.	.	.	.	.	.
		P5	3	0	0	.	.	.	.	.	.	.	.	.	.	.	.	.	.	.	.	.	.	.	.	.	.	.	.	.	.
		P5	4	0	0	.	.	.	.	.	.	.	.	.	.	.	.	.	.	.	.	.	.	.	.	.	.	.	.	.	.
		Calculated numbers per stage
Calculated from transposed data table (above)		Samp	Rep	Time	Temp	egg	L1	L2	L3	L3m	P	A	% egg	% L1	% L2	% L3	% L3m	% P	% A
		E1	1	16.0167	7.5	20	0	0	0	0	0	0	100	0	0	0	0	0	0
		E1	2	16.0667	7.5	21	0	0	0	0	0	0	100	0	0	0	0	0	0
		E1	3	16.1	7.5	20	0	0	0	0	0	0	100	0	0	0	0	0	0
		E1	4	16.1333	7.5	19	0	0	0	0	0	0	100	0	0	0	0	0	0
		E2	1	32	7.5	20	0	0	0	0	0	0	100	0	0	0	0	0	0
		E2	2	32.0333	7.5	20	0	0	0	0	0	0	100	0	0	0	0	0	0
		E2	3	32.0667	7.5	19	0	0	0	0	0	0	100	0	0	0	0	0	0
		E2	4	32.1	7.6	20	0	0	0	0	0	0	100	0	0	0	0	0	0
		E3	1	48.1333	7.5	20	0	0	0	0	0	0	100	0	0	0	0	0	0
		E3	2	48.1833	7.5	22	0	0	0	0	0	0	100	0	0	0	0	0	0
		E3	3	48.2167	7.5	20	0	0	0	0	0	0	100	0	0	0	0	0	0
		E3	4	48.25	7.5	19	0	0	0	0	0	0	100	0	0	0	0	0	0
		E4	1	63.9833	7.5	20	0	0	0	0	0	0	100	0	0	0	0	0	0
		E4	2	64.05	7.4	21	0	0	0	0	0	0	100	0	0	0	0	0	0
		E4	3	64.0833	7.5	20	0	0	0	0	0	0	100	0	0	0	0	0	0
		E4	4	64.1167	7.6	20	0	0	0	0	0	0	100	0	0	0	0	0	0
		E5	1	80.0333	7.5	20	0	0	0	0	0	0	100	0	0	0	0	0	0
		E5	2	80.0667	7.5	20	0	0	0	0	0	0	100	0	0	0	0	0	0
		E5	3	80.1667	7.4	20	0	0	0	0	0	0	100	0	0	0	0	0	0
		E5	4	80.2	8.5	20	0	0	0	0	0	0	100	0	0	0	0	0	0
		F1	1	124	7.5	21	0	0	0	0	0	0	100	0	0	0	0	0	0
		F1	2	124.033	7.5	18	0	0	0	0	0	0	100	0	0	0	0	0	0
		F1	3	124.067	7.3	20	0	0	0	0	0	0	100	0	0	0	0	0	0
		F1	4	124.1	7.5	23	0	0	0	0	0	0	100	0	0	0	0	0	0
		F2	1	168	7.5	21	0	0	0	0	0	0	100	0	0	0	0	0	0
		F2	2	168.033	7.5	20	0	0	0	0	0	0	100	0	0	0	0	0	0
		F2	3	168.067	7.3	20	0	0	0	0	0	0	100	0	0	0	0	0	0
		F2	4	168.1	7.5	20	0	0	0	0	0	0	100	0	0	0	0	0	0
		F3	1	212.017	7.5	0	0	0	0	0	0	0	.	.	.	.	.	.	.
		F3	2	212.1	7.5	16	0	0	0	0	0	0	100	0	0	0	0	0	0
		F3	3	212.15	7.3	17	0	0	0	0	0	0	100	0	0	0	0	0	0
		F3	4	212.2	7.5	16	0	0	0	0	0	0	100	0	0	0	0	0	0
		F4	1	256.017	7.4	2	2	0	0	0	0	0	50	50	0	0	0	0	0
		F4	2	256.15	7.4	16	0	0	0	0	0	0	100	0	0	0	0	0	0
		F4	3	256.233	7.5	19	0	0	0	0	0	0	100	0	0	0	0	0	0
		F4	4	256.317	7.6	20	0	0	0	0	0	0	100	0	0	0	0	0	0
		F5	1	300	7.5	0	0	0	0	0	0	0	.	.	.	.	.	.	.
		F5	2	300.083	7.5	0	0	0	0	0	0	0	.	.	.	.	.	.	.
		F5	3	300.15	7.5	20	0	0	0	0	0	0	100	0	0	0	0	0	0
		F5	4	300.25	7.5	21	0	0	0	0	0	0	100	0	0	0	0	0	0
		S1	1	363	7.5	1	0	0	0	0	0	0	100	0	0	0	0	0	0
		S1	2	363.083	7.5	0	0	0	0	0	0	0	.	.	.	.	.	.	.
		S1	3	363.15	7.5	0	0	0	0	0	0	0	.	.	.	.	.	.	.
		S1	4	363.183	7.9	0	0	0	0	0	0	0	.	.	.	.	.	.	.
		S2	1	426	7.5	0	0	0	0	0	0	0	.	.	.	.	.	.	.
		S2	2	426.067	7.5	0	0	0	0	0	0	0	.	.	.	.	.	.	.
		S2	3	426.083	7.5	0	0	0	0	0	0	0	.	.	.	.	.	.	.
		S2	4	426.117	7.5	0	0	0	0	0	0	0	.	.	.	.	.	.	.
		S3	1	485	7.5	0	0	0	0	0	0	0	.	.	.	.	.	.	.
		S3	2	485.133	7.5	0	0	0	0	0	0	0	.	.	.	.	.	.	.
		S3	3	485.167	7.4	0	0	0	0	0	0	0	.	.	.	.	.	.	.
		S3	4	485.2	7.5	0	0	0	0	0	0	0	.	.	.	.	.	.	.
		S4	1	552.05	7.6	0	0	0	0	0	0	0	.	.	.	.	.	.	.
		S4	2	552.05	7.5	0	0	0	0	0	0	0	.	.	.	.	.	.	.
		S4	3	552.05	7.3	0	0	0	0	0	0	0	.	.	.	.	.	.	.
		S4	4	552.05	7.3	0	0	0	0	0	0	0	.	.	.	.	.	.	.
		S5	1	620.5	7	0	0	0	0	0	0	0	.	.	.	.	.	.	.
		S5	2	620.5	7.4	0	0	0	0	0	0	0	.	.	.	.	.	.	.
		S5	3	620.5	7.6	0	0	0	0	0	0	0	.	.	.	.	.	.	.
		S5	4	620.5	7.4	0	0	0	0	0	0	0	.	.	.	.	.	.	.
		T1	1	.	.	.	.	.	.	.	.	.	.	.	.	.	.	.	.
		T1	2	.	.	.	.	.	.	.	.	.	.	.	.	.	.	.	.
		T1	3	.	.	.	.	.	.	.	.	.	.	.	.	.	.	.	.
		T1	4	.	.	.	.	.	.	.	.	.	.	.	.	.	.	.	.
		T2	1	.	.	.	.	.	.	.	.	.	.	.	.	.	.	.	.
		T2	2	.	.	.	.	.	.	.	.	.	.	.	.	.	.	.	.
		T2	3	.	.	.	.	.	.	.	.	.	.	.	.	.	.	.	.
		T2	4	.	.	.	.	.	.	.	.	.	.	.	.	.	.	.	.
		T3	1	.	.	.	.	.	.	.	.	.	.	.	.	.	.	.	.
		T3	2	.	.	.	.	.	.	.	.	.	.	.	.	.	.	.	.
		T3	3	.	.	.	.	.	.	.	.	.	.	.	.	.	.	.	.
		T3	4	.	.	.	.	.	.	.	.	.	.	.	.	.	.	.	.
		T4	1	.	.	.	.	.	.	.	.	.	.	.	.	.	.	.	.
		T4	2	.	.	.	.	.	.	.	.	.	.	.	.	.	.	.	.
		T4	3	.	.	.	.	.	.	.	.	.	.	.	.	.	.	.	.
		T4	4	.	.	.	.	.	.	.	.	.	.	.	.	.	.	.	.
		T5	1	.	.	.	.	.	.	.	.	.	.	.	.	.	.	.	.
		T5	2	.	.	.	.	.	.	.	.	.	.	.	.	.	.	.	.
		T5	3	.	.	.	.	.	.	.	.	.	.	.	.	.	.	.	.
		T5	4	.	.	.	.	.	.	.	.	.	.	.	.	.	.	.	.
		M1	1	.	.	.	.	.	.	.	.	.	.	.	.	.	.	.	.
		M1	2	.	.	.	.	.	.	.	.	.	.	.	.	.	.	.	.
		M1	3	.	.	.	.	.	.	.	.	.	.	.	.	.	.	.	.
		M1	4	.	.	.	.	.	.	.	.	.	.	.	.	.	.	.	.
		M2	1	.	.	.	.	.	.	.	.	.	.	.	.	.	.	.	.
		M2	2	.	.	.	.	.	.	.	.	.	.	.	.	.	.	.	.
		M2	3	.	.	.	.	.	.	.	.	.	.	.	.	.	.	.	.
		M2	4	.	.	.	.	.	.	.	.	.	.	.	.	.	.	.	.
		M3	1	.	.	.	.	.	.	.	.	.	.	.	.	.	.	.	.
		M3	2	.	.	.	.	.	.	.	.	.	.	.	.	.	.	.	.
		M3	3	.	.	.	.	.	.	.	.	.	.	.	.	.	.	.	.
		M3	4	.	.	.	.	.	.	.	.	.	.	.	.	.	.	.	.
		M4	1	.	.	.	.	.	.	.	.	.	.	.	.	.	.	.	.
		M4	2	.	.	.	.	.	.	.	.	.	.	.	.	.	.	.	.
		M4	3	.	.	.	.	.	.	.	.	.	.	.	.	.	.	.	.
		M4	4	.	.	.	.	.	.	.	.	.	.	.	.	.	.	.	.
		M5	1	.	.	.	.	.	.	.	.	.	.	.	.	.	.	.	.
		M5	2	.	.	.	.	.	.	.	.	.	.	.	.	.	.	.	.
		M5	3	.	.	.	.	.	.	.	.	.	.	.	.	.	.	.	.
		M5	4	.	.	.	.	.	.	.	.	.	.	.	.	.	.	.	.
		P1	1	.	.	.	.	.	.	.	.	.	.	.	.	.	.	.	.
		P1	2	.	.	.	.	.	.	.	.	.	.	.	.	.	.	.	.
		P1	3	.	.	.	.	.	.	.	.	.	.	.	.	.	.	.	.
		P1	4	.	.	.	.	.	.	.	.	.	.	.	.	.	.	.	.
		P2	1	.	.	.	.	.	.	.	.	.	.	.	.	.	.	.	.
		P2	2	.	.	.	.	.	.	.	.	.	.	.	.	.	.	.	.
		P2	3	.	.	.	.	.	.	.	.	.	.	.	.	.	.	.	.
		P2	4	.	.	.	.	.	.	.	.	.	.	.	.	.	.	.	.
		P3	1	.	.	.	.	.	.	.	.	.	.	.	.	.	.	.	.
		P3	2	.	.	.	.	.	.	.	.	.	.	.	.	.	.	.	.
		P3	3	.	.	.	.	.	.	.	.	.	.	.	.	.	.	.	.
		P3	4	.	.	.	.	.	.	.	.	.	.	.	.	.	.	.	.
		P4	1	.	.	.	.	.	.	.	.	.	.	.	.	.	.	.	.
		P4	2	.	.	.	.	.	.	.	.	.	.	.	.	.	.	.	.
		P4	3	.	.	.	.	.	.	.	.	.	.	.	.	.	.	.	.
		P4	4	.	.	.	.	.	.	.	.	.	.	.	.	.	.	.	.
		P5	1	.	.	.	.	.	.	.	.	.	.	.	.	.	.	.	.
		P5	2	.	.	.	.	.	.	.	.	.	.	.	.	.	.	.	.
		P5	3	.	.	.	.	.	.	.	.	.	.	.	.	.	.	.	.
		P5	4	.	.	.	.	.	.	.	.	.	.	.	.	.	.	.	.
		Formated data for Prism
						Numbers (0-20)														%
						Egg		L1		L2		L3		L3m		P		A		egg		L1		L2		L3		L3m		P		A					% data formated for analysis in TableCurve 2D
			Stage	Time	Temp	mean	SE	mean	SE	mean	SE	mean	SE	mean	SE	mean	SE	mean	SE	mean	SE	mean	SE	mean	SE	mean	SE	mean	SE	mean	SE	mean	SE				Time	Egg	Time	L1	Time	L2	Time	L3	Time	L3m	Time	P	Time
			Egg 1	16.0792	7.5	20	0.707107	0	0	0	0	0	0	0	0	0	0	0	0	772.2	0	0	0	0	0	0	0	0	0	0	0	0	0				16.0792	772.2	16.0792	0	16.0792	0	16.0792	0	16.0792	0	16.0792	0	16.0792
			Egg 2	32.05	7.525	19.75	0.433013	0	0	0	0	0	0	0	0	0	0	0	0	100	0	0	0	0	0	0	0	0	0	0	0	0	0				32.05	100	32.05	0	32.05	0	32.05	0	32.05	0	32.05	0	32.05
			Egg 3	48.1958	7.5	20.25	1.08972	0	0	0	0	0	0	0	0	0	0	0	0	100	0	0	0	0	0	0	0	0	0	0	0	0	0				48.1958	100	48.1958	0	48.1958	0	48.1958	0	48.1958	0	48.1958	0	48.1958
			Egg 4	64.0583	7.5	20.25	0.433013	0	0	0	0	0	0	0	0	0	0	0	0	100	0	0	0	0	0	0	0	0	0	0	0	0	0				64.0583	100	64.0583	0	64.0583	0	64.0583	0	64.0583	0	64.0583	0	64.0583
			Egg 5	80.1167	7.725	20	0	0	0	0	0	0	0	0	0	0	0	0	0	100	0	0	0	0	0	0	0	0	0	0	0	0	0				80.1167	100	80.1167	0	80.1167	0	80.1167	0	80.1167	0	80.1167	0	80.1167
			L1 1	124.05	7.45	20.5	1.80278	0	0	0	0	0	0	0	0	0	0	0	0	100	0	0	0	0	0	0	0	0	0	0	0	0	0				124.05	100	124.05	0	124.05	0	124.05	0	124.05	0	124.05	0	124.05
			L1 2	168.05	7.45	20.25	0.433013	0	0	0	0	0	0	0	0	0	0	0	0	100	0	0	0	0	0	0	0	0	0	0	0	0	0				168.05	100	168.05	0	168.05	0	168.05	0	168.05	0	168.05	0	168.05
			L1 3	212.117	7.45	12.25	7.08431	0	0	0	0	0	0	0	0	0	0	0	0	100	0	0	0	0	0	0	0	0	0	0	0	0	0				212.117	100	212.117	0	212.117	0	212.117	0	212.117	0	212.117	0	212.117
			L1 4	256.179	7.475	14.25	7.22409	0.5	0.866025	0	0	0	0	0	0	0	0	0	0	87.5	21.6506	12.5	21.6506	0	0	0	0	0	0	0	0	0	0				256.179	87.5	256.179	12.5	256.179	0	256.179	0	256.179	0	256.179	0	256.179
			L1 5	300.121	7.5	10.25	10.2561	0	0	0	0	0	0	0	0	0	0	0	0	100	0	0	0	0	0	0	0	0	0	0	0	0	0				300.121	100	300.121	0	300.121	0	300.121	0	300.121	0	300.121	0	300.121
			L2 1	363.104	7.6	0.25	0.433013	0	0	0	0	0	0	0	0	0	0	0	0	100	0	0	0	0	0	0	0	0	0	0	0	0	0				363.104	100	363.104	0	363.104	0	363.104	0	363.104	0	363.104	0	363.104
			L2 2	426.067	7.5	0	0	0	0	0	0	0	0	0	0	0	0	0	0	.	.	.	.	.	.	.	.	.	.	.	.	.	.				426.067	.	426.067	.	426.067	.	426.067	.	426.067	.	426.067	.	426.067
			L2 3	485.125	7.475	0	0	0	0	0	0	0	0	0	0	0	0	0	0	.	.	.	.	.	.	.	.	.	.	.	.	.	.				485.125	.	485.125	.	485.125	.	485.125	.	485.125	.	485.125	.	485.125
			L2 4	552.05	7.425	0	0	0	0	0	0	0	0	0	0	0	0	0	0	.	.	.	.	.	.	.	.	.	.	.	.	.	.				552.05	.	552.05	.	552.05	.	552.05	.	552.05	.	552.05	.	552.05
			L2 5	620.5	7.35	0	0	0	0	0	0	0	0	0	0	0	0	0	0	.	.	.	.	.	.	.	.	.	.	.	.	.	.				620.5	.	620.5	.	620.5	.	620.5	.	620.5	.	620.5	.	620.5
			L3 1	.	.	.	.	.	.	.	.	.	.	.	.	.	.	.	.	.	.	.	.	.	.	.	.	.	.	.	.	.	.				.	.	.	.	.	.	.	.	.	.	.	.	.
			L3 2	.	.	.	.	.	.	.	.	.	.	.	.	.	.	.	.	.	.	.	.	.	.	.	.	.	.	.	.	.	.				.	.	.	.	.	.	.	.	.	.	.	.	.
			L3 3	.	.	.	.	.	.	.	.	.	.	.	.	.	.	.	.	.	.	.	.	.	.	.	.	.	.	.	.	.	.				.	.	.	.	.	.	.	.	.	.	.	.	.
			L3 4	.	.	.	.	.	.	.	.	.	.	.	.	.	.	.	.	.	.	.	.	.	.	.	.	.	.	.	.	.	.				.	.	.	.	.	.	.	.	.	.	.	.	.
			L3 5	.	.	.	.	.	.	.	.	.	.	.	.	.	.	.	.	.	.	.	.	.	.	.	.	.	.	.	.	.	.				.	.	.	.	.	.	.	.	.	.	.	.	.
			L3m 1	.	.	.	.	.	.	.	.	.	.	.	.	.	.	.	.	.	.	.	.	.	.	.	.	.	.	.	.	.	.				.	.	.	.	.	.	.	.	.	.	.	.	.
			L3m 2	.	.	.	.	.	.	.	.	.	.	.	.	.	.	.	.	.	.	.	.	.	.	.	.	.	.	.	.	.	.				.	.	.	.	.	.	.	.	.	.	.	.	.
			L3m 3	.	.	.	.	.	.	.	.	.	.	.	.	.	.	.	.	.	.	.	.	.	.	.	.	.	.	.	.	.	.				.	.	.	.	.	.	.	.	.	.	.	.	.
			L3m 4	.	.	.	.	.	.	.	.	.	.	.	.	.	.	.	.	.	.	.	.	.	.	.	.	.	.	.	.	.	.				.	.	.	.	.	.	.	.	.	.	.	.	.
			L3m 5	.	.	.	.	.	.	.	.	.	.	.	.	.	.	.	.	.	.	.	.	.	.	.	.	.	.	.	.	.	.				.	.	.	.	.	.	.	.	.	.	.	.	.
			P 1	.	.	.	.	.	.	.	.	.	.	.	.	.	.	.	.	.	.	.	.	.	.	.	.	.	.	.	.	.	.				.	.	.	.	.	.	.	.	.	.	.	.	.
			P 2	.	.	.	.	.	.	.	.	.	.	.	.	.	.	.	.	.	.	.	.	.	.	.	.	.	.	.	.	.	.				.	.	.	.	.	.	.	.	.	.	.	.	.
			P 3	.	.	.	.	.	.	.	.	.	.	.	.	.	.	.	.	.	.	.	.	.	.	.	.	.	.	.	.	.	.				.	.	.	.	.	.	.	.	.	.	.	.	.
			P 4	.	.	.	.	.	.	.	.	.	.	.	.	.	.	.	.	.	.	.	.	.	.	.	.	.	.	.	.	.	.				.	.	.	.	.	.	.	.	.	.	.	.	.
			P 5	.	.	.	.	.	.	.	.	.	.	.	.	.	.	.	.	.	.	.	.	.	.	.	.	.	.	.	.	.	.				.	.	.	.	.	.	.	.	.	.	.	.	.
				Mean	7.495
				SE	0.0807259
			% data formated for analysis in TableCurve 2D
			Time	Egg	Time	L1	Time	L2	Time	L3	Time	L3m	Time	P	Time	A		log(time)	Egg	log(time)	L1	log(time)	L2	log(time)	L3	log(time)	L3m	log(time)	P	log(time)	A
			0	100	0	0	0	0	0	0	0	0	0	0	0	0		0	100	0	0	0	0	0	0	0	0	0	0	0	0
			16.0792	772.2	16.0792	0	16.0792	0	16.0792	0	16.0792	0	16.0792	0	16.0792	0		1.20626	772.2	1.20626	0	1.20626	0	1.20626	0	1.20626	0	1.20626	0	1.20626	0
			32.05	100	32.05	0	32.05	0	32.05	0	32.05	0	32.05	0	32.05	0		1.50583	100	1.50583	0	1.50583	0	1.50583	0	1.50583	0	1.50583	0	1.50583	0
			48.1958	100	48.1958	0	48.1958	0	48.1958	0	48.1958	0	48.1958	0	48.1958	0		1.68301	100	1.68301	0	1.68301	0	1.68301	0	1.68301	0	1.68301	0	1.68301	0
			64.0583	100	64.0583	0	64.0583	0	64.0583	0	64.0583	0	64.0583	0	64.0583	0		1.80658	100	1.80658	0	1.80658	0	1.80658	0	1.80658	0	1.80658	0	1.80658	0
			80.1167	100	80.1167	0	80.1167	0	80.1167	0	80.1167	0	80.1167	0	80.1167	0		1.90372	100	1.90372	0	1.90372	0	1.90372	0	1.90372	0	1.90372	0	1.90372	0
			124.05	100	124.05	0	124.05	0	124.05	0	124.05	0	124.05	0	124.05	0		2.0936	100	2.0936	0	2.0936	0	2.0936	0	2.0936	0	2.0936	0	2.0936	0
			168.05	100	168.05	0	168.05	0	168.05	0	168.05	0	168.05	0	168.05	0		2.22544	100	2.22544	0	2.22544	0	2.22544	0	2.22544	0	2.22544	0	2.22544	0
			212.117	100	212.117	0	212.117	0	212.117	0	212.117	0	212.117	0	212.117	0		2.32657	100	2.32657	0	2.32657	0	2.32657	0	2.32657	0	2.32657	0	2.32657	0
			256.179	87.5	256.179	12.5	256.179	0	256.179	0	256.179	0	256.179	0	256.179	0		2.40854	87.5	2.40854	12.5	2.40854	0	2.40854	0	2.40854	0	2.40854	0	2.40854	0
			300.121	100	300.121	0	300.121	0	300.121	0	300.121	0	300.121	0	300.121	0		2.4773	100	2.4773	0	2.4773	0	2.4773	0	2.4773	0	2.4773	0	2.4773	0
			363.104	100	363.104	0	363.104	0	363.104	0	363.104	0	363.104	0	363.104	0		2.56003	100	2.56003	0	2.56003	0	2.56003	0	2.56003	0	2.56003	0	2.56003	0
			426.067	.	426.067	.	426.067	.	426.067	.	426.067	.	426.067	.	426.067	.		2.62948	.	2.62948	.	2.62948	.	2.62948	.	2.62948	.	2.62948	.	2.62948	.
			485.125	.	485.125	.	485.125	.	485.125	.	485.125	.	485.125	.	485.125	.		2.68585	.	2.68585	.	2.68585	.	2.68585	.	2.68585	.	2.68585	.	2.68585	.
			552.05	.	552.05	.	552.05	.	552.05	.	552.05	.	552.05	.	552.05	.		2.74198	.	2.74198	.	2.74198	.	2.74198	.	2.74198	.	2.74198	.	2.74198	.
			620.5	.	620.5	.	620.5	.	620.5	.	620.5	.	620.5	.	620.5	.		2.79274	.	2.79274	.	2.79274	.	2.79274	.	2.79274	.	2.79274	.	2.79274	.
			.	.	.	.	.	.	.	.	.	.	.	.	.	.		#VALUE!	.	#VALUE!	.	#VALUE!	.	#VALUE!	.	#VALUE!	.	#VALUE!	.	#VALUE!	.
			.	.	.	.	.	.	.	.	.	.	.	.	.	.		#VALUE!	.	#VALUE!	.	#VALUE!	.	#VALUE!	.	#VALUE!	.	#VALUE!	.	#VALUE!	.
			.	.	.	.	.	.	.	.	.	.	.	.	.	.		#VALUE!	.	#VALUE!	.	#VALUE!	.	#VALUE!	.	#VALUE!	.	#VALUE!	.	#VALUE!	.
			.	.	.	.	.	.	.	.	.	.	.	.	.	.		#VALUE!	.	#VALUE!	.	#VALUE!	.	#VALUE!	.	#VALUE!	.	#VALUE!	.	#VALUE!	.
			.	.	.	.	.	.	.	.	.	.	.	.	.	.		#VALUE!	.	#VALUE!	.	#VALUE!	.	#VALUE!	.	#VALUE!	.	#VALUE!	.	#VALUE!	.
			.	.	.	.	.	.	.	.	.	.	.	.	.	.		#VALUE!	.	#VALUE!	.	#VALUE!	.	#VALUE!	.	#VALUE!	.	#VALUE!	.	#VALUE!	.
			.	.	.	.	.	.	.	.	.	.	.	.	.	.		#VALUE!	.	#VALUE!	.	#VALUE!	.	#VALUE!	.	#VALUE!	.	#VALUE!	.	#VALUE!	.
			.	.	.	.	.	.	.	.	.	.	.	.	.	.		#VALUE!	.	#VALUE!	.	#VALUE!	.	#VALUE!	.	#VALUE!	.	#VALUE!	.	#VALUE!	.
			.	.	.	.	.	.	.	.	.	.	.	.	.	.		#VALUE!	.	#VALUE!	.	#VALUE!	.	#VALUE!	.	#VALUE!	.	#VALUE!	.	#VALUE!	.
			.	.	.	.	.	.	.	.	.	.	.	.	.	.		#VALUE!	.	#VALUE!	.	#VALUE!	.	#VALUE!	.	#VALUE!	.	#VALUE!	.	#VALUE!	.
			.	.	.	.	.	.	.	.	.	.	.	.	.	.		#VALUE!	.	#VALUE!	.	#VALUE!	.	#VALUE!	.	#VALUE!	.	#VALUE!	.	#VALUE!	.
			.	.	.	.	.	.	.	.	.	.	.	.	.	.		#VALUE!	.	#VALUE!	.	#VALUE!	.	#VALUE!	.	#VALUE!	.	#VALUE!	.	#VALUE!	.
			.	.	.	.	.	.	.	.	.	.	.	.	.	.		#VALUE!	.	#VALUE!	.	#VALUE!	.	#VALUE!	.	#VALUE!	.	#VALUE!	.	#VALUE!	.
			.	.	.	.	.	.	.	.	.	.	.	.	.	.		#VALUE!	.	#VALUE!	.	#VALUE!	.	#VALUE!	.	#VALUE!	.	#VALUE!	.	#VALUE!	.
			.	.	.	.	.	.	.	.	.	.	.	.	.	.		#VALUE!	.	#VALUE!	.	#VALUE!	.	#VALUE!	.	#VALUE!	.	#VALUE!	.	#VALUE!	.
			% data formated for analysis in TableCurve 2D								Data used for Prism stage transitions analysis
			log(time)	L1	L2	L3	L3m	P	A		log(time)	L1	L2	L3	L3m	P	A
			1.20626	0	0	0	0	0	0		1.20626	0	0	0	0	0	0
			1.50583	0	0	0	0	0	0		1.50583	0	0	0	0	0	0
			1.68301	0	0	0	0	0	0		1.68301	0	0	0	0	0	0
			1.80658	0	0	0	0	0	0		1.80658	0	0	0	0	0	0
			1.90372	0	0	0	0	0	0		1.90372	0	0	0	0	0	0
			2.0936	0	0	0	0	0	0		2.0936	0	0	0	0	0	0
			2.22544	0	0	0	0	0	0		2.22544	0	0	0	0	0	0
			2.32657	0	0	0	0	0	0		2.32657	0	0	0	0	0	0
			2.40854	12.5	0	0	0	0	0		2.40854	12.5	0	0	0	0	0
			2.4773	0	0	0	0	0	0		2.4773	0	0	0	0	0	0
			2.56003	0	0	0	0	0	0		2.56003	0	0	0	0	0	0
			2.62948	.	.	.	.	.	.		2.62948	.	.	.	.	.	.
			2.68585	.	.	.	.	.	.		2.68585	.	.	.	.	.	.
			2.74198	.	.	.	.	.	.		2.74198	.	.	.	.	.	.
			2.79274	.	.	.	.	.	.		2.79274	.	.	.	.	.	.
			#VALUE!	.	.	.	.	.	.		#VALUE!	.	.	.	.	.	.
			#VALUE!	.	.	.	.	.	.		#VALUE!	.	.	.	.	.	.
			#VALUE!	.	.	.	.	.	.		#VALUE!	.	.	.	.	.	.
			#VALUE!	.	.	.	.	.	.		#VALUE!	.	.	.	.	.	.
			#VALUE!	.	.	.	.	.	.		#VALUE!	.	.	.	.	.	.
			#VALUE!	.	.	.	.	.	.		#VALUE!	.	.	.	.	.	.
			#VALUE!	.	.	.	.	.	.		#VALUE!	.	.	.	.	.	.
			#VALUE!	.	.	.	.	.	.		#VALUE!	.	.	.	.	.	.
			#VALUE!	.	.	.	.	.	.		#VALUE!	.	.	.	.	.	.
			#VALUE!	.	.	.	.	.	.		#VALUE!	.	.	.	.	.	.
			#VALUE!	.	.	.	.	.	.		#VALUE!	.	.	.	.	.	.
			#VALUE!	.	.	.	.	.	.		#VALUE!	.	.	.	.	.	.
			#VALUE!	.	.	.	.	.	.		#VALUE!	.	.	.	.	.	.
			#VALUE!	.	.	.	.	.	.		#VALUE!	.	.	.	.	.	.
			#VALUE!	.	.	.	.	.	.		#VALUE!	.	.	.	.	.	.
				From Prism dose analysis
			Gaussian Cumulative	E-L1	E-L2	E-L3	E-L3m	E-P	E-A		Gaussian Cum - Log		Dose Analysis- Log
			Log mean	0	0	0	0	0	0		mean	SE	mean	SE
			Log SE	0	0	0	0	0	0
			mean	1	1	1	1	1	1
			SE	1	1	1	1	1	1
			Dose Analysis	E-L1	E-L2	E-L3	E-L3m	E-P	E-A
			Log mean	0	0	0	0	0	0
			Log SE	0	0	0	0	0	0
			mean	1	1	1	1	1	1
			SE	1	1	1	1	1	1
[truncated: 74 more columns]

## Sheet: 10.0 C
			Original Data Counts
			Date	2013-04-23	2013-04-23	2013-04-23	2013-04-23	2013-04-23	2013-04-23	2013-04-23	2013-04-23	2013-04-24	2013-04-24	2013-04-24	2013-04-24	2013-04-25	2013-04-25	2013-04-25	2013-04-25	2013-04-25	2013-04-25	2013-04-25	2013-04-25	2013-04-27	2013-04-27	2013-04-27	2013-04-27	2013-04-29	2013-04-29	2013-04-29	2013-04-29	2013-05-01	2013-05-01	2013-05-01	2013-05-01	2013-05-03	2013-05-03	2013-05-03	2013-05-03	2013-05-04	2013-05-04	2013-05-04	2013-05-04	2013-05-07	2013-05-07	2013-05-07	2013-05-07	2013-05-10	2013-05-10
			Time Pulled (sampled)	08:16:00	08:49:00	08:22:00	08:24:00	23:00:00	23:05:00	23:07:00	23:11:00	15:04:00	15:09:00	15:15:00	15:16:00	07:01:00	07:05:00	07:08:00	07:10:00	23:00:00	23:04:00	23:09:00	23:11:00	19:03:00	19:11:00	19:20:00	19:30:00	15:00:00	15:06:00	15:09:00	15:16:00	11:00:00	11:07:00	11:11:00	11:16:00	06:59:00	07:06:00	07:13:00	07:16:00	19:00:00	19:00:00	19:00:00	19:00:00	18:00:00	18:05:00	18:10:00	18:15:00	09:05:00	09:05:00
Coding			Sample	E1	E1	E1	E1	E2	E2	E2	E2	E3	E3	E3	E3	E4	E4	E4	E4	E5	E5	E5	E5	F1	F1	F1	F1	F2	F2	F2	F2	F3	F3	F3	F3	F4	F4	F4	F4	F5	F5	F5	F5	S1	S1	S1	S1	S2	S2
New	Old		Replication	1	2	3	4	1	2	3	4	1	2	3	4	1	2	3	4	1	2	3	4	1	2	3	4	1	2	3	4	1	2	3	4	1	2	3	4	1	2	3	4	1	2	3	4	1	2
x.0=egg	(E)-egg		Temperature	10.3	10.2	10.2	10.2	9.9	9.7	10.1	9.9	10.2	10.3	10.3	10.3	10.4	10.2	9.9	10.1	10.1	9.8	10	9.8	10.7	10.2	10.2	10.2	10.2	10.2	10.2	10.2	10.3	10.2	10.2	10.2	10.1	10.2	9.9	10.2	10.3	10.2	10.1	10.3	10.6	10.2	10.4	10.2	10.2	10
x.1=development	(d)-development	Number of Individual	1	0	0	0	0	0	0	0	0.1	0.1	0.1	0	0.1	0.1	0.1	0.1	0.1	0.9	0	0	0	0.1	0.1	0.1	0.1	0.1	0.9	0.1	0.1	0.1	1	1	0.1	0.1	1	0.9	0.9	0.1	0.9	0.9	0.9	0.9	1.9	1.9	1.9	0.9	0.9
x.2=emerging/molting	(e)-emerging		2	0	0	0	0	0	0	0.1	0.1	0.1	0.1	0	0.1	0.1	0.1	0.1	0.1	0.9	0	0	0	0.1	0.1	0.1	0.1	0.1	0.9	0.1	0.1	0.1	1	1	0.1	0.1	1	0.9	0.9	0.9	0.9	0.9	0.9	0.9	1.9	1.9	1.9	0.9	0.9
	(m)-molting		3	0	0	0	0	0	0	0.1	0.1	0.9	0.1	0	0.1	0.1	0.1	0.1	0.1	0.9	0	0	0	0.1	0	0.1	0.1	0.1	0.9	0.9	0.1	0.1	1	1	0.1	0.1	1	0.9	0.9	0.9	0.9	0.9	0.9	0.9	1.9	1.9	1.9	0.9	0.9
x.3=slits faint	(3f)-slits faint		4	0	0	0	0	0	0	0.1	0.1	0.9	0.1	0	0.1	0.1	0.1	0.1	0.1	0.9	0	0	0	0.1	0	0.1	0.1	0.1	0.9	0.9	0.1	0.1	1	1	0.1	0.1	1	0.9	0.9	0.9	0.9	0.9	0.9	0.9	1.9	.	1.9	0.9	0.9
x.4=slits prominent	(3p)-slits prominent		5	0	0	0	0	0	0.1	0.1	0.1	0.9	0.1	0	0.1	0.1	0.1	0.1	0.1	0.9	0	0	0	0.1	0	0.1	0.1	0.1	1.9	1	0.1	0.1	1	1	0.9	0.1	1	0.9	0.9	0.9	0.9	0.9	0.9	0.9	1.9	.	.	0.9	0.9
x.5=early pupa	(light)		6	0	0	0	0	0	0.1	0.1	0.1	0.9	0.1	0.1	0.1	0.1	0.1	0.1	0.1	0.9	0	0	0.1	0.1	0	0.1	0.1	0.1	1	1	0.1	0.1	1	1	0.9	0.1	1	0.9	0.9	0.9	0.9	0.9	0.9	0.9	1.9	.	.	0.9	0.9
x.6=late pupa	(dark)		7	0	0	0	0	0	0.1	0.1	0.1	0.9	0.1	0.1	0.1	0.1	0.1	0.1	0.1	0.9	0	0	0.1	0.1	0	0.1	0.1	0.1	1	1	0.1	0.1	1	1	0.9	0.9	1	0.9	0.9	0.9	0.9	0.9	0.9	0.9	1.9	.	.	0.9	1.9
x.9=dead	(X)-dead		8	0	0	0	0	0.1	0.1	0.1	0.1	0.9	0.9	0.1	0.1	0.1	0.1	0.1	0.1	0.9	0	0	0.1	0	1	0.1	0.1	0.1	1	1	0.1	0.9	1	1.9	0.9	0.9	1	0.9	0.9	0.9	0.9	0.9	0.9	0.9	1.9	.	.	0.9	1.9
			9	0	0	0	0	0.1	0.1	0.1	0.1	0.9	0.9	0.1	0.1	0.1	0.1	0.1	0.1	0.9	0	0	0.1	0	1	0.1	0.1	0.1	1	1	0.9	0.9	1	1.9	1	0.9	1	0.9	0.9	0.9	0.9	0.9	0.9	0.9	1.9	.	.	0.9	1.9
Egg for sample E4 and E5 counted as dead			10	0	0	0	0	0.1	0.1	0.1	0.1	0.9	0.9	0.1	0.1	0.1	0.1	0.1	0.1	0.9	0.1	0	0.1	0	1	0.1	0.1	1.2	1	1	0.9	0.9	1	1.9	1	0.9	1	0.9	0.9	0.9	0.9	1	0.9	0.9	1.9	.	.	0.9	1.9
			11	0	0	0	0	0.1	0.1	0.1	0.1	0.9	0.9	0.1	0.1	0.1	0.1	0.1	0.1	0.9	0.9	0	0.1	0	1	0.1	0.9	0.9	1	1	1	0.9	1	1.9	1	0.9	1	0.9	0.9	0.9	0.9	1	1.9	0.9	1.9	.	.	0.9	.
0-egg			12	0	0	0	0	0.1	0.1	0.1	0.1	0.9	0.9	0.1	0.1	0.1	0.1	0.1	0.1	0.9	0.9	0	0.1	0	1	0.1	0.9	0.9	1	1	1	0.9	1	1.9	1	0.9	1	0.9	0.9	0.9	0.9	1	1.9	0.9	1.9	.	.	0.9	.
1-1st			13	0	0	0	0	0.1	0.1	0.1	0.1	0.9	0.9	0.1	0.1	0.1	0.1	0.1	0.1	0.9	0.9	0	0.1	0	1	0.1	0.9	0.9	1	1	1	0.9	1.9	1.9	1	0.9	1	0.9	0.9	0.9	0.9	1.9	1.9	0.9	1.9	.	.	0.9	.
2-2nd			14	0	0	0	0	0.1	0.1	0.1	0.1	0.9	0.9	0.1	0.1	0.1	0.1	0.1	0.1	0.9	0.9	0	0.1	0	1	0.1	1	0.9	1	1	1	0.9	1.9	.	1	0.9	1	0.9	0.9	0.9	0.9	1.9	.	0.9	.	.	.	0.9	.
3-3rd			15	0	0	0	0	0.9	0.9	0.1	0.1	0.9	0.9	0.1	0.1	0.1	0.1	0.1	0.9	0.9	0.9	0	0.1	0	1	0.1	1	0.9	1	1	1	0.9	.	.	1.9	0.9	1	0.9	1	0.9	0.9	1.9	.	0.9	.	.	.	1.9	.
4-3m			16	0	0	0	0	0.9	0.9	0.1	0.1	0.9	0.9	0.1	0	0.1	0.1	0.1	0.9	0.9	0.9	0	0.1	0	1	0.1	1	0.9	1	1	1	0.9	.	.	1.9	0.9	1.9	0.9	1.9	0.9	1	1.9	.	0.9	.	.	.	1.9	.
5-Pupa			17	0	0	0	0	0.9	0.9	0.1	0.1	0.9	0.9	0.1	0	0.1	0.1	0.1	0.9	0.9	0.9	0	0.1	0	1	0.9	.	0.9	1	1	1	0.9	.	.	1.9	1.9	1.9	0.9	1.9	0.9	1	.	.	0.9	.	.	.	.	.
6-Adult			18	0	0.1	0	0	0.9	0.9	0.1	0.1	0.9	0.9	0.1	0.9	0.9	0.1	0.9	0.9	0.9	0.9	0	0.1	0	1	0.9	.	0.9	1	1.9	1	0.9	.	.	.	1.9	.	0.9	.	0.9	1	.	.	0.9	.	.	.	.	.
			19	0.9	0.1	0	0	0.9	0.9	0.1	0.9	0.9	0.9	0.1	0.9	0.9	0.9	0.9	0.9	0.9	0.9	0	0.9	.	1	.	.	1	1	1.9	.	0.9	.	.	.	.	.	0.9	.	0.9	1	.	.	0.9	.	.	.	.	.
			20	0.9	0.1	0	0	0.9	0.9	0.1	0.9	.	0.9	0.1	0.9	.	0.9	0.9	0.9	0.9	0.9	0	0.9	.	.	.	.	1	.	1.9	.	0.9	.	.	.	.	.	1.9	.	1	.	.	.	.	.	.	.	.	.
			21	0.9	.	.	.	.	.	0.9	.	.	0.9	0.1	.	.	.	.	.	.	.	.	.	.	.	.	.	.	.	.	.	.	.	.	.	.	.	.	.	.	.	.	.	.	.	.	.	.	.
			22	0.9	.	.	.	.	.	0.9	.	.	.	.	.	.	.	.	.	.	.	.	.	.	.	.	.	.	.	.	.	.	.	.	.	.	.	.	.	.	.	.	.	.	.	.	.	.	.
			23	.	.	.	.	.	.	.	.	.	.	.	.	.	.	.	.	.	.	.	.	.	.	.	.	.	.	.	.	.	.	.	.	.	.	.	.	.	.	.	.	.	.	.	.	.	.
			24	.	.	.	.	.	.	.	.	.	.	.	.	.	.	.	.	.	.	.	.	.	.	.	.	.	.	.	.	.	.	.	.	.	.	.	.	.	.	.	.	.	.	.	.	.	.
			25	.	.	.	.	.	.	.	.	.	.	.	.	.	.	.	.	.	.	.	.	.	.	.	.	.	.	.	.	.	.	.	.	.	.	.	.	.	.	.	.	.	.	.	.	.	.
		Summary of Raw Data
		start date	2013-04-22
		start time	15:00:00
			sampling stage	E1				E2				E3				E4				E5				F1				F2				F3				F4				F5				S1				S2
	When all adults are dead, any remaining pupae are (hand) scored as dead (none at 10.0).	These values copied or calculated from orignal (raw) data in table above	rep	1	2	3	4	1	2	3	4	1	2	3	4	1	2	3	4	1	2	3	4	1	2	3	4	1	2	3	4	1	2	3	4	1	2	3	4	1	2	3	4	1	2	3	4	1	2
			sample date	2013-04-23	2013-04-23	2013-04-23	2013-04-23	2013-04-23	2013-04-23	2013-04-23	2013-04-23	2013-04-24	2013-04-24	2013-04-24	2013-04-24	2013-04-25	2013-04-25	2013-04-25	2013-04-25	2013-04-25	2013-04-25	2013-04-25	2013-04-25	2013-04-27	2013-04-27	2013-04-27	2013-04-27	2013-04-29	2013-04-29	2013-04-29	2013-04-29	2013-05-01	2013-05-01	2013-05-01	2013-05-01	2013-05-03	2013-05-03	2013-05-03	2013-05-03	2013-05-04	2013-05-04	2013-05-04	2013-05-04	2013-05-07	2013-05-07	2013-05-07	2013-05-07	2013-05-10	2013-05-10
			sample time	08:16:00	08:49:00	08:22:00	08:24:00	23:00:00	23:05:00	23:07:00	23:11:00	15:04:00	15:09:00	15:15:00	15:16:00	07:01:00	07:05:00	07:08:00	07:10:00	23:00:00	23:04:00	23:09:00	23:11:00	19:03:00	19:11:00	19:20:00	19:30:00	15:00:00	15:06:00	15:09:00	15:16:00	11:00:00	11:07:00	11:11:00	11:16:00	06:59:00	07:06:00	07:13:00	07:16:00	19:00:00	19:00:00	19:00:00	19:00:00	18:00:00	18:05:00	18:10:00	18:15:00	09:05:00	09:05:00
			elapsed days hours:min	17:16:00	17:49:00	17:22:00	17:24:00	1900-01-01 08:00:00	1900-01-01 08:05:00	1900-01-01 08:07:00	1900-01-01 08:11:00	1900-01-02 00:04:00	1900-01-02 00:09:00	1900-01-02 00:15:00	1900-01-02 00:16:00	1900-01-02 16:01:00	1900-01-02 16:05:00	1900-01-02 16:08:00	1900-01-02 16:10:00	1900-01-03 08:00:00	1900-01-03 08:04:00	1900-01-03 08:09:00	1900-01-03 08:11:00	1900-01-05 04:03:00	1900-01-05 04:11:00	1900-01-05 04:20:00	1900-01-05 04:30:00	1900-01-07	1900-01-07 00:06:00	1900-01-07 00:09:00	1900-01-07 00:16:00	1900-01-08 20:00:00	1900-01-08 20:07:00	1900-01-08 20:11:00	1900-01-08 20:16:00	1900-01-10 15:59:00	1900-01-10 16:06:00	1900-01-10 16:13:00	1900-01-10 16:16:00	1900-01-12 04:00:00	1900-01-12 04:00:00	1900-01-12 04:00:00	1900-01-12 04:00:00	1900-01-15 03:00:00	1900-01-15 03:05:00	1900-01-15 03:10:00	1900-01-15 03:15:00	1900-01-17 18:05:00	1900-01-17 18:05:00
			total elapsed dec hours	17.2667	17.8167	17.3667	17.4	32	32.0833	32.1167	32.1833	48.0667	48.15	48.25	48.2667	64.0167	64.0833	64.1333	64.1667	80	80.0667	80.15	80.1833	124.05	124.183	124.333	124.5	168	168.1	168.15	168.267	212	212.117	212.183	212.267	255.983	256.1	256.217	256.267	292	292	292	292	363	363.083	363.167	363.25	426.083	426.083
			temp ° C	10.3	10.2	10.2	10.2	9.9	9.7	10.1	9.9	10.2	10.3	10.3	10.3	10.4	10.2	9.9	10.1	10.1	9.8	10	9.8	10.7	10.2	10.2	10.2	10.2	10.2	10.2	10.2	10.3	10.2	10.2	10.2	10.1	10.2	9.9	10.2	10.3	10.2	10.1	10.3	10.6	10.2	10.4	10.2	10.2	10
Coding		0	egg	18	17	20	20	7	4	1	0	0	0	5	0	0	0	0	0	19	9	20	5	0	0	0	0	0	0	0	0	0	0	0	0	0	0	0	0	0	0	0	0	0	0	0	0	0	0
New	Old	0.1	egg w/ develop.	0	3	0	0	7	10	19	18	0	7	16	15	17	18	17	14	0	1	0	13	7	2	16	10	10	0	2	8	7	0	0	4	6	0	0	9	1	0	0	0	0	0	0	0	0	0
x.0=egg	(E)-egg	0.9	egg dead	4	0	0	0	6	6	2	2	0	14	0	5	2	2	3	6	1	10	0	2	11	5	2	3	8	4	2	2	13	0	0	4	10	0	19	5	18	15	9	10	19	0	0	0	14	6
x.1=development	(d)-development	1	1st stage	0	0	0	0	0	0	0	0	0	0	0	0	0	0	0	0	0	0	0	0	0	12	0	3	2	14	13	8	0	12	7	6	0	15	1	1	1	4	3	0	0	0	1	0	0	0
x.2=emerging/molting	(e)-emerging	1.2	1st emerging	0	0	0	0	0	0	0	0	0	0	0	0	0	0	0	0	0	0	0	0	0	0	0	0	0	0	0	0	0	0	0	0	0	0	0	0	0	0	0	0	0	0	0	0	0	0
	(m)-molting	1.3	next stage slits faint	0	0	0	0	0	0	0	0	0	0	0	0	0	0	0	0	0	0	0	0	0	0	0	0	0	0	0	0	0	0	0	0	0	0	0	0	0	0	0	0	0	0	0	0	0	0
x.3=slits faint	(3f)-slits faint	1.4	next stage slits prom.	0	0	0	0	0	0	0	0	0	0	0	0	0	0	0	0	0	0	0	0	0	0	0	0	0	0	0	0	0	0	0	0	0	0	0	0	0	0	0	0	0	0	0	0	0	0
x.4=slits prominent	(3p)-slits prominent	1.9	1st dead	0	0	0	0	0	0	0	0	0	0	0	0	0	0	0	0	0	0	0	0	0	0	0	0	0	1	3	0	0	2	6	3	2	2	0	1	0	0	4	2	0	13	2	4	2	4
x.5=early pupa	(light)	2	2nd stage	0	0	0	0	0	0	0	0	0	0	0	0	0	0	0	0	0	0	0	0	0	0	0	0	0	0	0	0	0	0	0	0	0	0	0	0	0	0	0	0	0	0	0	0	0	0
x.6=late pupa	(dark)	2.2	2nd emerging	0	0	0	0	0	0	0	0	0	0	0	0	0	0	0	0	0	0	0	0	0	0	0	0	0	0	0	0	0	0	0	0	0	0	0	0	0	0	0	0	0	0	0	0	0	0
x.9=dead	(X)-dead	2.3	next stage slits faint	0	0	0	0	0	0	0	0	0	0	0	0	0	0	0	0	0	0	0	0	0	0	0	0	0	0	0	0	0	0	0	0	0	0	0	0	0	0	0	0	0	0	0	0	0	0
		2.4	next stage slits prom.	0	0	0	0	0	0	0	0	0	0	0	0	0	0	0	0	0	0	0	0	0	0	0	0	0	0	0	0	0	0	0	0	0	0	0	0	0	0	0	0	0	0	0	0	0	0
Egg for sample E4 and E5 counted as dead		2.9	2nd dead	0	0	0	0	0	0	0	0	0	0	0	0	0	0	0	0	0	0	0	0	0	0	0	0	0	0	0	0	0	0	0	0	0	0	0	0	0	0	0	0	0	0	0	0	0	0
		3	3rd stage	0	0	0	0	0	0	0	0	0	0	0	0	0	0	0	0	0	0	0	0	0	0	0	0	0	0	0	0	0	0	0	0	0	0	0	0	0	0	0	0	0	0	0	0	0	0
0-egg		3.2	3rd emerging	0	0	0	0	0	0	0	0	0	0	0	0	0	0	0	0	0	0	0	0	0	0	0	0	0	0	0	0	0	0	0	0	0	0	0	0	0	0	0	0	0	0	0	0	0	0
1-1st		3.3	next stage slits faint	0	0	0	0	0	0	0	0	0	0	0	0	0	0	0	0	0	0	0	0	0	0	0	0	0	0	0	0	0	0	0	0	0	0	0	0	0	0	0	0	0	0	0	0	0	0
2-2nd		3.4	next stage slits prom.	0	0	0	0	0	0	0	0	0	0	0	0	0	0	0	0	0	0	0	0	0	0	0	0	0	0	0	0	0	0	0	0	0	0	0	0	0	0	0	0	0	0	0	0	0	0
3-3rd		3.9	3rd dead	0	0	0	0	0	0	0	0	0	0	0	0	0	0	0	0	0	0	0	0	0	0	0	0	0	0	0	0	0	0	0	0	0	0	0	0	0	0	0	0	0	0	0	0	0	0
4-3m		4	3rd migratory	0	0	0	0	0	0	0	0	0	0	0	0	0	0	0	0	0	0	0	0	0	0	0	0	0	0	0	0	0	0	0	0	0	0	0	0	0	0	0	0	0	0	0	0	0	0
5-Pupa		4.9	3rd mig. Dead	0	0	0	0	0	0	0	0	0	0	0	0	0	0	0	0	0	0	0	0	0	0	0	0	0	0	0	0	0	0	0	0	0	0	0	0	0	0	0	0	0	0	0	0	0	0
6-Adult		5	pupa	0	0	0	0	0	0	0	0	0	0	0	0	0	0	0	0	0	0	0	0	0	0	0	0	0	0	0	0	0	0	0	0	0	0	0	0	0	0	0	0	0	0	0	0	0	0
		5.5	early/light pupa	0	0	0	0	0	0	0	0	0	0	0	0	0	0	0	0	0	0	0	0	0	0	0	0	0	0	0	0	0	0	0	0	0	0	0	0	0	0	0	0	0	0	0	0	0	0
		5.6	late/dark pupa	0	0	0	0	0	0	0	0	0	0	0	0	0	0	0	0	0	0	0	0	0	0	0	0	0	0	0	0	0	0	0	0	0	0	0	0	0	0	0	0	0	0	0	0	0	0
		5.9	pupa dead	0	0	0	0	0	0	0	0	0	0	0	0	0	0	0	0	0	0	0	0	0	0	0	0	0	0	0	0	0	0	0	0	0	0	0	0	0	0	0	0	0	0	0	0	0	0
		6	adult	0	0	0	0	0	0	0	0	0	0	0	0	0	0	0	0	0	0	0	0	0	0	0	0	0	0	0	0	0	0	0	0	0	0	0	0	0	0	0	0	0	0	0	0	0	0
		6.2	adult emerging	0	0	0	0	0	0	0	0	0	0	0	0	0	0	0	0	0	0	0	0	0	0	0	0	0	0	0	0	0	0	0	0	0	0	0	0	0	0	0	0	0	0	0	0	0	0
		Transposed Data from Raw Data Table
transpose fcn (crt-shift-enter)		Samp	Rep	Time	Temp	egg	egg w/ develop.	egg dead	1st stage	1st emerging	next stage slits faint	next stage slits prom.	1st dead	2nd stage	2nd emerging	next stage slits faint	next stage slits prom.	2nd dead	3rd stage	3rd emerging	next stage slits faint	next stage slits prom.	3rd dead	3rd migratory	3rd mig. Dead	pupa	early/light pupa	late/dark pupa	pupa dead	adult	adult emerging
MUST select entire array range to enter, or delete		E1	1	17.2667	10.3	18	0	4	0	0	0	0	0	0	0	0	0	0	0	0	0	0	0	0	0	0	0	0	0	0	0
range is (e41:dt68)		E1	2	17.8167	10.2	17	3	0	0	0	0	0	0	0	0	0	0	0	0	0	0	0	0	0	0	0	0	0	0	0	0
		E1	3	17.3667	10.2	20	0	0	0	0	0	0	0	0	0	0	0	0	0	0	0	0	0	0	0	0	0	0	0	0	0
		E1	4	17.4	10.2	20	0	0	0	0	0	0	0	0	0	0	0	0	0	0	0	0	0	0	0	0	0	0	0	0	0
		E2	1	32	9.9	7	7	6	0	0	0	0	0	0	0	0	0	0	0	0	0	0	0	0	0	0	0	0	0	0	0
		E2	2	32.0833	9.7	4	10	6	0	0	0	0	0	0	0	0	0	0	0	0	0	0	0	0	0	0	0	0	0	0	0
		E2	3	32.1167	10.1	1	19	2	0	0	0	0	0	0	0	0	0	0	0	0	0	0	0	0	0	0	0	0	0	0	0
		E2	4	32.1833	9.9	0	18	2	0	0	0	0	0	0	0	0	0	0	0	0	0	0	0	0	0	0	0	0	0	0	0
		E3	1	48.0667	10.2	0	0	0	0	0	0	0	0	0	0	0	0	0	0	0	0	0	0	0	0	0	0	0	0	0	0
		E3	2	48.15	10.3	0	7	14	0	0	0	0	0	0	0	0	0	0	0	0	0	0	0	0	0	0	0	0	0	0	0
		E3	3	48.25	10.3	5	16	0	0	0	0	0	0	0	0	0	0	0	0	0	0	0	0	0	0	0	0	0	0	0	0
		E3	4	48.2667	10.3	0	15	5	0	0	0	0	0	0	0	0	0	0	0	0	0	0	0	0	0	0	0	0	0	0	0
		E4	1	64.0167	10.4	0	17	2	0	0	0	0	0	0	0	0	0	0	0	0	0	0	0	0	0	0	0	0	0	0	0
		E4	2	64.0833	10.2	0	18	2	0	0	0	0	0	0	0	0	0	0	0	0	0	0	0	0	0	0	0	0	0	0	0
		E4	3	64.1333	9.9	0	17	3	0	0	0	0	0	0	0	0	0	0	0	0	0	0	0	0	0	0	0	0	0	0	0
		E4	4	64.1667	10.1	0	14	6	0	0	0	0	0	0	0	0	0	0	0	0	0	0	0	0	0	0	0	0	0	0	0
		E5	1	80	10.1	19	0	1	0	0	0	0	0	0	0	0	0	0	0	0	0	0	0	0	0	0	0	0	0	0	0
		E5	2	80.0667	9.8	9	1	10	0	0	0	0	0	0	0	0	0	0	0	0	0	0	0	0	0	0	0	0	0	0	0
		E5	3	80.15	10	20	0	0	0	0	0	0	0	0	0	0	0	0	0	0	0	0	0	0	0	0	0	0	0	0	0
		E5	4	80.1833	9.8	5	13	2	0	0	0	0	0	0	0	0	0	0	0	0	0	0	0	0	0	0	0	0	0	0	0
		F1	1	124.05	10.7	0	7	11	0	0	0	0	0	0	0	0	0	0	0	0	0	0	0	0	0	0	0	0	0	0	0
		F1	2	124.183	10.2	0	2	5	12	0	0	0	0	0	0	0	0	0	0	0	0	0	0	0	0	0	0	0	0	0	0
		F1	3	124.333	10.2	0	16	2	0	0	0	0	0	0	0	0	0	0	0	0	0	0	0	0	0	0	0	0	0	0	0
		F1	4	124.5	10.2	0	10	3	3	0	0	0	0	0	0	0	0	0	0	0	0	0	0	0	0	0	0	0	0	0	0
		F2	1	168	10.2	0	10	8	2	0	0	0	0	0	0	0	0	0	0	0	0	0	0	0	0	0	0	0	0	0	0
		F2	2	168.1	10.2	0	0	4	14	0	0	0	1	0	0	0	0	0	0	0	0	0	0	0	0	0	0	0	0	0	0
		F2	3	168.15	10.2	0	2	2	13	0	0	0	3	0	0	0	0	0	0	0	0	0	0	0	0	0	0	0	0	0	0
		F2	4	168.267	10.2	0	8	2	8	0	0	0	0	0	0	0	0	0	0	0	0	0	0	0	0	0	0	0	0	0	0
		F3	1	212	10.3	0	7	13	0	0	0	0	0	0	0	0	0	0	0	0	0	0	0	0	0	0	0	0	0	0	0
		F3	2	212.117	10.2	0	0	0	12	0	0	0	2	0	0	0	0	0	0	0	0	0	0	0	0	0	0	0	0	0	0
		F3	3	212.183	10.2	0	0	0	7	0	0	0	6	0	0	0	0	0	0	0	0	0	0	0	0	0	0	0	0	0	0
		F3	4	212.267	10.2	0	4	4	6	0	0	0	3	0	0	0	0	0	0	0	0	0	0	0	0	0	0	0	0	0	0
		F4	1	255.983	10.1	0	6	10	0	0	0	0	2	0	0	0	0	0	0	0	0	0	0	0	0	0	0	0	0	0	0
		F4	2	256.1	10.2	0	0	0	15	0	0	0	2	0	0	0	0	0	0	0	0	0	0	0	0	0	0	0	0	0	0
		F4	3	256.217	9.9	0	0	19	1	0	0	0	0	0	0	0	0	0	0	0	0	0	0	0	0	0	0	0	0	0	0
		F4	4	256.267	10.2	0	9	5	1	0	0	0	1	0	0	0	0	0	0	0	0	0	0	0	0	0	0	0	0	0	0
		F5	1	292	10.3	0	1	18	1	0	0	0	0	0	0	0	0	0	0	0	0	0	0	0	0	0	0	0	0	0	0
		F5	2	292	10.2	0	0	15	4	0	0	0	0	0	0	0	0	0	0	0	0	0	0	0	0	0	0	0	0	0	0
		F5	3	292	10.1	0	0	9	3	0	0	0	4	0	0	0	0	0	0	0	0	0	0	0	0	0	0	0	0	0	0
		F5	4	292	10.3	0	0	10	0	0	0	0	2	0	0	0	0	0	0	0	0	0	0	0	0	0	0	0	0	0	0
		S1	1	363	10.6	0	0	19	0	0	0	0	0	0	0	0	0	0	0	0	0	0	0	0	0	0	0	0	0	0	0
		S1	2	363.083	10.2	0	0	0	0	0	0	0	13	0	0	0	0	0	0	0	0	0	0	0	0	0	0	0	0	0	0
		S1	3	363.167	10.4	0	0	0	1	0	0	0	2	0	0	0	0	0	0	0	0	0	0	0	0	0	0	0	0	0	0
		S1	4	363.25	10.2	0	0	0	0	0	0	0	4	0	0	0	0	0	0	0	0	0	0	0	0	0	0	0	0	0	0
		S2	1	426.083	10.2	0	0	14	0	0	0	0	2	0	0	0	0	0	0	0	0	0	0	0	0	0	0	0	0	0	0
		S2	2	426.083	10	0	0	6	0	0	0	0	4	0	0	0	0	0	0	0	0	0	0	0	0	0	0	0	0	0	0
		S2	3	426.083	10.2	0	0	13	0	0	0	0	3	0	0	0	0	0	0	0	0	0	0	0	0	0	0	0	0	0	0
		S2	4	426.083	10.2	0	0	7	1	0	0	0	2	0	0	0	0	0	0	0	0	0	0	0	0	0	0	0	0	0	0
		S3	1	489.083	9.7	0	0	16	0	0	0	0	4	0	0	0	0	0	0	0	0	0	0	0	0	0	0	0	0	0	0
		S3	2	489.083	9.8	0	0	4	0	0	0	0	7	0	0	0	0	0	0	0	0	0	0	0	0	0	0	0	0	0	0
		S3	3	489.083	9.8	0	0	19	0	0	0	0	1	0	0	0	0	0	0	0	0	0	0	0	0	0	0	0	0	0	0
		S3	4	489.083	9.9	0	0	15	0	0	0	0	5	0	0	0	0	0	0	0	0	0	0	0	0	0	0	0	0	0	0
		S4	1	552.083	10.2	0	0	10	0	0	0	0	7	0	0	0	0	0	0	0	0	0	0	0	0	0	0	0	0	0	0
		S4	2	552.2	10.2	0	0	0	0	0	0	0	11	0	0	0	0	0	0	0	0	0	0	0	0	0	0	0	0	0	0
		S4	3	552.333	10.4	0	0	3	2	0	0	0	8	0	0	0	0	0	0	0	0	0	0	0	0	0	0	0	0	0	0
		S4	4	552.5	10.2	0	0	13	0	0	0	0	3	0	0	0	0	0	0	0	0	0	0	0	0	0	0	0	0	0	0
		S5	1	619.05	10.4	0	0	19	0	0	0	0	0	0	0	0	0	0	0	0	0	0	0	0	0	0	0	0	0	0	0
		S5	2	619.117	10.2	0	0	5	0	0	0	0	8	0	0	0	0	0	0	0	0	0	0	0	0	0	0	0	0	0	0
		S5	3	619.217	10.1	0	0	8	0	0	0	0	5	0	0	0	0	0	0	0	0	0	0	0	0	0	0	0	0	0	0
		S5	4	619.333	10.6	0	0	10	0	0	0	0	6	0	0	0	0	0	0	0	0	0	0	0	0	0	0	0	0	0	0
		T1	1	0	0	.	.	.	.	.	.	.	.	.	.	.	.	.	.	.	.	.	.	.	.	.	.	.	.	.	.
		T1	2	0	0	.	.	.	.	.	.	.	.	.	.	.	.	.	.	.	.	.	.	.	.	.	.	.	.	.	.
		T1	3	0	0	.	.	.	.	.	.	.	.	.	.	.	.	.	.	.	.	.	.	.	.	.	.	.	.	.	.
		T1	4	0	0	.	.	.	.	.	.	.	.	.	.	.	.	.	.	.	.	.	.	.	.	.	.	.	.	.	.
		T2	1	0	0	.	.	.	.	.	.	.	.	.	.	.	.	.	.	.	.	.	.	.	.	.	.	.	.	.	.
		T2	2	0	0	.	.	.	.	.	.	.	.	.	.	.	.	.	.	.	.	.	.	.	.	.	.	.	.	.	.
		T2	3	0	0	.	.	.	.	.	.	.	.	.	.	.	.	.	.	.	.	.	.	.	.	.	.	.	.	.	.
		T2	4	0	0	.	.	.	.	.	.	.	.	.	.	.	.	.	.	.	.	.	.	.	.	.	.	.	.	.	.
		T3	1	0	0	.	.	.	.	.	.	.	.	.	.	.	.	.	.	.	.	.	.	.	.	.	.	.	.	.	.
		T3	2	0	0	.	.	.	.	.	.	.	.	.	.	.	.	.	.	.	.	.	.	.	.	.	.	.	.	.	.
		T3	3	0	0	.	.	.	.	.	.	.	.	.	.	.	.	.	.	.	.	.	.	.	.	.	.	.	.	.	.
		T3	4	0	0	.	.	.	.	.	.	.	.	.	.	.	.	.	.	.	.	.	.	.	.	.	.	.	.	.	.
		T4	1	0	0	.	.	.	.	.	.	.	.	.	.	.	.	.	.	.	.	.	.	.	.	.	.	.	.	.	.
		T4	2	0	0	.	.	.	.	.	.	.	.	.	.	.	.	.	.	.	.	.	.	.	.	.	.	.	.	.	.
		T4	3	0	0	.	.	.	.	.	.	.	.	.	.	.	.	.	.	.	.	.	.	.	.	.	.	.	.	.	.
		T4	4	0	0	.	.	.	.	.	.	.	.	.	.	.	.	.	.	.	.	.	.	.	.	.	.	.	.	.	.
		T5	1	0	0	.	.	.	.	.	.	.	.	.	.	.	.	.	.	.	.	.	.	.	.	.	.	.	.	.	.
		T5	2	0	0	.	.	.	.	.	.	.	.	.	.	.	.	.	.	.	.	.	.	.	.	.	.	.	.	.	.
		T5	3	0	0	.	.	.	.	.	.	.	.	.	.	.	.	.	.	.	.	.	.	.	.	.	.	.	.	.	.
		T5	4	0	0	.	.	.	.	.	.	.	.	.	.	.	.	.	.	.	.	.	.	.	.	.	.	.	.	.	.
		M1	1	0	0	.	.	.	.	.	.	.	.	.	.	.	.	.	.	.	.	.	.	.	.	.	.	.	.	.	.
		M1	2	0	0	.	.	.	.	.	.	.	.	.	.	.	.	.	.	.	.	.	.	.	.	.	.	.	.	.	.
		M1	3	0	0	.	.	.	.	.	.	.	.	.	.	.	.	.	.	.	.	.	.	.	.	.	.	.	.	.	.
		M1	4	0	0	.	.	.	.	.	.	.	.	.	.	.	.	.	.	.	.	.	.	.	.	.	.	.	.	.	.
		M2	1	0	0	.	.	.	.	.	.	.	.	.	.	.	.	.	.	.	.	.	.	.	.	.	.	.	.	.	.
		M2	2	0	0	.	.	.	.	.	.	.	.	.	.	.	.	.	.	.	.	.	.	.	.	.	.	.	.	.	.
		M2	3	0	0	.	.	.	.	.	.	.	.	.	.	.	.	.	.	.	.	.	.	.	.	.	.	.	.	.	.
		M2	4	0	0	.	.	.	.	.	.	.	.	.	.	.	.	.	.	.	.	.	.	.	.	.	.	.	.	.	.
		M3	1	0	0	.	.	.	.	.	.	.	.	.	.	.	.	.	.	.	.	.	.	.	.	.	.	.	.	.	.
		M3	2	0	0	.	.	.	.	.	.	.	.	.	.	.	.	.	.	.	.	.	.	.	.	.	.	.	.	.	.
		M3	3	0	0	.	.	.	.	.	.	.	.	.	.	.	.	.	.	.	.	.	.	.	.	.	.	.	.	.	.
		M3	4	0	0	.	.	.	.	.	.	.	.	.	.	.	.	.	.	.	.	.	.	.	.	.	.	.	.	.	.
		M4	1	0	0	.	.	.	.	.	.	.	.	.	.	.	.	.	.	.	.	.	.	.	.	.	.	.	.	.	.
		M4	2	0	0	.	.	.	.	.	.	.	.	.	.	.	.	.	.	.	.	.	.	.	.	.	.	.	.	.	.
		M4	3	0	0	.	.	.	.	.	.	.	.	.	.	.	.	.	.	.	.	.	.	.	.	.	.	.	.	.	.
		M4	4	0	0	.	.	.	.	.	.	.	.	.	.	.	.	.	.	.	.	.	.	.	.	.	.	.	.	.	.
		M5	1	0	0	.	.	.	.	.	.	.	.	.	.	.	.	.	.	.	.	.	.	.	.	.	.	.	.	.	.
		M5	2	0	0	.	.	.	.	.	.	.	.	.	.	.	.	.	.	.	.	.	.	.	.	.	.	.	.	.	.
		M5	3	0	0	.	.	.	.	.	.	.	.	.	.	.	.	.	.	.	.	.	.	.	.	.	.	.	.	.	.
		M5	4	0	0	.	.	.	.	.	.	.	.	.	.	.	.	.	.	.	.	.	.	.	.	.	.	.	.	.	.
		P1	1	0	0	.	.	.	.	.	.	.	.	.	.	.	.	.	.	.	.	.	.	.	.	.	.	.	.	.	.
		P1	2	0	0	.	.	.	.	.	.	.	.	.	.	.	.	.	.	.	.	.	.	.	.	.	.	.	.	.	.
		P1	3	0	0	.	.	.	.	.	.	.	.	.	.	.	.	.	.	.	.	.	.	.	.	.	.	.	.	.	.
		P1	4	0	0	.	.	.	.	.	.	.	.	.	.	.	.	.	.	.	.	.	.	.	.	.	.	.	.	.	.
		P2	1	0	0	.	.	.	.	.	.	.	.	.	.	.	.	.	.	.	.	.	.	.	.	.	.	.	.	.	.
		P2	2	0	0	.	.	.	.	.	.	.	.	.	.	.	.	.	.	.	.	.	.	.	.	.	.	.	.	.	.
		P2	3	0	0	.	.	.	.	.	.	.	.	.	.	.	.	.	.	.	.	.	.	.	.	.	.	.	.	.	.
		P2	4	0	0	.	.	.	.	.	.	.	.	.	.	.	.	.	.	.	.	.	.	.	.	.	.	.	.	.	.
		P3	1	0	0	.	.	.	.	.	.	.	.	.	.	.	.	.	.	.	.	.	.	.	.	.	.	.	.	.	.
		P3	2	0	0	.	.	.	.	.	.	.	.	.	.	.	.	.	.	.	.	.	.	.	.	.	.	.	.	.	.
		P3	3	0	0	.	.	.	.	.	.	.	.	.	.	.	.	.	.	.	.	.	.	.	.	.	.	.	.	.	.
		P3	4	0	0	.	.	.	.	.	.	.	.	.	.	.	.	.	.	.	.	.	.	.	.	.	.	.	.	.	.
		P4	1	0	0	.	.	.	.	.	.	.	.	.	.	.	.	.	.	.	.	.	.	.	.	.	.	.	.	.	.
		P4	2	0	0	.	.	.	.	.	.	.	.	.	.	.	.	.	.	.	.	.	.	.	.	.	.	.	.	.	.
		P4	3	0	0	.	.	.	.	.	.	.	.	.	.	.	.	.	.	.	.	.	.	.	.	.	.	.	.	.	.
		P4	4	0	0	.	.	.	.	.	.	.	.	.	.	.	.	.	.	.	.	.	.	.	.	.	.	.	.	.	.
		P5	1	0	0	.	.	.	.	.	.	.	.	.	.	.	.	.	.	.	.	.	.	.	.	.	.	.	.	.	.
		P5	2	0	0	.	.	.	.	.	.	.	.	.	.	.	.	.	.	.	.	.	.	.	.	.	.	.	.	.	.
		P5	3	0	0	.	.	.	.	.	.	.	.	.	.	.	.	.	.	.	.	.	.	.	.	.	.	.	.	.	.
		P5	4	0	0	.	.	.	.	.	.	.	.	.	.	.	.	.	.	.	.	.	.	.	.	.	.	.	.	.	.
		Calculated numbers per stage
Calculated from transposed data table (above)		Samp	Rep	Time	Temp	egg	L1	L2	L3	L3m	P	A	% egg	% L1	% L2	% L3	% L3m	% P	% A
		E1	1	17.2667	10.3	18	0	0	0	0	0	0	100	0	0	0	0	0	0
		E1	2	17.8167	10.2	20	0	0	0	0	0	0	100	0	0	0	0	0	0
		E1	3	17.3667	10.2	20	0	0	0	0	0	0	100	0	0	0	0	0	0
		E1	4	17.4	10.2	20	0	0	0	0	0	0	100	0	0	0	0	0	0
		E2	1	32	9.9	14	0	0	0	0	0	0	100	0	0	0	0	0	0
		E2	2	32.0833	9.7	14	0	0	0	0	0	0	100	0	0	0	0	0	0
		E2	3	32.1167	10.1	20	0	0	0	0	0	0	100	0	0	0	0	0	0
		E2	4	32.1833	9.9	18	0	0	0	0	0	0	100	0	0	0	0	0	0
		E3	1	48.0667	10.2	0	0	0	0	0	0	0	.	.	.	.	.	.	.
		E3	2	48.15	10.3	7	0	0	0	0	0	0	100	0	0	0	0	0	0
		E3	3	48.25	10.3	21	0	0	0	0	0	0	100	0	0	0	0	0	0
		E3	4	48.2667	10.3	15	0	0	0	0	0	0	100	0	0	0	0	0	0
		E4	1	64.0167	10.4	17	0	0	0	0	0	0	100	0	0	0	0	0	0
		E4	2	64.0833	10.2	18	0	0	0	0	0	0	100	0	0	0	0	0	0
		E4	3	64.1333	9.9	17	0	0	0	0	0	0	100	0	0	0	0	0	0
		E4	4	64.1667	10.1	14	0	0	0	0	0	0	100	0	0	0	0	0	0
		E5	1	80	10.1	19	0	0	0	0	0	0	100	0	0	0	0	0	0
		E5	2	80.0667	9.8	10	0	0	0	0	0	0	100	0	0	0	0	0	0
		E5	3	80.15	10	20	0	0	0	0	0	0	100	0	0	0	0	0	0
		E5	4	80.1833	9.8	18	0	0	0	0	0	0	100	0	0	0	0	0	0
		F1	1	124.05	10.7	7	0	0	0	0	0	0	100	0	0	0	0	0	0
		F1	2	124.183	10.2	2	12	0	0	0	0	0	14.2857	85.7143	0	0	0	0	0
		F1	3	124.333	10.2	16	0	0	0	0	0	0	100	0	0	0	0	0	0
		F1	4	124.5	10.2	10	3	0	0	0	0	0	76.9231	23.0769	0	0	0	0	0
		F2	1	168	10.2	10	2	0	0	0	0	0	83.3333	16.6667	0	0	0	0	0
		F2	2	168.1	10.2	0	14	0	0	0	0	0	0	100	0	0	0	0	0
		F2	3	168.15	10.2	2	13	0	0	0	0	0	13.3333	86.6667	0	0	0	0	0
		F2	4	168.267	10.2	8	8	0	0	0	0	0	50	50	0	0	0	0	0
		F3	1	212	10.3	7	0	0	0	0	0	0	100	0	0	0	0	0	0
		F3	2	212.117	10.2	0	12	0	0	0	0	0	0	100	0	0	0	0	0
		F3	3	212.183	10.2	0	7	0	0	0	0	0	0	100	0	0	0	0	0
		F3	4	212.267	10.2	4	6	0	0	0	0	0	40	60	0	0	0	0	0
		F4	1	255.983	10.1	6	0	0	0	0	0	0	100	0	0	0	0	0	0
		F4	2	256.1	10.2	0	15	0	0	0	0	0	0	100	0	0	0	0	0
		F4	3	256.217	9.9	0	1	0	0	0	0	0	0	100	0	0	0	0	0
		F4	4	256.267	10.2	9	1	0	0	0	0	0	90	10	0	0	0	0	0
		F5	1	292	10.3	1	1	0	0	0	0	0	50	50	0	0	0	0	0
		F5	2	292	10.2	0	4	0	0	0	0	0	0	100	0	0	0	0	0
		F5	3	292	10.1	0	3	0	0	0	0	0	0	100	0	0	0	0	0
		F5	4	292	10.3	0	0	0	0	0	0	0	.	.	.	.	.	.	.
		S1	1	363	10.6	0	0	0	0	0	0	0	.	.	.	.	.	.	.
		S1	2	363.083	10.2	0	0	0	0	0	0	0	.	.	.	.	.	.	.
		S1	3	363.167	10.4	0	1	0	0	0	0	0	0	100	0	0	0	0	0
		S1	4	363.25	10.2	0	0	0	0	0	0	0	.	.	.	.	.	.	.
		S2	1	426.083	10.2	0	0	0	0	0	0	0	.	.	.	.	.	.	.
		S2	2	426.083	10	0	0	0	0	0	0	0	.	.	.	.	.	.	.
		S2	3	426.083	10.2	0	0	0	0	0	0	0	.	.	.	.	.	.	.
		S2	4	426.083	10.2	0	1	0	0	0	0	0	0	100	0	0	0	0	0
		S3	1	489.083	9.7	0	0	0	0	0	0	0	.	.	.	.	.	.	.
		S3	2	489.083	9.8	0	0	0	0	0	0	0	.	.	.	.	.	.	.
		S3	3	489.083	9.8	0	0	0	0	0	0	0	.	.	.	.	.	.	.
		S3	4	489.083	9.9	0	0	0	0	0	0	0	.	.	.	.	.	.	.
		S4	1	552.083	10.2	0	0	0	0	0	0	0	.	.	.	.	.	.	.
		S4	2	552.2	10.2	0	0	0	0	0	0	0	.	.	.	.	.	.	.
		S4	3	552.333	10.4	0	2	0	0	0	0	0	0	100	0	0	0	0	0
		S4	4	552.5	10.2	0	0	0	0	0	0	0	.	.	.	.	.	.	.
		S5	1	619.05	10.4	0	0	0	0	0	0	0	.	.	.	.	.	.	.
		S5	2	619.117	10.2	0	0	0	0	0	0	0	.	.	.	.	.	.	.
		S5	3	619.217	10.1	0	0	0	0	0	0	0	.	.	.	.	.	.	.
		S5	4	619.333	10.6	0	0	0	0	0	0	0	.	.	.	.	.	.	.
		T1	1	.	.	.	.	.	.	.	.	.	.	.	.	.	.	.	.
		T1	2	.	.	.	.	.	.	.	.	.	.	.	.	.	.	.	.
		T1	3	.	.	.	.	.	.	.	.	.	.	.	.	.	.	.	.
		T1	4	.	.	.	.	.	.	.	.	.	.	.	.	.	.	.	.
		T2	1	.	.	.	.	.	.	.	.	.	.	.	.	.	.	.	.
		T2	2	.	.	.	.	.	.	.	.	.	.	.	.	.	.	.	.
		T2	3	.	.	.	.	.	.	.	.	.	.	.	.	.	.	.	.
		T2	4	.	.	.	.	.	.	.	.	.	.	.	.	.	.	.	.
		T3	1	.	.	.	.	.	.	.	.	.	.	.	.	.	.	.	.
		T3	2	.	.	.	.	.	.	.	.	.	.	.	.	.	.	.	.
		T3	3	.	.	.	.	.	.	.	.	.	.	.	.	.	.	.	.
		T3	4	.	.	.	.	.	.	.	.	.	.	.	.	.	.	.	.
		T4	1	.	.	.	.	.	.	.	.	.	.	.	.	.	.	.	.
		T4	2	.	.	.	.	.	.	.	.	.	.	.	.	.	.	.	.
		T4	3	.	.	.	.	.	.	.	.	.	.	.	.	.	.	.	.
		T4	4	.	.	.	.	.	.	.	.	.	.	.	.	.	.	.	.
		T5	1	.	.	.	.	.	.	.	.	.	.	.	.	.	.	.	.
		T5	2	.	.	.	.	.	.	.	.	.	.	.	.	.	.	.	.
		T5	3	.	.	.	.	.	.	.	.	.	.	.	.	.	.	.	.
		T5	4	.	.	.	.	.	.	.	.	.	.	.	.	.	.	.	.
		M1	1	.	.	.	.	.	.	.	.	.	.	.	.	.	.	.	.
		M1	2	.	.	.	.	.	.	.	.	.	.	.	.	.	.	.	.
		M1	3	.	.	.	.	.	.	.	.	.	.	.	.	.	.	.	.
		M1	4	.	.	.	.	.	.	.	.	.	.	.	.	.	.	.	.
		M2	1	.	.	.	.	.	.	.	.	.	.	.	.	.	.	.	.
		M2	2	.	.	.	.	.	.	.	.	.	.	.	.	.	.	.	.
		M2	3	.	.	.	.	.	.	.	.	.	.	.	.	.	.	.	.
		M2	4	.	.	.	.	.	.	.	.	.	.	.	.	.	.	.	.
		M3	1	.	.	.	.	.	.	.	.	.	.	.	.	.	.	.	.
		M3	2	.	.	.	.	.	.	.	.	.	.	.	.	.	.	.	.
		M3	3	.	.	.	.	.	.	.	.	.	.	.	.	.	.	.	.
		M3	4	.	.	.	.	.	.	.	.	.	.	.	.	.	.	.	.
		M4	1	.	.	.	.	.	.	.	.	.	.	.	.	.	.	.	.
		M4	2	.	.	.	.	.	.	.	.	.	.	.	.	.	.	.	.
		M4	3	.	.	.	.	.	.	.	.	.	.	.	.	.	.	.	.
		M4	4	.	.	.	.	.	.	.	.	.	.	.	.	.	.	.	.
		M5	1	.	.	.	.	.	.	.	.	.	.	.	.	.	.	.	.
		M5	2	.	.	.	.	.	.	.	.	.	.	.	.	.	.	.	.
		M5	3	.	.	.	.	.	.	.	.	.	.	.	.	.	.	.	.
		M5	4	.	.	.	.	.	.	.	.	.	.	.	.	.	.	.	.
		P1	1	.	.	.	.	.	.	.	.	.	.	.	.	.	.	.	.
		P1	2	.	.	.	.	.	.	.	.	.	.	.	.	.	.	.	.
		P1	3	.	.	.	.	.	.	.	.	.	.	.	.	.	.	.	.
		P1	4	.	.	.	.	.	.	.	.	.	.	.	.	.	.	.	.
		P2	1	.	.	.	.	.	.	.	.	.	.	.	.	.	.	.	.
		P2	2	.	.	.	.	.	.	.	.	.	.	.	.	.	.	.	.
		P2	3	.	.	.	.	.	.	.	.	.	.	.	.	.	.	.	.
		P2	4	.	.	.	.	.	.	.	.	.	.	.	.	.	.	.	.
		P3	1	.	.	.	.	.	.	.	.	.	.	.	.	.	.	.	.
		P3	2	.	.	.	.	.	.	.	.	.	.	.	.	.	.	.	.
		P3	3	.	.	.	.	.	.	.	.	.	.	.	.	.	.	.	.
		P3	4	.	.	.	.	.	.	.	.	.	.	.	.	.	.	.	.
		P4	1	.	.	.	.	.	.	.	.	.	.	.	.	.	.	.	.
		P4	2	.	.	.	.	.	.	.	.	.	.	.	.	.	.	.	.
		P4	3	.	.	.	.	.	.	.	.	.	.	.	.	.	.	.	.
		P4	4	.	.	.	.	.	.	.	.	.	.	.	.	.	.	.	.
		P5	1	.	.	.	.	.	.	.	.	.	.	.	.	.	.	.	.
		P5	2	.	.	.	.	.	.	.	.	.	.	.	.	.	.	.	.
		P5	3	.	.	.	.	.	.	.	.	.	.	.	.	.	.	.	.
		P5	4	.	.	.	.	.	.	.	.	.	.	.	.	.	.	.	.
		Formated data for Prism
						Numbers (0-20)														%
						Egg		L1		L2		L3		L3m		P		A		egg		L1		L2		L3		L3m		P		A					% data formated for analysis in TableCurve 2D
			Stage	Time	Temp	mean	SE	mean	SE	mean	SE	mean	SE	mean	SE	mean	SE	mean	SE	mean	SE	mean	SE	mean	SE	mean	SE	mean	SE	mean	SE	mean	SE				Time	Egg	Time	L1	Time	L2	Time	L3	Time	L3m	Time	P	Time
			Egg 1	17.4625	10.225	19.5	0.866025	0	0	0	0	0	0	0	0	0	0	0	0	100	0	0	0	0	0	0	0	0	0	0	0	0	0				17.4625	100	17.4625	0	17.4625	0	17.4625	0	17.4625	0	17.4625	0	17.4625
			Egg 2	32.0958	9.9	16.5	2.59808	0	0	0	0	0	0	0	0	0	0	0	0	100	0	0	0	0	0	0	0	0	0	0	0	0	0				32.0958	100	32.0958	0	32.0958	0	32.0958	0	32.0958	0	32.0958	0	32.0958
			Egg 3	48.1833	10.275	10.75	7.94906	0	0	0	0	0	0	0	0	0	0	0	0	100	0	0	0	0	0	0	0	0	0	0	0	0	0				48.1833	100	48.1833	0	48.1833	0	48.1833	0	48.1833	0	48.1833	0	48.1833
			Egg 4	64.1	10.15	16.5	1.5	0	0	0	0	0	0	0	0	0	0	0	0	100	0	0	0	0	0	0	0	0	0	0	0	0	0				64.1	100	64.1	0	64.1	0	64.1	0	64.1	0	64.1	0	64.1
			Egg 5	80.1	9.925	16.75	3.96074	0	0	0	0	0	0	0	0	0	0	0	0	100	0	0	0	0	0	0	0	0	0	0	0	0	0				80.1	100	80.1	0	80.1	0	80.1	0	80.1	0	80.1	0	80.1
			L1 1	124.267	10.325	8.75	5.06828	3.75	4.91808	0	0	0	0	0	0	0	0	0	0	72.8022	35.0735	27.1978	35.0735	0	0	0	0	0	0	0	0	0	0				124.267	72.8022	124.267	27.1978	124.267	0	124.267	0	124.267	0	124.267	0	124.267
			L1 2	168.129	10.2	5	4.12311	9.25	4.76314	0	0	0	0	0	0	0	0	0	0	36.6667	32.5747	63.3333	32.5747	0	0	0	0	0	0	0	0	0	0				168.129	36.6667	168.129	63.3333	168.129	0	168.129	0	168.129	0	168.129	0	168.129
			L1 3	212.142	10.225	2.75	2.94746	6.25	4.26468	0	0	0	0	0	0	0	0	0	0	35	40.9268	65	40.9268	0	0	0	0	0	0	0	0	0	0				212.142	35	212.142	65	212.142	0	212.142	0	212.142	0	212.142	0	212.142
			L1 4	256.142	10.1	3.75	3.89711	4.25	6.21993	0	0	0	0	0	0	0	0	0	0	47.5	47.6314	52.5	47.6314	0	0	0	0	0	0	0	0	0	0				256.142	47.5	256.142	52.5	256.142	0	256.142	0	256.142	0	256.142	0	256.142
			L1 5	292	10.225	0.25	0.433013	2	1.58114	0	0	0	0	0	0	0	0	0	0	16.6667	23.5702	83.3333	23.5702	0	0	0	0	0	0	0	0	0	0				292	16.6667	292	83.3333	292	0	292	0	292	0	292	0	292
			L2 1	363.125	10.35	0	0	0.25	0.433013	0	0	0	0	0	0	0	0	0	0	0	0	100	0	0	0	0	0	0	0	0	0	0	0				363.125	0	363.125	100	363.125	0	363.125	0	363.125	0	363.125	0	363.125
			L2 2	426.083	10.15	0	0	0.25	0.433013	0	0	0	0	0	0	0	0	0	0	0	0	100	0	0	0	0	0	0	0	0	0	0	0				426.083	0	426.083	100	426.083	0	426.083	0	426.083	0	426.083	0	426.083
			L2 3	489.083	9.8	0	0	0	0	0	0	0	0	0	0	0	0	0	0	.	.	.	.	.	.	.	.	.	.	.	.	.	.				489.083	.	489.083	.	489.083	.	489.083	.	489.083	.	489.083	.	489.083
			L2 4	552.279	10.25	0	0	0.5	0.866025	0	0	0	0	0	0	0	0	0	0	0	0	100	0	0	0	0	0	0	0	0	0	0	0				552.279	0	552.279	100	552.279	0	552.279	0	552.279	0	552.279	0	552.279
			L2 5	619.179	10.325	0	0	0	0	0	0	0	0	0	0	0	0	0	0	.	.	.	.	.	.	.	.	.	.	.	.	.	.				619.179	.	619.179	.	619.179	.	619.179	.	619.179	.	619.179	.	619.179
			L3 1	.	.	.	.	.	.	.	.	.	.	.	.	.	.	.	.	.	.	.	.	.	.	.	.	.	.	.	.	.	.				.	.	.	.	.	.	.	.	.	.	.	.	.
			L3 2	.	.	.	.	.	.	.	.	.	.	.	.	.	.	.	.	.	.	.	.	.	.	.	.	.	.	.	.	.	.				.	.	.	.	.	.	.	.	.	.	.	.	.
			L3 3	.	.	.	.	.	.	.	.	.	.	.	.	.	.	.	.	.	.	.	.	.	.	.	.	.	.	.	.	.	.				.	.	.	.	.	.	.	.	.	.	.	.	.
			L3 4	.	.	.	.	.	.	.	.	.	.	.	.	.	.	.	.	.	.	.	.	.	.	.	.	.	.	.	.	.	.				.	.	.	.	.	.	.	.	.	.	.	.	.
			L3 5	.	.	.	.	.	.	.	.	.	.	.	.	.	.	.	.	.	.	.	.	.	.	.	.	.	.	.	.	.	.				.	.	.	.	.	.	.	.	.	.	.	.	.
			L3m 1	.	.	.	.	.	.	.	.	.	.	.	.	.	.	.	.	.	.	.	.	.	.	.	.	.	.	.	.	.	.				.	.	.	.	.	.	.	.	.	.	.	.	.
			L3m 2	.	.	.	.	.	.	.	.	.	.	.	.	.	.	.	.	.	.	.	.	.	.	.	.	.	.	.	.	.	.				.	.	.	.	.	.	.	.	.	.	.	.	.
			L3m 3	.	.	.	.	.	.	.	.	.	.	.	.	.	.	.	.	.	.	.	.	.	.	.	.	.	.	.	.	.	.				.	.	.	.	.	.	.	.	.	.	.	.	.
			L3m 4	.	.	.	.	.	.	.	.	.	.	.	.	.	.	.	.	.	.	.	.	.	.	.	.	.	.	.	.	.	.				.	.	.	.	.	.	.	.	.	.	.	.	.
			L3m 5	.	.	.	.	.	.	.	.	.	.	.	.	.	.	.	.	.	.	.	.	.	.	.	.	.	.	.	.	.	.				.	.	.	.	.	.	.	.	.	.	.	.	.
			P 1	.	.	.	.	.	.	.	.	.	.	.	.	.	.	.	.	.	.	.	.	.	.	.	.	.	.	.	.	.	.				.	.	.	.	.	.	.	.	.	.	.	.	.
			P 2	.	.	.	.	.	.	.	.	.	.	.	.	.	.	.	.	.	.	.	.	.	.	.	.	.	.	.	.	.	.				.	.	.	.	.	.	.	.	.	.	.	.	.
			P 3	.	.	.	.	.	.	.	.	.	.	.	.	.	.	.	.	.	.	.	.	.	.	.	.	.	.	.	.	.	.				.	.	.	.	.	.	.	.	.	.	.	.	.
			P 4	.	.	.	.	.	.	.	.	.	.	.	.	.	.	.	.	.	.	.	.	.	.	.	.	.	.	.	.	.	.				.	.	.	.	.	.	.	.	.	.	.	.	.
			P 5	.	.	.	.	.	.	.	.	.	.	.	.	.	.	.	.	.	.	.	.	.	.	.	.	.	.	.	.	.	.				.	.	.	.	.	.	.	.	.	.	.	.	.
				Mean	10.1617
				SE	0.159652
			% data formated for analysis in TableCurve 2D
			Time	Egg	Time	L1	Time	L2	Time	L3	Time	L3m	Time	P	Time	A		log(time)	Egg	log(time)	L1	log(time)	L2	log(time)	L3	log(time)	L3m	log(time)	P	log(time)	A
			0	100	0	0	0	0	0	0	0	0	0	0	0	0		0	100	0	0	0	0	0	0	0	0	0	0	0	0
			17.4625	100	17.4625	0	17.4625	0	17.4625	0	17.4625	0	17.4625	0	17.4625	0		1.24211	100	1.24211	0	1.24211	0	1.24211	0	1.24211	0	1.24211	0	1.24211	0
			32.0958	100	32.0958	0	32.0958	0	32.0958	0	32.0958	0	32.0958	0	32.0958	0		1.50645	100	1.50645	0	1.50645	0	1.50645	0	1.50645	0	1.50645	0	1.50645	0
			48.1833	100	48.1833	0	48.1833	0	48.1833	0	48.1833	0	48.1833	0	48.1833	0		1.6829	100	1.6829	0	1.6829	0	1.6829	0	1.6829	0	1.6829	0	1.6829	0
			64.1	100	64.1	0	64.1	0	64.1	0	64.1	0	64.1	0	64.1	0		1.80686	100	1.80686	0	1.80686	0	1.80686	0	1.80686	0	1.80686	0	1.80686	0
			80.1	100	80.1	0	80.1	0	80.1	0	80.1	0	80.1	0	80.1	0		1.90363	100	1.90363	0	1.90363	0	1.90363	0	1.90363	0	1.90363	0	1.90363	0
			124.267	72.8022	124.267	27.1978	124.267	0	124.267	0	124.267	0	124.267	0	124.267	0		2.09435	72.8022	2.09435	27.1978	2.09435	0	2.09435	0	2.09435	0	2.09435	0	2.09435	0
			168.129	36.6667	168.129	63.3333	168.129	0	168.129	0	168.129	0	168.129	0	168.129	0		2.22564	36.6667	2.22564	63.3333	2.22564	0	2.22564	0	2.22564	0	2.22564	0	2.22564	0
			212.142	35	212.142	65	212.142	0	212.142	0	212.142	0	212.142	0	212.142	0		2.32663	35	2.32663	65	2.32663	0	2.32663	0	2.32663	0	2.32663	0	2.32663	0
			256.142	47.5	256.142	52.5	256.142	0	256.142	0	256.142	0	256.142	0	256.142	0		2.40848	47.5	2.40848	52.5	2.40848	0	2.40848	0	2.40848	0	2.40848	0	2.40848	0
			292	16.6667	292	83.3333	292	0	292	0	292	0	292	0	292	0		2.46538	16.6667	2.46538	83.3333	2.46538	0	2.46538	0	2.46538	0	2.46538	0	2.46538	0
			363.125	0	363.125	100	363.125	0	363.125	0	363.125	0	363.125	0	363.125	0		2.56006	0	2.56006	100	2.56006	0	2.56006	0	2.56006	0	2.56006	0	2.56006	0
			426.083	0	426.083	100	426.083	0	426.083	0	426.083	0	426.083	0	426.083	0		2.62949	0	2.62949	100	2.62949	0	2.62949	0	2.62949	0	2.62949	0	2.62949	0
			489.083	.	489.083	.	489.083	.	489.083	.	489.083	.	489.083	.	489.083	.		2.68938	.	2.68938	.	2.68938	.	2.68938	.	2.68938	.	2.68938	.	2.68938	.
			552.279	0	552.279	100	552.279	0	552.279	0	552.279	0	552.279	0	552.279	0		2.74216	0	2.74216	100	2.74216	0	2.74216	0	2.74216	0	2.74216	0	2.74216	0
			619.179	.	619.179	.	619.179	.	619.179	.	619.179	.	619.179	.	619.179	.		2.79182	.	2.79182	.	2.79182	.	2.79182	.	2.79182	.	2.79182	.	2.79182	.
			.	.	.	.	.	.	.	.	.	.	.	.	.	.		#VALUE!	.	#VALUE!	.	#VALUE!	.	#VALUE!	.	#VALUE!	.	#VALUE!	.	#VALUE!	.
			.	.	.	.	.	.	.	.	.	.	.	.	.	.		#VALUE!	.	#VALUE!	.	#VALUE!	.	#VALUE!	.	#VALUE!	.	#VALUE!	.	#VALUE!	.
			.	.	.	.	.	.	.	.	.	.	.	.	.	.		#VALUE!	.	#VALUE!	.	#VALUE!	.	#VALUE!	.	#VALUE!	.	#VALUE!	.	#VALUE!	.
			.	.	.	.	.	.	.	.	.	.	.	.	.	.		#VALUE!	.	#VALUE!	.	#VALUE!	.	#VALUE!	.	#VALUE!	.	#VALUE!	.	#VALUE!	.
			.	.	.	.	.	.	.	.	.	.	.	.	.	.		#VALUE!	.	#VALUE!	.	#VALUE!	.	#VALUE!	.	#VALUE!	.	#VALUE!	.	#VALUE!	.
			.	.	.	.	.	.	.	.	.	.	.	.	.	.		#VALUE!	.	#VALUE!	.	#VALUE!	.	#VALUE!	.	#VALUE!	.	#VALUE!	.	#VALUE!	.
			.	.	.	.	.	.	.	.	.	.	.	.	.	.		#VALUE!	.	#VALUE!	.	#VALUE!	.	#VALUE!	.	#VALUE!	.	#VALUE!	.	#VALUE!	.
			.	.	.	.	.	.	.	.	.	.	.	.	.	.		#VALUE!	.	#VALUE!	.	#VALUE!	.	#VALUE!	.	#VALUE!	.	#VALUE!	.	#VALUE!	.
			.	.	.	.	.	.	.	.	.	.	.	.	.	.		#VALUE!	.	#VALUE!	.	#VALUE!	.	#VALUE!	.	#VALUE!	.	#VALUE!	.	#VALUE!	.
			.	.	.	.	.	.	.	.	.	.	.	.	.	.		#VALUE!	.	#VALUE!	.	#VALUE!	.	#VALUE!	.	#VALUE!	.	#VALUE!	.	#VALUE!	.
			.	.	.	.	.	.	.	.	.	.	.	.	.	.		#VALUE!	.	#VALUE!	.	#VALUE!	.	#VALUE!	.	#VALUE!	.	#VALUE!	.	#VALUE!	.
			.	.	.	.	.	.	.	.	.	.	.	.	.	.		#VALUE!	.	#VALUE!	.	#VALUE!	.	#VALUE!	.	#VALUE!	.	#VALUE!	.	#VALUE!	.
			.	.	.	.	.	.	.	.	.	.	.	.	.	.		#VALUE!	.	#VALUE!	.	#VALUE!	.	#VALUE!	.	#VALUE!	.	#VALUE!	.	#VALUE!	.
			.	.	.	.	.	.	.	.	.	.	.	.	.	.		#VALUE!	.	#VALUE!	.	#VALUE!	.	#VALUE!	.	#VALUE!	.	#VALUE!	.	#VALUE!	.
			.	.	.	.	.	.	.	.	.	.	.	.	.	.		#VALUE!	.	#VALUE!	.	#VALUE!	.	#VALUE!	.	#VALUE!	.	#VALUE!	.	#VALUE!	.
			% data formated for analysis in TableCurve 2D								Data used for Prism stage transitions analysis
			log(time)	L1	L2	L3	L3m	P	A		log(time)	L1	L2	L3	L3m	P	A
			1.24211	0	0	0	0	0	0		1.24211	0
			1.50645	0	0	0	0	0	0		1.50645	0
			1.6829	0	0	0	0	0	0		1.6829	0
			1.80686	0	0	0	0	0	0		1.80686	0
			1.90363	0	0	0	0	0	0		1.90363	0
			2.09435	27.1978	0	0	0	0	0		2.09435	27.1978
			2.22564	63.3333	0	0	0	0	0		2.22564	63.3333
			2.32663	65	0	0	0	0	0		2.32663	65
			2.40848	52.5	0	0	0	0	0		2.40848	52.5
			2.46538	83.3333	0	0	0	0	0		2.46538	83.3333
			2.56006	100	0	0	0	0	0		2.56006	100
			2.62949	100	0	0	0	0	0		2.62949	100
			2.68938	.	.	.	.	.	.		2.68938
			2.74216	100	0	0	0	0	0		2.74216
			2.79182	.	.	.	.	.	.		2.79182	.	.	.	.	.	.
			#VALUE!	.	.	.	.	.	.		#VALUE!	.	.	.	.	.	.
			#VALUE!	.	.	.	.	.	.		#VALUE!	.	.	.	.	.	.
			#VALUE!	.	.	.	.	.	.		#VALUE!	.	.	.	.	.	.
			#VALUE!	.	.	.	.	.	.		#VALUE!	.	.	.	.	.	.
			#VALUE!	.	.	.	.	.	.		#VALUE!	.	.	.	.	.	.
			#VALUE!	.	.	.	.	.	.		#VALUE!	.	.	.	.	.	.
			#VALUE!	.	.	.	.	.	.		#VALUE!	.	.	.	.	.	.
			#VALUE!	.	.	.	.	.	.		#VALUE!	.	.	.	.	.	.
			#VALUE!	.	.	.	.	.	.		#VALUE!	.	.	.	.	.	.
			#VALUE!	.	.	.	.	.	.		#VALUE!	.	.	.	.	.	.
			#VALUE!	.	.	.	.	.	.		#VALUE!	.	.	.	.	.	.
			#VALUE!	.	.	.	.	.	.		#VALUE!	.	.	.	.	.	.
			#VALUE!	.	.	.	.	.	.		#VALUE!	.	.	.	.	.	.
			#VALUE!	.	.	.	.	.	.		#VALUE!	.	.	.	.	.	.
			#VALUE!	.	.	.	.	.	.		#VALUE!	.	.	.	.	.	.
				From Prism dose analysis
			Gaussian Cumulative	E-L1	E-L2	E-L3	E-L3m	E-P	E-A		Gaussian Cum - Log		Dose Analysis- Log
			Log mean	2.23988	0	0	0	0	0		mean	SE	mean	SE
			Log SE	0.0308127	0	0	0	0	0		2.23988	0.0308127	2.23884	0.0321147
			mean	173.731	1	1	1	1	1
			SE	1.07353	1	1	1	1	1
			Dose Analysis	E-L1	E-L2	E-L3	E-L3m	E-P	E-A
			Log mean	2.23884	0	0	0	0	0
			Log SE	0.0321147	0	0	0	0	0
			mean	173.317	1	1	1	1	1
			SE	1.07675	1	1	1	1	1
[truncated: 74 more columns]

## Sheet:  12.5 C
			Original Data Counts
			Date	2013-03-17	2013-03-17	2013-03-17	2013-03-17	2013-03-18	2013-03-18	2013-03-18	2013-03-18	2013-03-18	2013-03-18	2013-03-18	2013-03-18	2013-03-19	2013-03-19	2013-03-19	2013-03-19	2013-03-20	2013-03-20	2013-03-20	2013-03-20	2013-03-21	2013-03-21	2013-03-21	2013-03-21	2013-03-23	2013-03-23	2013-03-23	2013-03-23	2013-03-25	2013-03-25	2013-03-25	2013-03-25	2013-03-27	2013-03-27	2013-03-27	2013-03-27	2013-03-30	2013-03-30	2013-03-30	2013-03-30	2013-08-21	2013-08-21	2013-08-21	2013-08-21	2013-08-23	2013-08-23
			Time Pulled (sampled)	09:04:00	09:08:00	09:10:00	09:14:00	01:30:00	01:33:00	01:39:00	01:47:00	17:00:00	17:00:00	17:00:00	17:00:00	09:00:00	09:00:00	09:00:00	09:00:00	01:02:00	01:11:00	01:18:00	01:18:00	21:00:00	21:00:00	21:00:00	21:00:00	17:02:00	17:15:00	17:30:00	17:40:00	13:33:00	13:42:00	13:54:00	13:59:00	09:19:00	09:29:00	09:35:00	09:42:00	05:05:00	05:15:00	05:19:00	05:29:00	18:29:00	18:33:00	18:36:00	18:38:00	09:34:00	09:39:00
Coding			Sample	E1	E1	E1	E1	E2	E2	E2	E2	E3	E3	E3	E3	E4	E4	E4	E4	E5	E5	E5	E5	F1	F1	F1	F1	F2	F2	F2	F2	F3	F3	F3	F3	F4	F4	F4	F4	F5	F5	F5	F5	S1	S1	S1	S1	S2	S2
New	Old		Replication	1	2	3	4	1	2	3	4	1	2	3	4	1	2	3	4	1	2	3	4	1	2	3	4	1	2	3	4	1	2	3	4	1	2	3	4	1	2	3	4	1	2	3	4	1	2
x.0=egg	(E)-egg		Temperature	12.7	12.6	12.7	12.7	12.3	12.3	12.5	12.3	12.7	12.6	12.4	12.5	12.7	12.7	12.7	12.7	12.4	12.3	12.3	12.3	12.7	12.7	12.7	12.8	12.5	12.6	12.6	12.6	12.5	12.6	12.5	12.5	12.7	12.6	12.7	12.7	12.4	12.3	12.3	12.4	12.7	12.5	12.4	12.7	12.7	12.6
x.1=development	(d)-development	Number of Individual	1	0.9	0.1	0.1	0.1	0	0	0	0	0.1	0.1	0.1	0.1	0	0.1	0.1	0	0	0	1	0	1	1	1	1	1	1	1	1	1	1	1	1	1	1	2	1	1	1.9	1	1.9	2.9	2.9	2	2.9	2	2.9
x.2=emerging/molting	(e)-emerging		2	0.9	0.1	0.1	0.1	0	0	0	0	0.1	0.1	0.1	0.1	0	0.1	0.1	0	0	0	1	0	1	1	1	1	1	1	1	1	1	1	1	1	1	1	2	1	1	1	1	1.9	2.9	2.9	2	2.9	2	2.9
	(m)-molting		3	0.9	0.1	0.1	0.1	0	0	0	0	0.1	0.1	0.1	0.1	0	0.1	0.1	0	0.1	0	1	0	1	1	1	1	1	1	1	1	1	1	1	1	1	1	2	1	1	1	1	1.9	2.9	2	2	2	2	2.9
x.3=slits faint	(3f)-slits faint		4	0	0.1	0.1	0.1	0	0	0	0	0.1	0.1	0.1	0.1	0	0.1	0	0	0.1	0	1	0	1	1	1	1	1	1	1	1	1	1	1	1	1	1	2	1	1	1	2	1.9	2	2	2	2	2	2.9
x.4=slits prominent	(3p)-slits prominent		5	0	0.1	0.1	0.1	0	0	0	0	0.1	0.1	0.1	0.1	0	0.1	1	0	0.1	0	1	0	1	1	1	1	1	1	1	1	1	1	1	1	1	1	2	1	1	1	.	1.9	2	2	2	2	2	2.9
x.5=early pupa	(light)		6	0	0.1	0.1	0.1	0	0	0	0	0.1	0.1	0.1	0.1	0	0.1	1	0	0.1	0	1	0	1	1	1	1	1	1	1	1	1	1	1	1	1	1	2	1	1	1	.	2	2	2	2	2	2	2.9
x.6=late pupa	(dark)		7	0	0.1	0.1	0.1	0	0	0	0	0.1	0.1	0.1	0.1	0	0.1	1	0	1	0	1	0.1	1	1	1	1	1	1	1	1	1	1	1	1	1	1	.	1	1	1	.	.	2	2	2	2	2	2.9
x.9=dead	(X)-dead		8	0	0.1	0.1	0.1	0	0	0	0	0.1	0.1	0.1	0.1	0	0.1	1	0	1	0	1	1	1	1	1	1	1	1	1	1	1	1	1	1	1	1	.	1	1	1	.	.	2	2	2	2	2	2.9
			9	0	0.1	0.1	0.1	0	0	0	0	0.1	0.1	0.1	0.1	0	0.1	1	0	1	0	1	1	1	1	1	1.9	1	1	1	1	1	1	1	.	1	1	.	1	1	1	.	.	2	2	2	.	2	2.9
Egg for sample E4 and E5 counted as dead			10	0	0.1	0.1	0.1	0	0	0	0	0.1	0.1	0.1	0.9	0	0.1	1	0.1	1	0	1	1	1	1	1	.	1	1	1	1	1	1	1	.	1	1	.	1	1	1	.	.	2	2	2	.	2	2.9
			11	0	0.1	0	0.1	0	0	0	0	0.1	0.1	0	1	0	0.1	1	0.1	1	0	1	1	1	1	1	.	1	1	1	1	1.9	1	1	.	1	1	.	1	1	1	.	.	2.3	2.3	.	.	2	2.9
0-egg			12	0	0.1	0	0	0	0	0	0	0	0.1	0	1	1	0.1	1	0.1	1	0	1	1	1	1	1	.	1	1	1.9	1	.	1	1	.	1	1	.	1	1	1	.	.	2	2.3	.	.	2	2.9
1-1st			13	0	0.1	0	0	0	0	0	0	0	0.1	0	1	1	0	1	1	1	0	1	1	1	1	1	.	1	.	.	1.9	.	1	1.9	.	1.9	1	.	1	.	1	.	.	2	2.3	.	.	2.9	2.9
2-2nd			14	0	0.1	0	0	0	0	0	0	0	0	0	1	1	0	1	1	1	0	1	1	1	1	1	.	1	.	.	1.9	.	1	1.9	.	1.9	1.9	.	1	.	.	.	.	2	2.3	.	.	2.9	.
3-3rd			15	0	0.1	0	0	0	0	0	0	0	0	0	1	1	0	1	1	1	0	1	1	.	1	1	.	1	.	.	.	.	1.9	1.9	.	1.9	1.9	.	.	.	.	.	.	.	2.3	.	.	2.9	.
4-3m			16	0	0.1	0	0	0	0	0	0	0	0	0	1	1	0	1	1	1	0	1	1	.	1	1	.	1	.	.	.	.	.	.	.	1.9	.	.	.	.	.	.	.	.	2.3	.	.	2.9	.
5-Pupa			17	0	0	0	0	0	0	0	0	0	0	0	1	1	1	1	1	1	0	1	1	.	.	.	.	1	.	.	.	.	.	.	.	.	.	.	.	.	.	.	.	.	3	.	.	.	.
6-Adult			18	0	0	0	0	0.1	0	0	0	0	0	0	1	.	1	1	1	1.9	0	1	1	.	.	.	.	1	.	.	.	.	.	.	.	.	.	.	.	.	.	.	.	.	3	.	.	.	.
			19	0	0	0	0	0.1	0	0	0	0	0	0	1	.	1	1	1	.	1	1	1	.	.	.	.	1	.	.	.	.	.	.	.	.	.	.	.	.	.	.	.	.	.	.	.	.	.
			20	0	.	0	.	.	0.1	0	0	0	0	0.9	1	.	.	.	1	.	1	.	1	.	.	.	.	.	.	.	.	.	.	.	.	.	.	.	.	.	.	.	.	.	.	.	.	.	.
			21	.	.	.	.	.	.	.	.	.	.	.	1	.	.	.	1	.	.	.	.	.	.	.	.	.	.	.	.	.	.	.	.	.	.	.	.	.	.	.	.	.	.	.	.	.	.
			22	.	.	.	.	.	.	.	.	.	.	.	.	.	.	.	.	.	.	.	.	.	.	.	.	.	.	.	.	.	.	.	.	.	.	.	.	.	.	.	.	.	.	.	.	.	.
			23	.	.	.	.	.	.	.	.	.	.	.	.	.	.	.	.	.	.	.	.	.	.	.	.	.	.	.	.	.	.	.	.	.	.	.	.	.	.	.	.	.	.	.	.	.	.
			24	.	.	.	.	.	.	.	.	.	.	.	.	.	.	.	.	.	.	.	.	.	.	.	.	.	.	.	.	.	.	.	.	.	.	.	.	.	.	.	.	.	.	.	.	.	.
			25	.	.	.	.	.	.	.	.	.	.	.	.	.	.	.	.	.	.	.	.	.	.	.	.	.	.	.	.	.	.	.	.	.	.	.	.	.	.	.	.	.	.	.	.	.	.
		Summary of Raw Data
		start date	2013-03-16																																									start date	2013-08-05
		start time	17:00:00																																									start time	15:30:00
			sampling stage	E1				E2				E3				E4				E5				F1				F2				F3				F4				F5				S1				S2
	When all adults are dead, any remaining pupae are (hand) scored as dead (12.5 at M2).	These values copied or calculated from orignal (raw) data in table above	rep	1	2	3	4	1	2	3	4	1	2	3	4	1	2	3	4	1	2	3	4	1	2	3	4	1	2	3	4	1	2	3	4	1	2	3	4	1	2	3	4	1	2	3	4	1	2
			sample date	2013-03-17	2013-03-17	2013-03-17	2013-03-17	2013-03-18	2013-03-18	2013-03-18	2013-03-18	2013-03-18	2013-03-18	2013-03-18	2013-03-18	2013-03-19	2013-03-19	2013-03-19	2013-03-19	2013-03-20	2013-03-20	2013-03-20	2013-03-20	2013-03-21	2013-03-21	2013-03-21	2013-03-21	2013-03-23	2013-03-23	2013-03-23	2013-03-23	2013-03-25	2013-03-25	2013-03-25	2013-03-25	2013-03-27	2013-03-27	2013-03-27	2013-03-27	2013-03-30	2013-03-30	2013-03-30	2013-03-30	2013-08-21	2013-08-21	2013-08-21	2013-08-21	2013-08-23	2013-08-23
			sample time	09:04:00	09:08:00	09:10:00	09:14:00	01:30:00	01:33:00	01:39:00	01:47:00	17:00:00	17:00:00	17:00:00	17:00:00	09:00:00	09:00:00	09:00:00	09:00:00	01:02:00	01:11:00	01:18:00	01:18:00	21:00:00	21:00:00	21:00:00	21:00:00	17:02:00	17:15:00	17:30:00	17:40:00	13:33:00	13:42:00	13:54:00	13:59:00	09:19:00	09:29:00	09:35:00	09:42:00	05:05:00	05:15:00	05:19:00	05:29:00	18:29:00	18:33:00	18:36:00	18:38:00	09:34:00	09:39:00
			elapsed days hours:min	16:04:00	16:08:00	16:10:00	16:14:00	1900-01-01 08:30:00	1900-01-01 08:33:00	1900-01-01 08:39:00	1900-01-01 08:47:00	1900-01-02	1900-01-02	1900-01-02	1900-01-02	1900-01-02 16:00:00	1900-01-02 16:00:00	1900-01-02 16:00:00	1900-01-02 16:00:00	1900-01-03 08:02:00	1900-01-03 08:11:00	1900-01-03 08:18:00	1900-01-03 08:18:00	1900-01-05 04:00:00	1900-01-05 04:00:00	1900-01-05 04:00:00	1900-01-05 04:00:00	1900-01-07 00:02:00	1900-01-07 00:15:00	1900-01-07 00:30:00	1900-01-07 00:40:00	1900-01-08 20:33:00	1900-01-08 20:42:00	1900-01-08 20:54:00	1900-01-08 20:59:00	1900-01-10 16:19:00	1900-01-10 16:29:00	1900-01-10 16:35:00	1900-01-10 16:42:00	1900-01-13 12:05:00	1900-01-13 12:15:00	1900-01-13 12:19:00	1900-01-13 12:29:00	1900-01-16 02:59:00	1900-01-16 03:03:00	1900-01-16 03:06:00	1900-01-16 03:08:00	1900-01-17 18:04:00	1900-01-17 18:09:00
			total elapsed dec hours	16.0667	16.1333	16.1667	16.2333	32.5	32.55	32.65	32.7833	48	48	48	48	64	64	64	64	80.0333	80.1833	80.3	80.3	124	124	124	124	168.033	168.25	168.5	168.667	212.55	212.7	212.9	212.983	256.317	256.483	256.583	256.7	324.083	324.25	324.317	324.483	386.983	387.05	387.1	387.133	426.067	426.15
			temp ° C	12.7	12.6	12.7	12.7	12.3	12.3	12.5	12.3	12.7	12.6	12.4	12.5	12.7	12.7	12.7	12.7	12.4	12.3	12.3	12.3	12.7	12.7	12.7	12.8	12.5	12.6	12.6	12.6	12.5	12.6	12.5	12.5	12.7	12.6	12.7	12.7	12.4	12.3	12.3	12.4	12.7	12.5	12.4	12.7	12.7	12.6
Coding		0	egg	17	3	10	8	17	19	20	20	9	7	9	0	11	4	1	9	2	18	0	6	0	0	0	0	0	0	0	0	0	0	0	0	0	0	0	0	0	0	0	0	0	0	0	0	0	0
New	Old	0.1	egg w/ develop.	0	16	10	11	2	1	0	0	11	13	10	9	0	12	3	3	4	0	0	1	0	0	0	0	0	0	0	0	0	0	0	0	0	0	0	0	0	0	0	0	0	0	0	0	0	0
x.0=egg	(E)-egg	0.9	egg dead	3	0	0	0	0	0	0	0	0	0	1	1	0	0	0	0	0	0	0	0	0	0	0	0	0	0	0	0	0	0	0	0	0	0	0	0	0	0	0	0	0	0	0	0	0	0
x.1=development	(d)-development	1	1st stage	0	0	0	0	0	0	0	0	0	0	0	11	6	3	15	9	11	2	19	13	14	16	16	8	19	12	11	12	10	14	12	8	12	13	0	0	0	12	0	0	0	0	0	0	0	0
x.2=emerging/molting	(e)-emerging	1.2	1st emerging	0	0	0	0	0	0	0	0	0	0	0	0	0	0	0	0	0	0	0	0	0	0	0	0	0	0	0	0	0	0	0	0	0	0	0	0	0	0	0	0	0	0	0	0	0	0
	(m)-molting	1.3	next stage slits faint	0	0	0	0	0	0	0	0	0	0	0	0	0	0	0	0	0	0	0	0	0	0	0	0	0	0	0	0	0	0	0	0	0	0	0	0	0	0	0	0	0	0	0	0	0	0
x.3=slits faint	(3f)-slits faint	1.4	next stage slits prom.	0	0	0	0	0	0	0	0	0	0	0	0	0	0	0	0	0	0	0	0	0	0	0	0	0	0	0	0	0	0	0	0	0	0	0	0	0	0	0	0	0	0	0	0	0	0
x.4=slits prominent	(3p)-slits prominent	1.9	1st dead	0	0	0	0	0	0	0	0	0	0	0	0	0	0	0	0	1	0	0	0	0	0	0	1	0	0	1	2	1	1	3	0	4	2	0	0	0	1	0	0	0	0	0	0	0	0
x.5=early pupa	(light)	2	2nd stage	0	0	0	0	0	0	0	0	0	0	0	0	0	0	0	0	0	0	0	0	0	0	0	0	0	0	0	0	0	0	0	0	0	0	6	0	0	0	0	0	11	0	10	6	12	0
x.6=late pupa	(dark)	2.2	2nd emerging	0	0	0	0	0	0	0	0	0	0	0	0	0	0	0	0	0	0	0	0	0	0	0	0	0	0	0	0	0	0	0	0	0	0	0	0	0	0	0	0	0	0	0	0	0	0
x.9=dead	(X)-dead	2.3	next stage slits faint	0	0	0	0	0	0	0	0	0	0	0	0	0	0	0	0	0	0	0	0	0	0	0	0	0	0	0	0	0	0	0	0	0	0	0	0	0	0	0	0	0	0	0	0	0	0
		2.4	next stage slits prom.	0	0	0	0	0	0	0	0	0	0	0	0	0	0	0	0	0	0	0	0	0	0	0	0	0	0	0	0	0	0	0	0	0	0	0	0	0	0	0	0	0	0	0	0	0	0
Egg for sample E4 and E5 counted as dead		2.9	2nd dead	0	0	0	0	0	0	0	0	0	0	0	0	0	0	0	0	0	0	0	0	0	0	0	0	0	0	0	0	0	0	0	0	0	0	0	0	0	0	0	0	3	2	0	2	4	13
		3	3rd stage	0	0	0	0	0	0	0	0	0	0	0	0	0	0	0	0	0	0	0	0	0	0	0	0	0	0	0	0	0	0	0	0	0	0	0	0	0	0	0	0	0	0	0	0	0	0
0-egg		3.2	3rd emerging	0	0	0	0	0	0	0	0	0	0	0	0	0	0	0	0	0	0	0	0	0	0	0	0	0	0	0	0	0	0	0	0	0	0	0	0	0	0	0	0	0	0	0	0	0	0
1-1st		3.3	next stage slits faint	0	0	0	0	0	0	0	0	0	0	0	0	0	0	0	0	0	0	0	0	0	0	0	0	0	0	0	0	0	0	0	0	0	0	0	0	0	0	0	0	0	0	0	0	0	0
2-2nd		3.4	next stage slits prom.	0	0	0	0	0	0	0	0	0	0	0	0	0	0	0	0	0	0	0	0	0	0	0	0	0	0	0	0	0	0	0	0	0	0	0	0	0	0	0	0	0	0	0	0	0	0
3-3rd		3.9	3rd dead	0	0	0	0	0	0	0	0	0	0	0	0	0	0	0	0	0	0	0	0	0	0	0	0	0	0	0	0	0	0	0	0	0	0	0	0	0	0	0	0	0	0	0	0	0	0
4-3m		4	3rd migratory	0	0	0	0	0	0	0	0	0	0	0	0	0	0	0	0	0	0	0	0	0	0	0	0	0	0	0	0	0	0	0	0	0	0	0	0	0	0	0	0	0	0	0	0	0	0
5-Pupa		4.9	3rd mig. Dead	0	0	0	0	0	0	0	0	0	0	0	0	0	0	0	0	0	0	0	0	0	0	0	0	0	0	0	0	0	0	0	0	0	0	0	0	0	0	0	0	0	0	0	0	0	0
6-Adult		5	pupa	0	0	0	0	0	0	0	0	0	0	0	0	0	0	0	0	0	0	0	0	0	0	0	0	0	0	0	0	0	0	0	0	0	0	0	0	0	0	0	0	0	0	0	0	0	0
		5.5	early/light pupa	0	0	0	0	0	0	0	0	0	0	0	0	0	0	0	0	0	0	0	0	0	0	0	0	0	0	0	0	0	0	0	0	0	0	0	0	0	0	0	0	0	0	0	0	0	0
		5.6	late/dark pupa	0	0	0	0	0	0	0	0	0	0	0	0	0	0	0	0	0	0	0	0	0	0	0	0	0	0	0	0	0	0	0	0	0	0	0	0	0	0	0	0	0	0	0	0	0	0
		5.9	pupa dead	0	0	0	0	0	0	0	0	0	0	0	0	0	0	0	0	0	0	0	0	0	0	0	0	0	0	0	0	0	0	0	0	0	0	0	0	0	0	0	0	0	0	0	0	0	0
		6	adult	0	0	0	0	0	0	0	0	0	0	0	0	0	0	0	0	0	0	0	0	0	0	0	0	0	0	0	0	0	0	0	0	0	0	0	0	0	0	0	0	0	0	0	0	0	0
		6.2	adult emerging	0	0	0	0	0	0	0	0	0	0	0	0	0	0	0	0	0	0	0	0	0	0	0	0	0	0	0	0	0	0	0	0	0	0	0	0	0	0	0	0	0	0	0	0	0	0
		Transposed Data from Raw Data Table
transpose fcn (crt-shift-enter)		Samp	Rep	Time	Temp	egg	egg w/ develop.	egg dead	1st stage	1st emerging	next stage slits faint	next stage slits prom.	1st dead	2nd stage	2nd emerging	next stage slits faint	next stage slits prom.	2nd dead	3rd stage	3rd emerging	next stage slits faint	next stage slits prom.	3rd dead	3rd migratory	3rd mig. Dead	pupa	early/light pupa	late/dark pupa	pupa dead	adult	adult emerging
MUST select entire array range to enter, or delete		E1	1	16.0667	12.7	17	0	3	0	0	0	0	0	0	0	0	0	0	0	0	0	0	0	0	0	0	0	0	0	0	0
range is (e41:dt68)		E1	2	16.1333	12.6	3	16	0	0	0	0	0	0	0	0	0	0	0	0	0	0	0	0	0	0	0	0	0	0	0	0
		E1	3	16.1667	12.7	10	10	0	0	0	0	0	0	0	0	0	0	0	0	0	0	0	0	0	0	0	0	0	0	0	0
		E1	4	16.2333	12.7	8	11	0	0	0	0	0	0	0	0	0	0	0	0	0	0	0	0	0	0	0	0	0	0	0	0
		E2	1	32.5	12.3	17	2	0	0	0	0	0	0	0	0	0	0	0	0	0	0	0	0	0	0	0	0	0	0	0	0
		E2	2	32.55	12.3	19	1	0	0	0	0	0	0	0	0	0	0	0	0	0	0	0	0	0	0	0	0	0	0	0	0
		E2	3	32.65	12.5	20	0	0	0	0	0	0	0	0	0	0	0	0	0	0	0	0	0	0	0	0	0	0	0	0	0
		E2	4	32.7833	12.3	20	0	0	0	0	0	0	0	0	0	0	0	0	0	0	0	0	0	0	0	0	0	0	0	0	0
		E3	1	48	12.7	9	11	0	0	0	0	0	0	0	0	0	0	0	0	0	0	0	0	0	0	0	0	0	0	0	0
		E3	2	48	12.6	7	13	0	0	0	0	0	0	0	0	0	0	0	0	0	0	0	0	0	0	0	0	0	0	0	0
		E3	3	48	12.4	9	10	1	0	0	0	0	0	0	0	0	0	0	0	0	0	0	0	0	0	0	0	0	0	0	0
		E3	4	48	12.5	0	9	1	11	0	0	0	0	0	0	0	0	0	0	0	0	0	0	0	0	0	0	0	0	0	0
		E4	1	64	12.7	11	0	0	6	0	0	0	0	0	0	0	0	0	0	0	0	0	0	0	0	0	0	0	0	0	0
		E4	2	64	12.7	4	12	0	3	0	0	0	0	0	0	0	0	0	0	0	0	0	0	0	0	0	0	0	0	0	0
		E4	3	64	12.7	1	3	0	15	0	0	0	0	0	0	0	0	0	0	0	0	0	0	0	0	0	0	0	0	0	0
		E4	4	64	12.7	9	3	0	9	0	0	0	0	0	0	0	0	0	0	0	0	0	0	0	0	0	0	0	0	0	0
		E5	1	80.0333	12.4	2	4	0	11	0	0	0	1	0	0	0	0	0	0	0	0	0	0	0	0	0	0	0	0	0	0
		E5	2	80.1833	12.3	18	0	0	2	0	0	0	0	0	0	0	0	0	0	0	0	0	0	0	0	0	0	0	0	0	0
		E5	3	80.3	12.3	0	0	0	19	0	0	0	0	0	0	0	0	0	0	0	0	0	0	0	0	0	0	0	0	0	0
		E5	4	80.3	12.3	6	1	0	13	0	0	0	0	0	0	0	0	0	0	0	0	0	0	0	0	0	0	0	0	0	0
		F1	1	124	12.7	0	0	0	14	0	0	0	0	0	0	0	0	0	0	0	0	0	0	0	0	0	0	0	0	0	0
		F1	2	124	12.7	0	0	0	16	0	0	0	0	0	0	0	0	0	0	0	0	0	0	0	0	0	0	0	0	0	0
		F1	3	124	12.7	0	0	0	16	0	0	0	0	0	0	0	0	0	0	0	0	0	0	0	0	0	0	0	0	0	0
		F1	4	124	12.8	0	0	0	8	0	0	0	1	0	0	0	0	0	0	0	0	0	0	0	0	0	0	0	0	0	0
		F2	1	168.033	12.5	0	0	0	19	0	0	0	0	0	0	0	0	0	0	0	0	0	0	0	0	0	0	0	0	0	0
		F2	2	168.25	12.6	0	0	0	12	0	0	0	0	0	0	0	0	0	0	0	0	0	0	0	0	0	0	0	0	0	0
		F2	3	168.5	12.6	0	0	0	11	0	0	0	1	0	0	0	0	0	0	0	0	0	0	0	0	0	0	0	0	0	0
		F2	4	168.667	12.6	0	0	0	12	0	0	0	2	0	0	0	0	0	0	0	0	0	0	0	0	0	0	0	0	0	0
		F3	1	212.55	12.5	0	0	0	10	0	0	0	1	0	0	0	0	0	0	0	0	0	0	0	0	0	0	0	0	0	0
		F3	2	212.7	12.6	0	0	0	14	0	0	0	1	0	0	0	0	0	0	0	0	0	0	0	0	0	0	0	0	0	0
		F3	3	212.9	12.5	0	0	0	12	0	0	0	3	0	0	0	0	0	0	0	0	0	0	0	0	0	0	0	0	0	0
		F3	4	212.983	12.5	0	0	0	8	0	0	0	0	0	0	0	0	0	0	0	0	0	0	0	0	0	0	0	0	0	0
		F4	1	256.317	12.7	0	0	0	12	0	0	0	4	0	0	0	0	0	0	0	0	0	0	0	0	0	0	0	0	0	0
		F4	2	256.483	12.6	0	0	0	13	0	0	0	2	0	0	0	0	0	0	0	0	0	0	0	0	0	0	0	0	0	0
		F4	3	256.583	12.7	0	0	0	0	0	0	0	0	6	0	0	0	0	0	0	0	0	0	0	0	0	0	0	0	0	0
		F4	4	256.7	12.7	0	0	0	0	0	0	0	0	0	0	0	0	0	0	0	0	0	0	0	0	0	0	0	0	0	0
		F5	1	324.083	12.4	0	0	0	0	0	0	0	0	0	0	0	0	0	0	0	0	0	0	0	0	0	0	0	0	0	0
		F5	2	324.25	12.3	0	0	0	12	0	0	0	1	0	0	0	0	0	0	0	0	0	0	0	0	0	0	0	0	0	0
		F5	3	324.317	12.3	0	0	0	0	0	0	0	0	0	0	0	0	0	0	0	0	0	0	0	0	0	0	0	0	0	0
		F5	4	324.483	12.4	0	0	0	0	0	0	0	0	0	0	0	0	0	0	0	0	0	0	0	0	0	0	0	0	0	0
		S1	1	386.983	12.7	0	0	0	0	0	0	0	0	11	0	0	0	3	0	0	0	0	0	0	0	0	0	0	0	0	0
		S1	2	387.05	12.5	0	0	0	0	0	0	0	0	0	0	0	0	2	0	0	0	0	0	0	0	0	0	0	0	0	0
		S1	3	387.1	12.4	0	0	0	0	0	0	0	0	10	0	0	0	0	0	0	0	0	0	0	0	0	0	0	0	0	0
		S1	4	387.133	12.7	0	0	0	0	0	0	0	0	6	0	0	0	2	0	0	0	0	0	0	0	0	0	0	0	0	0
		S2	1	426.067	12.7	0	0	0	0	0	0	0	0	12	0	0	0	4	0	0	0	0	0	0	0	0	0	0	0	0	0
		S2	2	426.15	12.6	0	0	0	0	0	0	0	0	0	0	0	0	13	0	0	0	0	0	0	0	0	0	0	0	0	0
		S2	3	426.2	12.6	0	0	0	0	0	0	0	0	9	0	0	0	2	0	0	0	0	0	0	0	0	0	0	0	0	0
		S2	4	426.283	12.7	0	0	0	0	0	0	0	0	0	0	0	0	0	0	0	0	0	0	0	0	0	0	0	0	0	0
		S3	1	464.917	12.2	0	0	0	0	0	0	0	0	1	0	0	0	5	0	0	0	0	0	0	0	0	0	0	0	0	0
		S3	2	464.967	12.3	0	0	0	0	0	0	0	0	0	0	0	0	0	0	0	0	0	0	0	0	0	0	0	0	0	0
		S3	3	465.017	12.5	0	0	0	0	0	0	0	0	0	0	0	0	0	0	0	0	0	0	0	0	0	0	0	0	0	0
		S3	4	465.05	12.3	0	0	0	0	0	0	0	0	0	0	0	0	0	0	0	0	0	0	0	0	0	0	0	0	0	0
		S4	1	552.05	13.1	0	0	0	0	0	0	0	0	0	0	0	0	0	0	0	0	0	0	0	0	0	0	0	0	0	0
		S4	2	552.05	12.8	0	0	0	0	0	0	0	0	0	0	0	0	2	2	0	0	0	0	0	0	0	0	0	0	0	0
		S4	3	552.05	12.4	0	0	0	0	0	0	0	0	0	0	0	0	0	0	0	0	0	0	0	0	0	0	0	0	0	0
		S4	4	552.05	12.7	0	0	0	0	0	0	0	0	0	0	0	0	0	0	0	0	0	0	0	0	0	0	0	0	0	0
		S5	1	615.017	12.5	0	0	0	0	0	0	0	0	0	0	0	0	12	0	0	0	0	0	0	0	0	0	0	0	0	0
		S5	2	615.067	12.6	0	0	0	0	0	0	0	0	0	0	0	0	0	4	0	0	0	0	8	1	1	2	0	0	0	0
		S5	3	615.167	12.7	0	0	0	0	0	0	0	0	0	0	0	0	14	0	0	0	0	0	0	0	0	0	0	0	0	0
		S5	4	615.2	12.4	0	0	0	0	0	0	0	0	0	0	0	0	0	1	0	0	0	0	11	0	0	0	0	0	0	0
		T1	1	726	12.6	0	0	0	0	0	0	0	0	0	0	0	0	3	0	0	0	0	0	0	0	0	0	0	0	0	0
		T1	2	726	12.7	0	0	0	0	0	0	0	0	0	0	0	0	2	0	0	0	0	0	0	0	0	0	0	0	0	0
		T1	3	726	12.5	0	0	0	0	0	0	0	0	0	0	0	0	8	0	0	0	0	0	0	0	0	0	0	0	0	0
		T1	4	726	12.6	0	0	0	0	0	0	0	0	0	0	0	0	0	11	0	0	0	0	0	0	0	0	0	0	0	0
		T2	1	837	12.7	0	0	0	0	0	0	0	0	0	0	0	0	0	0	0	0	0	0	0	0	0	0	0	0	0	0
		T2	2	837	12.7	0	0	0	0	0	0	0	0	0	0	0	0	4	0	0	0	0	0	1	0	0	0	0	0	0	0
		T2	3	837	12.7	0	0	0	0	0	0	0	0	0	0	0	0	4	1	0	0	0	0	0	0	0	0	0	0	0	0
		T2	4	837	12.7	0	0	0	0	0	0	0	0	0	0	0	0	0	5	0	0	0	0	1	0	6	0	0	0	0	0
		T3	1	947.867	12.3	0	0	0	0	0	0	0	0	0	0	0	0	3	0	0	0	0	0	0	0	0	0	0	0	0	0
		T3	2	947.967	12.4	0	0	0	0	0	0	0	0	0	0	0	0	1	0	0	0	0	0	0	1	6	0	0	0	0	0
		T3	3	948.017	12.4	0	0	0	0	0	0	0	0	0	0	0	0	5	0	0	0	0	0	0	0	0	0	0	0	0	0
		T3	4	948.05	12.4	0	0	0	0	0	0	0	0	0	0	0	0	6	0	0	0	0	2	0	0	1	0	0	0	0	0
		T4	1	1059	13.3	0	0	0	0	0	0	0	0	0	0	0	0	0	0	0	0	0	0	0	0	0	0	0	0	0	0
		T4	2	1059	12.5	0	0	0	0	0	0	0	0	0	0	0	0	0	0	0	0	0	0	0	0	2	0	0	0	0	0
		T4	3	1059	12.7	0	0	0	0	0	0	0	0	0	0	0	0	0	0	0	0	0	0	0	0	3	0	0	0	0	0
		T4	4	1059	12.6	0	0	0	0	0	0	0	0	0	0	0	0	0	0	0	0	0	0	0	0	0	0	0	0	0	0
		T5	1	1170	12.7	0	0	0	0	0	0	0	0	0	0	0	0	0	0	0	0	0	0	0	0	0	0	0	0	0	0
		T5	2	1170	12.3	0	0	0	0	0	0	0	0	0	0	0	0	0	0	0	0	0	0	0	0	6	0	0	0	0	0
		T5	3	1170	12.6	0	0	0	0	0	0	0	0	0	0	0	0	0	0	0	0	0	9	0	0	4	0	0	0	0	0
		T5	4	1170	12.7	0	0	0	0	0	0	0	0	0	0	0	0	0	0	0	0	0	0	0	0	0	0	0	0	0	0
		M1	1	1451	12.1	0	0	0	0	0	0	0	0	0	0	0	0	0	0	0	0	0	0	0	0	0	0	0	0	0	0
		M1	2	1451	12.5	0	0	0	0	0	0	0	0	0	0	0	0	10	0	0	0	0	0	0	0	0	0	0	0	0	0
		M1	3	1451	12.4	0	0	0	0	0	0	0	0	0	0	0	0	0	0	0	0	0	0	0	0	1	0	0	0	1	0
		M1	4	1451	12.3	0	0	0	0	0	0	0	0	0	0	0	0	0	0	0	0	0	1	0	0	0	0	0	0	0	0
		M2	1	1732	12.5	0	0	0	0	0	0	0	0	0	0	0	0	7	0	0	0	0	0	0	0	0	0	0	0	0	0
		M2	2	1732	12.5	0	0	0	0	0	0	0	0	0	0	0	0	0	0	0	0	0	0	0	0	0	0	0	2	5	1
		M2	3	1732	12.5	0	0	0	0	0	0	0	0	0	0	0	0	0	0	0	0	0	0	0	0	0	0	0	2	2	0
		M2	4	1732	12.5	0	0	0	0	0	0	0	0	0	0	0	0	0	0	0	0	0	0	0	0	0	0	0	0	0	0
		M3	1	1732	12.5	0	0	0	0	0	0	0	0	0	0	0	0	0	0	0	0	0	0	0	0	0	0	0	0	0	0
		M3	2	1732	12.5	0	0	0	0	0	0	0	0	0	0	0	0	0	0	0	0	0	2	0	0	0	0	0	2	0	0
		M3	3	1732	12.5	0	0	0	0	0	0	0	0	0	0	0	0	0	0	0	0	0	0	0	0	0	0	0	0	3	0
		M3	4	1732	12.5	0	0	0	0	0	0	0	0	0	0	0	0	0	0	0	0	0	0	0	0	0	0	0	6	4	0
		M4	1	1732	12.5	0	0	0	0	0	0	0	0	0	0	0	0	0	0	0	0	0	0	0	0	0	0	0	0	0	0
		M4	2	1732	12.5	0	0	0	0	0	0	0	0	0	0	0	0	0	0	0	0	0	1	0	0	0	0	0	1	0	0
		M4	3	1732	12.5	0	0	0	0	0	0	0	0	0	0	0	0	0	0	0	0	0	0	0	0	0	0	0	0	0	0
		M4	4	1732	12.5	0	0	0	0	0	0	0	0	0	0	0	0	0	0	0	0	0	0	0	0	0	0	0	6	9	2
		M5	1	1732	12.5	0	0	0	0	0	0	0	0	0	0	0	0	0	0	0	0	0	0	0	0	0	0	0	2	1	0
		M5	2	1732	12.5	0	0	0	0	0	0	0	0	0	0	0	0	0	0	0	0	0	0	0	0	0	0	0	0	0	0
		M5	3	1732	12.5	0	0	0	0	0	0	0	0	0	0	0	0	0	0	0	0	0	1	0	1	0	0	0	5	3	0
		M5	4	1732	12.5	0	0	0	0	0	0	0	0	0	0	0	0	0	0	0	0	0	0	0	0	0	0	0	1	0	1
		P1	1	1732	12.5	0	0	0	0	0	0	0	0	0	0	0	0	0	0	0	0	0	0	0	0	0	0	0	0	0	0
		P1	2	1732	12.5	0	0	0	0	0	0	0	0	0	0	0	0	0	0	0	0	0	0	0	0	0	0	0	0	0	0
		P1	3	1732	12.5	0	0	0	0	0	0	0	0	0	0	0	0	0	0	0	0	0	0	0	0	0	0	0	0	0	0
		P1	4	1732	12.5	0	0	0	0	0	0	0	0	0	0	0	0	0	0	0	0	0	0	0	0	0	0	0	3	2	0
		P2	1	1732	12.5	0	0	0	0	0	0	0	0	0	0	0	0	0	0	0	0	0	0	0	0	0	0	0	0	0	0
		P2	2	1732	12.5	0	0	0	0	0	0	0	0	0	0	0	0	0	0	0	0	0	0	0	0	0	0	0	1	0	0
		P2	3	1732	12.5	0	0	0	0	0	0	0	0	0	0	0	0	0	0	0	0	0	0	0	0	0	0	0	0	0	0
		P2	4	1732	12.5	0	0	0	0	0	0	0	0	0	0	0	0	0	0	0	0	0	1	0	0	0	0	0	4	0	0
		P3	1	1732	12.5	0	0	0	0	0	0	0	0	0	0	0	0	0	0	0	0	0	0	0	0	0	0	0	0	0	0
		P3	2	1732	12.5	0	0	0	0	0	0	0	0	0	0	0	0	0	0	0	0	0	0	0	0	0	0	0	3	6	0
		P3	3	1732	12.5	0	0	0	0	0	0	0	0	0	0	0	0	0	0	0	0	0	0	0	0	0	0	0	0	0	0
		P3	4	1732	12.5	0	0	0	0	0	0	0	0	0	0	0	0	0	0	0	0	0	0	0	0	0	0	0	4	0	0
		P4	1	1732	12.5	0	0	0	0	0	0	0	0	0	0	0	0	0	0	0	0	0	0	0	0	0	0	0	0	0	0
		P4	2	1732	12.5	0	0	0	0	0	0	0	0	0	0	0	0	0	0	0	0	0	0	0	0	0	0	0	3	1	0
		P4	3	1732	12.5	0	0	0	0	0	0	0	0	0	0	0	0	0	0	0	0	0	0	0	0	0	0	0	0	0	0
		P4	4	1732	12.5	0	0	0	0	0	0	0	0	0	0	0	0	0	0	0	0	0	0	0	0	0	0	0	6	3	0
		P5	1	1732	12.5	0	0	0	0	0	0	0	0	0	0	0	0	0	0	0	0	0	0	0	0	0	0	0	0	0	0
		P5	2	1732	12.5	0	0	0	0	0	0	0	0	0	0	0	0	0	0	0	0	0	0	0	0	0	0	0	2	1	0
		P5	3	1732	12.5	0	0	0	0	0	0	0	0	0	0	0	0	0	0	0	0	0	0	0	0	0	0	0	0	0	0
		P5	4	1732	12.5	0	0	0	0	0	0	0	0	0	0	0	0	0	0	0	0	0	0	0	0	0	0	0	1	0	0
		Calculated numbers per stage
Calculated from transposed data table (above)		Samp	Rep	Time	Temp	egg	L1	L2	L3	L3m	P	A	% egg	% L1	% L2	% L3	% L3m	% P	% A
		E1	1	16.0667	12.7	17	0	0	0	0	0	0	100	0	0	0	0	0	0
		E1	2	16.1333	12.6	19	0	0	0	0	0	0	100	0	0	0	0	0	0
		E1	3	16.1667	12.7	20	0	0	0	0	0	0	100	0	0	0	0	0	0
		E1	4	16.2333	12.7	19	0	0	0	0	0	0	100	0	0	0	0	0	0
		E2	1	32.5	12.3	19	0	0	0	0	0	0	100	0	0	0	0	0	0
		E2	2	32.55	12.3	20	0	0	0	0	0	0	100	0	0	0	0	0	0
		E2	3	32.65	12.5	20	0	0	0	0	0	0	100	0	0	0	0	0	0
		E2	4	32.7833	12.3	20	0	0	0	0	0	0	100	0	0	0	0	0	0
		E3	1	48	12.7	20	0	0	0	0	0	0	100	0	0	0	0	0	0
		E3	2	48	12.6	20	0	0	0	0	0	0	100	0	0	0	0	0	0
		E3	3	48	12.4	19	0	0	0	0	0	0	100	0	0	0	0	0	0
		E3	4	48	12.5	9	11	0	0	0	0	0	45	55	0	0	0	0	0
		E4	1	64	12.7	11	6	0	0	0	0	0	64.7059	35.2941	0	0	0	0	0
		E4	2	64	12.7	16	3	0	0	0	0	0	84.2105	15.7895	0	0	0	0	0
		E4	3	64	12.7	4	15	0	0	0	0	0	21.0526	78.9474	0	0	0	0	0
		E4	4	64	12.7	12	9	0	0	0	0	0	57.1429	42.8571	0	0	0	0	0
		E5	1	80.0333	12.4	6	11	0	0	0	0	0	35.2941	64.7059	0	0	0	0	0
		E5	2	80.1833	12.3	18	2	0	0	0	0	0	90	10	0	0	0	0	0
		E5	3	80.3	12.3	0	19	0	0	0	0	0	0	100	0	0	0	0	0
		E5	4	80.3	12.3	7	13	0	0	0	0	0	35	65	0	0	0	0	0
		F1	1	124	12.7	0	14	0	0	0	0	0	0	100	0	0	0	0	0
		F1	2	124	12.7	0	16	0	0	0	0	0	0	100	0	0	0	0	0
		F1	3	124	12.7	0	16	0	0	0	0	0	0	100	0	0	0	0	0
		F1	4	124	12.8	0	8	0	0	0	0	0	0	100	0	0	0	0	0
		F2	1	168.033	12.5	0	19	0	0	0	0	0	0	100	0	0	0	0	0
		F2	2	168.25	12.6	0	12	0	0	0	0	0	0	100	0	0	0	0	0
		F2	3	168.5	12.6	0	11	0	0	0	0	0	0	100	0	0	0	0	0
		F2	4	168.667	12.6	0	12	0	0	0	0	0	0	100	0	0	0	0	0
		F3	1	212.55	12.5	0	10	0	0	0	0	0	0	100	0	0	0	0	0
		F3	2	212.7	12.6	0	14	0	0	0	0	0	0	100	0	0	0	0	0
		F3	3	212.9	12.5	0	12	0	0	0	0	0	0	100	0	0	0	0	0
		F3	4	212.983	12.5	0	8	0	0	0	0	0	0	100	0	0	0	0	0
		F4	1	256.317	12.7	0	12	0	0	0	0	0	0	100	0	0	0	0	0
		F4	2	256.483	12.6	0	13	0	0	0	0	0	0	100	0	0	0	0	0
		F4	3	256.583	12.7	0	0	6	0	0	0	0	0	0	100	0	0	0	0
		F4	4	256.7	12.7	0	0	0	0	0	0	0	.	.	.	.	.	.	.
		F5	1	324.083	12.4	0	0	0	0	0	0	0	.	.	.	.	.	.	.
		F5	2	324.25	12.3	0	12	0	0	0	0	0	0	100	0	0	0	0	0
		F5	3	324.317	12.3	0	0	0	0	0	0	0	.	.	.	.	.	.	.
		F5	4	324.483	12.4	0	0	0	0	0	0	0	.	.	.	.	.	.	.
		S1	1	386.983	12.7	0	0	11	0	0	0	0	0	0	100	0	0	0	0
		S1	2	387.05	12.5	0	0	0	0	0	0	0	.	.	.	.	.	.	.
		S1	3	387.1	12.4	0	0	10	0	0	0	0	0	0	100	0	0	0	0
		S1	4	387.133	12.7	0	0	6	0	0	0	0	0	0	100	0	0	0	0
		S2	1	426.067	12.7	0	0	12	0	0	0	0	0	0	100	0	0	0	0
		S2	2	426.15	12.6	0	0	0	0	0	0	0	.	.	.	.	.	.	.
		S2	3	426.2	12.6	0	0	9	0	0	0	0	0	0	100	0	0	0	0
		S2	4	426.283	12.7	0	0	0	0	0	0	0	.	.	.	.	.	.	.
		S3	1	464.917	12.2	0	0	1	0	0	0	0	0	0	100	0	0	0	0
		S3	2	464.967	12.3	0	0	0	0	0	0	0	.	.	.	.	.	.	.
		S3	3	465.017	12.5	0	0	0	0	0	0	0	.	.	.	.	.	.	.
		S3	4	465.05	12.3	0	0	0	0	0	0	0	.	.	.	.	.	.	.
		S4	1	552.05	13.1	0	0	0	0	0	0	0	.	.	.	.	.	.	.
		S4	2	552.05	12.8	0	0	0	2	0	0	0	0	0	0	100	0	0	0
		S4	3	552.05	12.4	0	0	0	0	0	0	0	.	.	.	.	.	.	.
		S4	4	552.05	12.7	0	0	0	0	0	0	0	.	.	.	.	.	.	.
		S5	1	615.017	12.5	0	0	0	0	0	0	0	.	.	.	.	.	.	.
		S5	2	615.067	12.6	0	0	0	4	8	3	0	0	0	0	26.6667	53.3333	20	0
		S5	3	615.167	12.7	0	0	0	0	0	0	0	.	.	.	.	.	.	.
		S5	4	615.2	12.4	0	0	0	1	11	0	0	0	0	0	8.33333	91.6667	0	0
		T1	1	726	12.6	0	0	0	0	0	0	0	.	.	.	.	.	.	.
		T1	2	726	12.7	0	0	0	0	0	0	0	.	.	.	.	.	.	.
		T1	3	726	12.5	0	0	0	0	0	0	0	.	.	.	.	.	.	.
		T1	4	726	12.6	0	0	0	11	0	0	0	0	0	0	100	0	0	0
		T2	1	837	12.7	0	0	0	0	0	0	0	.	.	.	.	.	.	.
		T2	2	837	12.7	0	0	0	0	1	0	0	0	0	0	0	100	0	0
		T2	3	837	12.7	0	0	0	1	0	0	0	0	0	0	100	0	0	0
		T2	4	837	12.7	0	0	0	5	1	6	0	0	0	0	41.6667	8.33333	50	0
		T3	1	947.867	12.3	0	0	0	0	0	0	0	.	.	.	.	.	.	.
		T3	2	947.967	12.4	0	0	0	0	0	6	0	0	0	0	0	0	100	0
		T3	3	948.017	12.4	0	0	0	0	0	0	0	.	.	.	.	.	.	.
		T3	4	948.05	12.4	0	0	0	0	0	1	0	0	0	0	0	0	100	0
		T4	1	1059	13.3	0	0	0	0	0	0	0	.	.	.	.	.	.	.
		T4	2	1059	12.5	0	0	0	0	0	2	0	0	0	0	0	0	100	0
		T4	3	1059	12.7	0	0	0	0	0	3	0	0	0	0	0	0	100	0
		T4	4	1059	12.6	0	0	0	0	0	0	0	.	.	.	.	.	.	.
		T5	1	1170	12.7	0	0	0	0	0	0	0	.	.	.	.	.	.	.
		T5	2	1170	12.3	0	0	0	0	0	6	0	0	0	0	0	0	100	0
		T5	3	1170	12.6	0	0	0	0	0	4	0	0	0	0	0	0	100	0
		T5	4	1170	12.7	0	0	0	0	0	0	0	.	.	.	.	.	.	.
		M1	1	1451	12.1	0	0	0	0	0	0	0	.	.	.	.	.	.	.
		M1	2	1451	12.5	0	0	0	0	0	0	0	.	.	.	.	.	.	.
		M1	3	1451	12.4	0	0	0	0	0	1	1	0	0	0	0	0	50	50
		M1	4	1451	12.3	0	0	0	0	0	0	0	.	.	.	.	.	.	.
		M2	1	1732	12.5	0	0	0	0	0	0	0	.	.	.	.	.	.	.
		M2	2	1732	12.5	0	0	0	0	0	0	6	0	0	0	0	0	0	100
		M2	3	1732	12.5	0	0	0	0	0	0	2	0	0	0	0	0	0	100
		M2	4	1732	12.5	0	0	0	0	0	0	0	.	.	.	.	.	.	.
		M3	1	1732	12.5	0	0	0	0	0	0	0	.	.	.	.	.	.	.
		M3	2	1732	12.5	0	0	0	0	0	0	0	.	.	.	.	.	.	.
		M3	3	1732	12.5	0	0	0	0	0	0	3	0	0	0	0	0	0	100
		M3	4	1732	12.5	0	0	0	0	0	0	4	0	0	0	0	0	0	100
		M4	1	1732	12.5	0	0	0	0	0	0	0	.	.	.	.	.	.	.
		M4	2	1732	12.5	0	0	0	0	0	0	0	.	.	.	.	.	.	.
		M4	3	1732	12.5	0	0	0	0	0	0	0	.	.	.	.	.	.	.
		M4	4	1732	12.5	0	0	0	0	0	0	11	0	0	0	0	0	0	100
		M5	1	1732	12.5	0	0	0	0	0	0	1	0	0	0	0	0	0	100
		M5	2	1732	12.5	0	0	0	0	0	0	0	.	.	.	.	.	.	.
		M5	3	1732	12.5	0	0	0	0	0	0	3	0	0	0	0	0	0	100
		M5	4	1732	12.5	0	0	0	0	0	0	1	0	0	0	0	0	0	100
		P1	1	1732	12.5	0	0	0	0	0	0	0	.	.	.	.	.	.	.
		P1	2	1732	12.5	0	0	0	0	0	0	0	.	.	.	.	.	.	.
		P1	3	1732	12.5	0	0	0	0	0	0	0	.	.	.	.	.	.	.
		P1	4	1732	12.5	0	0	0	0	0	0	2	0	0	0	0	0	0	100
		P2	1	1732	12.5	0	0	0	0	0	0	0	.	.	.	.	.	.	.
		P2	2	1732	12.5	0	0	0	0	0	0	0	.	.	.	.	.	.	.
		P2	3	1732	12.5	0	0	0	0	0	0	0	.	.	.	.	.	.	.
		P2	4	1732	12.5	0	0	0	0	0	0	0	.	.	.	.	.	.	.
		P3	1	1732	12.5	0	0	0	0	0	0	0	.	.	.	.	.	.	.
		P3	2	1732	12.5	0	0	0	0	0	0	6	0	0	0	0	0	0	100
		P3	3	1732	12.5	0	0	0	0	0	0	0	.	.	.	.	.	.	.
		P3	4	1732	12.5	0	0	0	0	0	0	0	.	.	.	.	.	.	.
		P4	1	1732	12.5	0	0	0	0	0	0	0	.	.	.	.	.	.	.
		P4	2	1732	12.5	0	0	0	0	0	0	1	0	0	0	0	0	0	100
		P4	3	1732	12.5	0	0	0	0	0	0	0	.	.	.	.	.	.	.
		P4	4	1732	12.5	0	0	0	0	0	0	3	0	0	0	0	0	0	100
		P5	1	1732	12.5	0	0	0	0	0	0	0	.	.	.	.	.	.	.
		P5	2	1732	12.5	0	0	0	0	0	0	1	0	0	0	0	0	0	100
		P5	3	1732	12.5	0	0	0	0	0	0	0	.	.	.	.	.	.	.
		P5	4	1732	12.5	0	0	0	0	0	0	0	.	.	.	.	.	.	.
		Formated data for Prism
						Numbers (0-20)														%
						Egg		L1		L2		L3		L3m		P		A		egg		L1		L2		L3		L3m		P		A					% data formated for analysis in TableCurve 2D
			Stage	Time	Temp	mean	SE	mean	SE	mean	SE	mean	SE	mean	SE	mean	SE	mean	SE	mean	SE	mean	SE	mean	SE	mean	SE	mean	SE	mean	SE	mean	SE				Time	Egg	Time	L1	Time	L2	Time	L3	Time	L3m	Time	P	Time
			Egg 1	16.15	12.675	18.75	1.08972	0	0	0	0	0	0	0	0	0	0	0	0	100	0	0	0	0	0	0	0	0	0	0	0	0	0				16.15	100	16.15	0	16.15	0	16.15	0	16.15	0	16.15	0	16.15
			Egg 2	32.6208	12.35	19.75	0.433013	0	0	0	0	0	0	0	0	0	0	0	0	100	0	0	0	0	0	0	0	0	0	0	0	0	0				32.6208	100	32.6208	0	32.6208	0	32.6208	0	32.6208	0	32.6208	0	32.6208
			Egg 3	48	12.55	17	4.63681	2.75	4.76314	0	0	0	0	0	0	0	0	0	0	86.25	23.8157	13.75	23.8157	0	0	0	0	0	0	0	0	0	0				48	86.25	48	13.75	48	0	48	0	48	0	48	0	48
			Egg 4	64	12.7	10.75	4.3229	8.25	4.43706	0	0	0	0	0	0	0	0	0	0	56.778	22.8683	43.222	22.8683	0	0	0	0	0	0	0	0	0	0				64	56.778	64	43.222	64	0	64	0	64	0	64	0	64
			Egg 5	80.2042	12.325	7.75	6.49519	11.25	6.09816	0	0	0	0	0	0	0	0	0	0	40.0735	32.1991	59.9265	32.1991	0	0	0	0	0	0	0	0	0	0				80.2042	40.0735	80.2042	59.9265	80.2042	0	80.2042	0	80.2042	0	80.2042	0	80.2042
			L1 1	124	12.725	0	0	13.5	3.27872	0	0	0	0	0	0	0	0	0	0	0	0	100	0	0	0	0	0	0	0	0	0	0	0				124	0	124	100	124	0	124	0	124	0	124	0	124
			L1 2	168.362	12.575	0	0	13.5	3.20156	0	0	0	0	0	0	0	0	0	0	0	0	100	0	0	0	0	0	0	0	0	0	0	0				168.362	0	168.362	100	168.362	0	168.362	0	168.362	0	168.362	0	168.362
			L1 3	212.783	12.525	0	0	11	2.23607	0	0	0	0	0	0	0	0	0	0	0	0	100	0	0	0	0	0	0	0	0	0	0	0				212.783	0	212.783	100	212.783	0	212.783	0	212.783	0	212.783	0	212.783
			L1 4	256.521	12.675	0	0	6.25	6.25999	1.5	2.59808	0	0	0	0	0	0	0	0	0	0	66.6667	47.1405	33.3333	47.1405	0	0	0	0	0	0	0	0				256.521	0	256.521	66.6667	256.521	33.3333	256.521	0	256.521	0	256.521	0	256.521
			L1 5	324.283	12.35	0	0	3	5.19615	0	0	0	0	0	0	0	0	0	0	0	0	100	0	0	0	0	0	0	0	0	0	0	0				324.283	0	324.283	100	324.283	0	324.283	0	324.283	0	324.283	0	324.283
			L2 1	387.067	12.575	0	0	0	0	6.75	4.3229	0	0	0	0	0	0	0	0	0	0	0	0	100	0	0	0	0	0	0	0	0	0				387.067	0	387.067	0	387.067	100	387.067	0	387.067	0	387.067	0	387.067
			L2 2	426.175	12.65	0	0	0	0	5.25	5.35607	0	0	0	0	0	0	0	0	0	0	0	0	100	0	0	0	0	0	0	0	0	0				426.175	0	426.175	0	426.175	100	426.175	0	426.175	0	426.175	0	426.175
			L2 3	464.988	12.325	0	0	0	0	0.25	0.433013	0	0	0	0	0	0	0	0	0	0	0	0	100	0	0	0	0	0	0	0	0	0				464.988	0	464.988	0	464.988	100	464.988	0	464.988	0	464.988	0	464.988
			L2 4	552.05	12.75	0	0	0	0	0	0	0.5	0.866025	0	0	0	0	0	0	0	0	0	0	0	0	100	0	0	0	0	0	0	0				552.05	0	552.05	0	552.05	0	552.05	100	552.05	0	552.05	0	552.05
			L2 5	615.113	12.55	0	0	0	0	0	0	1.25	1.63936	4.75	4.86698	0.75	1.29904	0	0	0	0	0	0	0	0	17.5	9.16667	72.5	19.1667	10	10	0	0				615.113	0	615.113	0	615.113	0	615.113	17.5	615.113	72.5	615.113	10	615.113
			L3 1	726	12.6	0	0	0	0	0	0	2.75	4.76314	0	0	0	0	0	0	0	0	0	0	0	0	100	0	0	0	0	0	0	0				726	0	726	0	726	0	726	100	726	0	726	0	726
			L3 2	837	12.7	0	0	0	0	0	0	1.5	2.06155	0.5	0.5	1.5	2.59808	0	0	0	0	0	0	0	0	47.2222	41.0134	36.1111	45.3042	16.6667	23.5702	0	0				837	0	837	0	837	0	837	47.2222	837	36.1111	837	16.6667	837
			L3 3	947.975	12.375	0	0	0	0	0	0	0	0	0	0	1.75	2.48747	0	0	0	0	0	0	0	0	0	0	0	0	100	0	0	0				947.975	0	947.975	0	947.975	0	947.975	0	947.975	0	947.975	100	947.975
			L3 4	1059	12.775	0	0	0	0	0	0	0	0	0	0	1.25	1.29904	0	0	0	0	0	0	0	0	0	0	0	0	100	0	0	0				1059	0	1059	0	1059	0	1059	0	1059	0	1059	100	1059
			L3 5	1170	12.575	0	0	0	0	0	0	0	0	0	0	2.5	2.59808	0	0	0	0	0	0	0	0	0	0	0	0	100	0	0	0				1170	0	1170	0	1170	0	1170	0	1170	0	1170	100	1170
			L3m 1	1451	12.325	0	0	0	0	0	0	0	0	0	0	0.25	0.433013	0.25	0.433013	0	0	0	0	0	0	0	0	0	0	50	0	50	0				1451	0	1451	0	1451	0	1451	0	1451	0	1451	50	1451
			L3m 2	1732	12.5	0	0	0	0	0	0	0	0	0	0	0	0	2	2.44949	0	0	0	0	0	0	0	0	0	0	0	0	100	0				1732	0	1732	0	1732	0	1732	0	1732	0	1732	0	1732
			L3m 3	1732	12.5	0	0	0	0	0	0	0	0	0	0	0	0	1.75	1.78536	0	0	0	0	0	0	0	0	0	0	0	0	100	0				1732	0	1732	0	1732	0	1732	0	1732	0	1732	0	1732
			L3m 4	1732	12.5	0	0	0	0	0	0	0	0	0	0	0	0	2.75	4.76314	0	0	0	0	0	0	0	0	0	0	0	0	100	0				1732	0	1732	0	1732	0	1732	0	1732	0	1732	0	1732
			L3m 5	1732	12.5	0	0	0	0	0	0	0	0	0	0	0	0	1.25	1.08972	0	0	0	0	0	0	0	0	0	0	0	0	100	0				1732	0	1732	0	1732	0	1732	0	1732	0	1732	0	1732
			P 1	1732	12.5	0	0	0	0	0	0	0	0	0	0	0	0	0.5	0.866025	0	0	0	0	0	0	0	0	0	0	0	0	100	0				1732	0	1732	0	1732	0	1732	0	1732	0	1732	0	1732
			P 2	1732	12.5	0	0	0	0	0	0	0	0	0	0	0	0	0	0	.	.	.	.	.	.	.	.	.	.	.	.	.	.				1732	.	1732	.	1732	.	1732	.	1732	.	1732	.	1732
			P 3	1732	12.5	0	0	0	0	0	0	0	0	0	0	0	0	1.5	2.59808	0	0	0	0	0	0	0	0	0	0	0	0	100	0				1732	0	1732	0	1732	0	1732	0	1732	0	1732	0	1732
			P 4	1732	12.5	0	0	0	0	0	0	0	0	0	0	0	0	1	1.22474	0	0	0	0	0	0	0	0	0	0	0	0	100	0				1732	0	1732	0	1732	0	1732	0	1732	0	1732	0	1732
			P 5	1732	12.5	0	0	0	0	0	0	0	0	0	0	0	0	0.25	0.433013	0	0	0	0	0	0	0	0	0	0	0	0	100	0				1732	0	1732	0	1732	0	1732	0	1732	0	1732	0	1732
				Mean	12.5383
				SE	0.128247
			% data formated for analysis in TableCurve 2D
			Time	Egg	Time	L1	Time	L2	Time	L3	Time	L3m	Time	P	Time	A		log(time)	Egg	log(time)	L1	log(time)	L2	log(time)	L3	log(time)	L3m	log(time)	P	log(time)	A
			0	100	0	0	0	0	0	0	0	0	0	0	0	0		0	100	0	0	0	0	0	0	0	0	0	0	0	0
			16.15	100	16.15	0	16.15	0	16.15	0	16.15	0	16.15	0	16.15	0		1.20817	100	1.20817	0	1.20817	0	1.20817	0	1.20817	0	1.20817	0	1.20817	0
			32.6208	100	32.6208	0	32.6208	0	32.6208	0	32.6208	0	32.6208	0	32.6208	0		1.5135	100	1.5135	0	1.5135	0	1.5135	0	1.5135	0	1.5135	0	1.5135	0
			48	86.25	48	13.75	48	0	48	0	48	0	48	0	48	0		1.68124	86.25	1.68124	13.75	1.68124	0	1.68124	0	1.68124	0	1.68124	0	1.68124	0
			64	56.778	64	43.222	64	0	64	0	64	0	64	0	64	0		1.80618	56.778	1.80618	43.222	1.80618	0	1.80618	0	1.80618	0	1.80618	0	1.80618	0
			80.2042	40.0735	80.2042	59.9265	80.2042	0	80.2042	0	80.2042	0	80.2042	0	80.2042	0		1.9042	40.0735	1.9042	59.9265	1.9042	0	1.9042	0	1.9042	0	1.9042	0	1.9042	0
			124	0	124	100	124	0	124	0	124	0	124	0	124	0		2.09342	0	2.09342	100	2.09342	0	2.09342	0	2.09342	0	2.09342	0	2.09342	0
			168.362	0	168.362	100	168.362	0	168.362	0	168.362	0	168.362	0	168.362	0		2.22625	0	2.22625	100	2.22625	0	2.22625	0	2.22625	0	2.22625	0	2.22625	0
			212.783	0	212.783	100	212.783	0	212.783	0	212.783	0	212.783	0	212.783	0		2.32794	0	2.32794	100	2.32794	0	2.32794	0	2.32794	0	2.32794	0	2.32794	0
			256.521	0	256.521	66.6667	256.521	33.3333	256.521	0	256.521	0	256.521	0	256.521	0		2.40912	0	2.40912	66.6667	2.40912	33.3333	2.40912	0	2.40912	0	2.40912	0	2.40912	0
			324.283	0	324.283	100	324.283	0	324.283	0	324.283	0	324.283	0	324.283	0		2.51092	0	2.51092	100	2.51092	0	2.51092	0	2.51092	0	2.51092	0	2.51092	0
			387.067	0	387.067	0	387.067	100	387.067	0	387.067	0	387.067	0	387.067	0		2.58779	0	2.58779	0	2.58779	100	2.58779	0	2.58779	0	2.58779	0	2.58779	0
			426.175	0	426.175	0	426.175	100	426.175	0	426.175	0	426.175	0	426.175	0		2.62959	0	2.62959	0	2.62959	100	2.62959	0	2.62959	0	2.62959	0	2.62959	0
			464.988	0	464.988	0	464.988	100	464.988	0	464.988	0	464.988	0	464.988	0		2.66744	0	2.66744	0	2.66744	100	2.66744	0	2.66744	0	2.66744	0	2.66744	0
			552.05	0	552.05	0	552.05	0	552.05	100	552.05	0	552.05	0	552.05	0		2.74198	0	2.74198	0	2.74198	0	2.74198	100	2.74198	0	2.74198	0	2.74198	0
			615.113	0	615.113	0	615.113	0	615.113	17.5	615.113	72.5	615.113	10	615.113	0		2.78895	0	2.78895	0	2.78895	0	2.78895	17.5	2.78895	72.5	2.78895	10	2.78895	0
			726	0	726	0	726	0	726	100	726	0	726	0	726	0		2.86094	0	2.86094	0	2.86094	0	2.86094	100	2.86094	0	2.86094	0	2.86094	0
			837	0	837	0	837	0	837	47.2222	837	36.1111	837	16.6667	837	0		2.92273	0	2.92273	0	2.92273	0	2.92273	47.2222	2.92273	36.1111	2.92273	16.6667	2.92273	0
			947.975	0	947.975	0	947.975	0	947.975	0	947.975	0	947.975	100	947.975	0		2.9768	0	2.9768	0	2.9768	0	2.9768	0	2.9768	0	2.9768	100	2.9768	0
			1059	0	1059	0	1059	0	1059	0	1059	0	1059	100	1059	0		3.0249	0	3.0249	0	3.0249	0	3.0249	0	3.0249	0	3.0249	100	3.0249	0
			1170	0	1170	0	1170	0	1170	0	1170	0	1170	100	1170	0		3.06819	0	3.06819	0	3.06819	0	3.06819	0	3.06819	0	3.06819	100	3.06819	0
			1451	0	1451	0	1451	0	1451	0	1451	0	1451	50	1451	50		3.16167	0	3.16167	0	3.16167	0	3.16167	0	3.16167	0	3.16167	50	3.16167	50
			1732	0	1732	0	1732	0	1732	0	1732	0	1732	0	1732	100		3.23855	0	3.23855	0	3.23855	0	3.23855	0	3.23855	0	3.23855	0	3.23855	100
			1732	0	1732	0	1732	0	1732	0	1732	0	1732	0	1732	100		3.23855	0	3.23855	0	3.23855	0	3.23855	0	3.23855	0	3.23855	0	3.23855	100
			1732	0	1732	0	1732	0	1732	0	1732	0	1732	0	1732	100		3.23855	0	3.23855	0	3.23855	0	3.23855	0	3.23855	0	3.23855	0	3.23855	100
			1732	0	1732	0	1732	0	1732	0	1732	0	1732	0	1732	100		3.23855	0	3.23855	0	3.23855	0	3.23855	0	3.23855	0	3.23855	0	3.23855	100
			1732	0	1732	0	1732	0	1732	0	1732	0	1732	0	1732	100		3.23855	0	3.23855	0	3.23855	0	3.23855	0	3.23855	0	3.23855	0	3.23855	100
			1732	.	1732	.	1732	.	1732	.	1732	.	1732	.	1732	.		3.23855	.	3.23855	.	3.23855	.	3.23855	.	3.23855	.	3.23855	.	3.23855	.
			1732	0	1732	0	1732	0	1732	0	1732	0	1732	0	1732	100		3.23855	0	3.23855	0	3.23855	0	3.23855	0	3.23855	0	3.23855	0	3.23855	100
			1732	0	1732	0	1732	0	1732	0	1732	0	1732	0	1732	100		3.23855	0	3.23855	0	3.23855	0	3.23855	0	3.23855	0	3.23855	0	3.23855	100
			1732	0	1732	0	1732	0	1732	0	1732	0	1732	0	1732	100		3.23855	0	3.23855	0	3.23855	0	3.23855	0	3.23855	0	3.23855	0	3.23855	100
			% data formated for analysis in TableCurve 2D								Data used for Prism stage transitions analysis
			log(time)	L1	L2	L3	L3m	P	A		log(time)	L1	L2	L3	L3m	P	A
			1.20817	0	0	0	0	0	0		1.20817	0	0	0	0	0	0
			1.5135	0	0	0	0	0	0		1.5135	0	0	0	0	0	0
			1.68124	13.75	0	0	0	0	0		1.68124	13.75	0	0	0	0	0
			1.80618	43.222	0	0	0	0	0		1.80618	43.222	0	0	0	0	0
			1.9042	59.9265	0	0	0	0	0		1.9042	59.9265	0	0	0	0	0
			2.09342	100	0	0	0	0	0		2.09342	100	0	0	0	0	0
			2.22625	100	0	0	0	0	0		2.22625	100	0	0	0	0	0
			2.32794	100	0	0	0	0	0		2.32794		0	0	0	0	0
			2.40912	66.6667	33.3333	0	0	0	0		2.40912		33.3333	0	0	0	0
			2.51092	100	0	0	0	0	0		2.51092		0	0	0	0	0
			2.58779	0	100	0	0	0	0		2.58779		100	0	0	0	0
			2.62959	0	100	0	0	0	0		2.62959		100	0	0	0	0
			2.66744	0	100	0	0	0	0		2.66744			0	0	0	0
			2.74198	0	0	100	0	0	0		2.74198			100	0	0	0
			2.78895	0	0	17.5	72.5	10	0		2.78895			17.5	72.5	10	0
			2.86094	0	0	100	0	0	0		2.86094			100		0	0
			2.92273	0	0	47.2222	36.1111	16.6667	0		2.92273					16.6667	0
			2.9768	0	0	0	0	100	0		2.9768					100	0
			3.0249	0	0	0	0	100	0		3.0249					100	0
			3.06819	0	0	0	0	100	0		3.06819						0
			3.16167	0	0	0	0	50	50		3.16167						50
			3.23855	0	0	0	0	0	100		3.23855						100
			3.23855	0	0	0	0	0	100		3.23855						100
			3.23855	0	0	0	0	0	100		3.23855
			3.23855	0	0	0	0	0	100		3.23855
			3.23855	0	0	0	0	0	100		3.23855
			3.23855	.	.	.	.	.	.		3.23855
			3.23855	0	0	0	0	0	100		3.23855
			3.23855	0	0	0	0	0	100		3.23855
			3.23855	0	0	0	0	0	100		3.23855
				From Prism dose analysis
			Gaussian Cumulative	E-L1	E-L2	E-L3	E-L3m	E-P	E-A		Gaussian Cum - Log		Dose Analysis- Log
			Log mean	1.84606	2.54978	2.70401	2.78504	2.93165	3.16167		mean	SE	mean	SE
			Log SE	0.00948361	289.303	163.646	0	13.7393	0		1.84606	0.00948361	1.84614	0.0110381
			mean	70.1557	354.631	505.836	609.597	854.386	1451		2.54978	289.303	2.54937	183.442
			SE	1.02208	2.00909e+289	4.42792e+163	1	5.48618e+13	1		2.70401	163.646	2.75151	0.0291985
											2.78504		2.78709
			Dose Analysis	E-L1	E-L2	E-L3	E-L3m	E-P	E-A		2.93165	13.7393	2.92626	32135
			Log mean	1.84614	2.54937	2.75151	2.78709	2.92626	3.16167		3.16167		3.16167
			Log SE	0.0110381	183.442	0.0291985	0	32135	0
			mean	70.1678	354.302	564.297	612.473	843.85	1451
			SE	1.02574	2.76758e+183	1.06954	1	#NUM!	1
[truncated: 74 more columns]

## Sheet: 15.0 C
			Original Data Counts
			Date	2013-03-05	2013-03-05	2013-03-05	2013-03-05	2013-03-06	2013-03-06	2013-03-06	2013-03-06	2013-03-06	2013-03-06	2013-03-06	2013-03-06	2013-03-06	2013-03-06	2013-03-06	2013-03-06	2013-03-07	2013-03-07	2013-03-07	2013-03-07	2013-03-08	2013-03-08	2013-03-08	2013-03-08	2013-03-09	2013-03-09	2013-03-09	2013-03-09	2013-03-09	2013-03-09	2013-03-09	2013-03-09	2013-03-10	2013-03-10	2013-03-10	2013-03-10	2013-03-11	2013-03-11	2013-03-11	2013-03-11	2013-08-13	2013-08-13	2013-08-13	2013-08-13	2013-08-14	2013-08-14
			Time Pulled (sampled)	20:00:00	20:05:00	20:09:00	20:10:00	04:00:00	04:04:00	04:09:00	04:12:00	12:02:00	12:08:00	12:10:00	12:13:00	20:01:00	20:04:00	20:08:00	20:10:00	04:09:00	04:12:00	04:15:00	04:18:00	01:59:00	02:07:00	02:14:00	02:24:00	01:00:00	01:12:00	01:20:00	01:40:00	20:05:00	20:16:00	20:26:00	20:37:00	21:00:00	21:09:00	21:15:00	21:32:00	18:59:00	19:05:00	19:16:00	19:25:00	03:28:00	03:34:00	03:38:00	03:40:00	10:31:00	10:37:00
Coding			Sample	E1	E1	E1	E1	E2	E2	E2	E2	E3	E3	E3	E3	E4	E4	E4	E4	E5	E5	E5	E5	F1	F1	F1	F1	F2	F2	F2	F2	F3	F3	F3	F3	F4	F4	F4	F4	F5	F5	F5	F5	S1	S1	S1	S1	S2	S2
New	Old		Replication	1	2	3	4	1	2	3	4	1	2	3	4	1	2	3	4	1	2	3	4	1	2	3	4	1	2	3	4	1	2	3	4	1	2	3	4	1	2	3	4	1	2	3	4	1	2
x.0=egg	(E)-egg		Temperature	14.9	14.7	15.1	15	14.8	14.8	14.8	14.8	15.1	15	15.1	15.2	15	14.9	15	15.1	14.8	14.8	14.8	14.8	14.8	14.9	14.8	14.8	14.9	14.8	14.8	14.8	14.4	14.7	14.7	14.7	15.1	15.1	15.1	15.2	15.2	15.1	15.2	15.1	14.8	14.9	14.6	14.9	15.2	15.1
x.1=development	(d)-development	Number of Individual	1	0	0	0	0	0	0	0	0	0.1	0.1	0.1	0.1	0.1	0.1	0.1	0.1	0.1	0	0.1	0.1	0.9	0.9	0	0	0.9	0.9	0.9	0.9	0	0	0.9	0	1	1.9	1	1	1	1.9	1.9	1.9	2	2	2	2	2	2
x.2=emerging/molting	(e)-emerging		2	0	0	0	0	0	0	0	0	0.1	0.1	0.1	0.1	0.1	0.1	0.1	0.1	0.1	0	0.1	0.1	0.9	0	0.1	0	0.9	1	1	0.9	1	0	0.9	0	1	.	1	1	1	1	1	1.3	2	2	2	2	2	2
	(m)-molting		3	0	0	0	0	0	0	0	0	0.1	0.1	0.1	0.1	0.1	0.1	0.1	0.1	0.1	0	0.1	0.1	0.9	0	1	0	0.9	1	1	0.9	1	0.1	0.9	0	1	.	1	1	1	1	1	1.3	2	2	2	2	2	2
x.3=slits faint	(3f)-slits faint		4	0	0	0	0	0	0	0	0	0.1	0.1	0.1	0.1	0.1	0.1	0.1	0.1	0.1	0	0.1	0.1	0	0	1	0	0.1	1	1	0.9	1	1	1	0.2	1	.	1	1	1	1	1	1	2	2	2	2	2	2
x.4=slits prominent	(3p)-slits prominent		5	0	0	0	0	0	0	0	0	0.1	0.1	0.1	0	0.1	0.1	0.1	0.1	0.1	0	0.1	0.1	0	0	1	0	0.1	1	1	0.9	1	1	1	1	1	.	1	1	1	1	1	1	2	2	.	2	2	2
x.5=early pupa	(light)		6	0	0	0	0	0	0	0	0	0.1	0.1	0.1	0	0.1	0.1	0.1	0.1	0.1	0	0.1	0.1	0	0	1	0	0.1	1	1	0.9	1	1	1	1	1	.	1	1	1	1	1	1	2	2	.	2	2	2.3
x.6=late pupa	(dark)		7	0	0	0	0	0	0	0	0	0.1	0.1	0.1	0	0.1	0.1	0.1	0.1	0.1	0	0.1	0.1	0	0	1	0	0.1	1	1	1	1	1	1	1	1	.	1	1	.	1	1	1	2	2	.	2	2	2.3
x.9=dead	(X)-dead		8	0	0	0	0	0	0	0	0	0.1	0.1	0.1	0	0.1	0.1	0.1	0.1	0.1	0.1	0.1	0.1	0	0	1	0	1	1	1	1	1	1	1	1	1	.	1	1.9	.	1	1	1	2	2	.	2	2	2.3
			9	0	0	0	0	0	0	0	0	0.1	0.1	0.1	0	0.1	0.1	0.1	0.1	0.1	0.1	0.1	0.1	0	0.1	1	1.9	1	1	1	1	1	1	1.9	1	1	.	1	.	.	1	1	1	2	2	.	2	2	2.3
Egg for sample E4 and E5 counted as dead			10	0	0	0	0	0	0	0	0	0.1	0.1	0.1	0	0.1	0.1	0.1	0.1	0.1	0.1	0.1	0.9	0	0.1	1	1	1	1	1	1	1	1	1.9	1	1	.	.	.	.	1	1	1	.	2	.	.	2	2.3
			11	0	0	0	0	0	0	0	0	0.1	0.1	0.1	0	0.1	0.1	0.1	0.1	0.1	0.1	0.1	0.9	0	0.1	1	1	1	1	1	1	1	1	1.9	1	1	.	.	.	.	1	1	.	.	2	.	.	.	2.3
0-egg			12	0	0	0	0	0	0	0	0	0.1	0	0.1	0	0.1	0.1	0.1	0.9	0.1	0.1	0.1	0.9	0	0.1	1	1	1	1	1	1	1	1	1.9	1	.	.	.	.	.	1	1	.	.	2	.	.	.	3
1-1st			13	0	0	0	0	0	0	0	0	0.1	0	0.1	0	0.1	0.1	0.9	0	0.1	0.1	0.1	1.2	0	0.1	1	1	1	1	1	1	1	.	.	1	.	.	.	.	.	1	1	.	.	2	.	.	.	3
2-2nd			14	0	0	0	0	0	0	0	0	0.1	0	0.1	0	0	0.1	0.9	0	0.1	0.1	0.1	1.2	0	1	1	1	1.9	1	1.9	1	1	.	.	.	.	.	.	.	.	1	1	.	.	2	.	.	.	.
3-3rd			15	0	0	.	0	0	0	0	0	0.1	0	0.1	0	0	0.1	0.9	0	0.9	0.1	0	1.2	0.1	1	1	1	1.9	1	1.9	1	1	.	.	.	.	.	.	.	.	.	1	.	.	.	.	.	.	.
4-3m			16	0	0	.	0	0	0	0	0	0.1	0	0.1	0	0	0.1	0.9	0	0.9	0.1	0	1	1.2	1	1	1	.	1	.	.	1	.	.	.	.	.	.	.	.	.	1	.	.	.	.	.	.	.
5-Pupa			17	0	0	.	0	0	0	0	0	0	0	0.1	0	0	0.9	0	0	0.9	0.1	0	1	1	1	1	1	.	.	.	.	1	.	.	.	.	.	.	.	.	.	1	.	.	.	.	.	.	.
6-Adult			18	0	0	.	.	0.1	0	0	0	0	0	0.1	0	0	0	0	0	0.9	0.1	0	1	1	1	1	1	.	.	.	.	1	.	.	.	.	.	.	.	.	.	1	.	.	.	.	.	.	.
			19	0	0	.	.	0.1	0	.	0	0	0.9	0	.	0	0	0	0	0.9	0.1	0	1	1	1	1	1	.	.	.	.	1.9	.	.	.	.	.	.	.	.	.	.	.	.	.	.	.	.	.
			20	0	0	.	.	.	0	.	0	0	0.9	0	.	0	0	0	0	0.9	.	0	.	.	1	.	.	.	.	.	.	.	.	.	.	.	.	.	.	.	.	.	.	.	.	.	.	.	.
			21	.	.	.	.	.	0	.	.	.		0	.	.	.	.	.	.	.	.	.	.	.	.	.	.	.	.	.	.	.	.	.	.	.	.	.	.	.	.	.	.	.	.	.	.	.
			22	.	.	.	.	.	.	.	.	.		.	.	.	.	.	.	.	.	.	.	.	.	.	.	.	.	.	.	.	.	.	.	.	.	.	.	.	.	.	.	.	.	.	.	.	.
			23	.	.	.	.	.	.	.	.	.		.	.	.	.	.	.	.	.	.	.	.	.	.	.	.	.	.	.	.	.	.	.	.	.	.	.	.	.	.	.	.	.	.	.	.	.
			24	.	.	.	.	.	.	.	.	.		.	.	.	.	.	.	.	.	.	.	.	.	.	.	.	.	.	.	.	.	.	.	.	.	.	.	.	.	.	.	.	.	.	.	.	.
			25	.	.	.	.	.	.	.	.	.		.	.	.	.	.	.	.	.	.	.	.	.	.	.	.	.	.	.	.	.	.	.	.	.	.	.	.	.	.	.	.	.	.	.	.	.
		Summary of Raw Data
		start date	2013-03-05																																									start date	2013-08-05
		start time	12:00:00																																									start time	14:30:00
			sampling stage	E1				E2				E3				E4				E5				F1				F2				F3				F4				F5				S1				S2
	When all adults are dead, any remaining pupae are (hand) scored as dead (15.0 at M5).	These values copied or calculated from orignal (raw) data in table above	rep	1	2	3	4	1	2	3	4	1	2	3	4	1	2	3	4	1	2	3	4	1	2	3	4	1	2	3	4	1	2	3	4	1	2	3	4	1	2	3	4	1	2	3	4	1	2
			sample date	2013-03-05	2013-03-05	2013-03-05	2013-03-05	2013-03-06	2013-03-06	2013-03-06	2013-03-06	2013-03-06	2013-03-06	2013-03-06	2013-03-06	2013-03-06	2013-03-06	2013-03-06	2013-03-06	2013-03-07	2013-03-07	2013-03-07	2013-03-07	2013-03-08	2013-03-08	2013-03-08	2013-03-08	2013-03-09	2013-03-09	2013-03-09	2013-03-09	2013-03-09	2013-03-09	2013-03-09	2013-03-09	2013-03-10	2013-03-10	2013-03-10	2013-03-10	2013-03-11	2013-03-11	2013-03-11	2013-03-11	2013-08-13	2013-08-13	2013-08-13	2013-08-13	2013-08-14	2013-08-14
			sample time	20:00:00	20:05:00	20:09:00	20:10:00	04:00:00	04:04:00	04:09:00	04:12:00	12:02:00	12:08:00	12:10:00	12:13:00	20:01:00	20:04:00	20:08:00	20:10:00	04:09:00	04:12:00	04:15:00	04:18:00	01:59:00	02:07:00	02:14:00	02:24:00	01:00:00	01:12:00	01:20:00	01:40:00	20:05:00	20:16:00	20:26:00	20:37:00	21:00:00	21:09:00	21:15:00	21:32:00	18:59:00	19:05:00	19:16:00	19:25:00	03:28:00	03:34:00	03:38:00	03:40:00	10:31:00	10:37:00
			elapsed days hours:min	08:00:00	08:05:00	08:09:00	08:10:00	16:00:00	16:04:00	16:09:00	16:12:00	1900-01-01 00:02:00	1900-01-01 00:08:00	1900-01-01 00:10:00	1900-01-01 00:13:00	1900-01-01 08:01:00	1900-01-01 08:04:00	1900-01-01 08:08:00	1900-01-01 08:10:00	1900-01-01 16:09:00	1900-01-01 16:12:00	1900-01-01 16:15:00	1900-01-01 16:18:00	1900-01-02 13:59:00	1900-01-02 14:07:00	1900-01-02 14:14:00	1900-01-02 14:24:00	1900-01-03 13:00:00	1900-01-03 13:12:00	1900-01-03 13:20:00	1900-01-03 13:40:00	1900-01-04 08:05:00	1900-01-04 08:16:00	1900-01-04 08:26:00	1900-01-04 08:37:00	1900-01-05 09:00:00	1900-01-05 09:09:00	1900-01-05 09:15:00	1900-01-05 09:32:00	1900-01-06 06:59:00	1900-01-06 07:05:00	1900-01-06 07:16:00	1900-01-06 07:25:00	1900-01-07 12:58:00	1900-01-07 13:04:00	1900-01-07 13:08:00	1900-01-07 13:10:00	1900-01-08 20:01:00	1900-01-08 20:07:00
			total elapsed dec hours	8	8.08333	8.15	8.16667	16	16.0667	16.15	16.2	24.0333	24.1333	24.1667	24.2167	32.0167	32.0667	32.1333	32.1667	40.15	40.2	40.25	40.3	61.9833	62.1167	62.2333	62.4	85	85.2	85.3333	85.6667	104.083	104.267	104.433	104.617	129	129.15	129.25	129.533	150.983	151.083	151.267	151.417	180.967	181.067	181.133	181.167	212.017	212.117
			temp ° C	14.9	14.7	15.1	15	14.8	14.8	14.8	14.8	15.1	15	15.1	15.2	15	14.9	15	15.1	14.8	14.8	14.8	14.8	14.8	14.9	14.8	14.8	14.9	14.8	14.8	14.8	14.4	14.7	14.7	14.7	15.1	15.1	15.1	15.2	15.2	15.1	15.2	15.1	14.8	14.9	14.6	14.9	15.2	15.1
Coding		0	egg	20	20	14	17	17	21	18	20	4	7	3	14	7	3	4	8	0	7	6	0	11	7	1	8	0	0	0	0	1	2	0	3	0	0	0	0	0	0	0	0	0	0	0	0	0	0
New	Old	0.1	egg w/ develop.	0	0	0	0	2	0	0	0	16	11	18	4	13	16	12	11	14	12	14	9	1	5	1	0	4	0	0	0	0	0	0	1	0	0	0	0	0	0	0	0	0	0	0	0	0	0
x.0=egg	(E)-egg	0.9	egg dead	0	0	0	0	0	0	0	0	0	2	0	0	0	1	4	1	6	0	0	3	3	1	0	0	3	1	1	6	0	1	3	0	0	0	0	0	0	0	0	0	0	0	0	0	0	0
x.1=development	(d)-development	1	1st stage	0	0	0	0	0	0	0	0	0	0	0	0	0	0	0	0	0	0	0	4	3	7	17	10	6	16	12	9	17	9	5	9	11	0	9	7	6	13	17	7	0	0	0	0	0	0
x.2=emerging/molting	(e)-emerging	1.2	1st emerging	0	0	0	0	0	0	0	0	0	0	0	0	0	0	0	0	0	0	0	3	1	0	0	0	0	0	0	0	0	0	0	0	0	0	0	0	0	0	0	0	0	0	0	0	0	0
	(m)-molting	1.3	next stage slits faint	0	0	0	0	0	0	0	0	0	0	0	0	0	0	0	0	0	0	0	0	0	0	0	0	0	0	0	0	0	0	0	0	0	0	0	0	0	0	0	2	0	0	0	0	0	0
x.3=slits faint	(3f)-slits faint	1.4	next stage slits prom.	0	0	0	0	0	0	0	0	0	0	0	0	0	0	0	0	0	0	0	0	0	0	0	0	0	0	0	0	0	0	0	0	0	0	0	0	0	0	0	0	0	0	0	0	0	0
x.4=slits prominent	(3p)-slits prominent	1.9	1st dead	0	0	0	0	0	0	0	0	0	0	0	0	0	0	0	0	0	0	0	0	0	0	0	1	2	0	2	0	1	0	4	0	0	1	0	1	0	1	1	1	0	0	0	0	0	0
x.5=early pupa	(light)	2	2nd stage	0	0	0	0	0	0	0	0	0	0	0	0	0	0	0	0	0	0	0	0	0	0	0	0	0	0	0	0	0	0	0	0	0	0	0	0	0	0	0	0	9	14	4	9	10	4
x.6=late pupa	(dark)	2.2	2nd emerging	0	0	0	0	0	0	0	0	0	0	0	0	0	0	0	0	0	0	0	0	0	0	0	0	0	0	0	0	0	0	0	0	0	0	0	0	0	0	0	0	0	0	0	0	0	0
x.9=dead	(X)-dead	2.3	next stage slits faint	0	0	0	0	0	0	0	0	0	0	0	0	0	0	0	0	0	0	0	0	0	0	0	0	0	0	0	0	0	0	0	0	0	0	0	0	0	0	0	0	0	0	0	0	0	6
		2.4	next stage slits prom.	0	0	0	0	0	0	0	0	0	0	0	0	0	0	0	0	0	0	0	0	0	0	0	0	0	0	0	0	0	0	0	0	0	0	0	0	0	0	0	0	0	0	0	0	0	0
Egg for sample E4 and E5 counted as dead		2.9	2nd dead	0	0	0	0	0	0	0	0	0	0	0	0	0	0	0	0	0	0	0	0	0	0	0	0	0	0	0	0	0	0	0	0	0	0	0	0	0	0	0	0	0	0	0	0	0	0
		3	3rd stage	0	0	0	0	0	0	0	0	0	0	0	0	0	0	0	0	0	0	0	0	0	0	0	0	0	0	0	0	0	0	0	0	0	0	0	0	0	0	0	0	0	0	0	0	0	2
0-egg		3.2	3rd emerging	0	0	0	0	0	0	0	0	0	0	0	0	0	0	0	0	0	0	0	0	0	0	0	0	0	0	0	0	0	0	0	0	0	0	0	0	0	0	0	0	0	0	0	0	0	0
1-1st		3.3	next stage slits faint	0	0	0	0	0	0	0	0	0	0	0	0	0	0	0	0	0	0	0	0	0	0	0	0	0	0	0	0	0	0	0	0	0	0	0	0	0	0	0	0	0	0	0	0	0	0
2-2nd		3.4	next stage slits prom.	0	0	0	0	0	0	0	0	0	0	0	0	0	0	0	0	0	0	0	0	0	0	0	0	0	0	0	0	0	0	0	0	0	0	0	0	0	0	0	0	0	0	0	0	0	0
3-3rd		3.9	3rd dead	0	0	0	0	0	0	0	0	0	0	0	0	0	0	0	0	0	0	0	0	0	0	0	0	0	0	0	0	0	0	0	0	0	0	0	0	0	0	0	0	0	0	0	0	0	0
4-3m		4	3rd migratory	0	0	0	0	0	0	0	0	0	0	0	0	0	0	0	0	0	0	0	0	0	0	0	0	0	0	0	0	0	0	0	0	0	0	0	0	0	0	0	0	0	0	0	0	0	0
5-Pupa		4.9	3rd mig. Dead	0	0	0	0	0	0	0	0	0	0	0	0	0	0	0	0	0	0	0	0	0	0	0	0	0	0	0	0	0	0	0	0	0	0	0	0	0	0	0	0	0	0	0	0	0	0
6-Adult		5	pupa	0	0	0	0	0	0	0	0	0	0	0	0	0	0	0	0	0	0	0	0	0	0	0	0	0	0	0	0	0	0	0	0	0	0	0	0	0	0	0	0	0	0	0	0	0	0
		5.5	early/light pupa	0	0	0	0	0	0	0	0	0	0	0	0	0	0	0	0	0	0	0	0	0	0	0	0	0	0	0	0	0	0	0	0	0	0	0	0	0	0	0	0	0	0	0	0	0	0
		5.6	late/dark pupa	0	0	0	0	0	0	0	0	0	0	0	0	0	0	0	0	0	0	0	0	0	0	0	0	0	0	0	0	0	0	0	0	0	0	0	0	0	0	0	0	0	0	0	0	0	0
		5.9	pupa dead	0	0	0	0	0	0	0	0	0	0	0	0	0	0	0	0	0	0	0	0	0	0	0	0	0	0	0	0	0	0	0	0	0	0	0	0	0	0	0	0	0	0	0	0	0	0
		6	adult	0	0	0	0	0	0	0	0	0	0	0	0	0	0	0	0	0	0	0	0	0	0	0	0	0	0	0	0	0	0	0	0	0	0	0	0	0	0	0	0	0	0	0	0	0	0
		6.2	adult emerging	0	0	0	0	0	0	0	0	0	0	0	0	0	0	0	0	0	0	0	0	0	0	0	0	0	0	0	0	0	0	0	0	0	0	0	0	0	0	0	0	0	0	0	0	0	0
		Transposed Data from Raw Data Table
transpose fcn (crt-shift-enter)		Samp	Rep	Time	Temp	egg	egg w/ develop.	egg dead	1st stage	1st emerging	next stage slits faint	next stage slits prom.	1st dead	2nd stage	2nd emerging	next stage slits faint	next stage slits prom.	2nd dead	3rd stage	3rd emerging	next stage slits faint	next stage slits prom.	3rd dead	3rd migratory	3rd mig. Dead	pupa	early/light pupa	late/dark pupa	pupa dead	adult	adult emerging
MUST select entire array range to enter, or delete		E1	1	8	14.9	20	0	0	0	0	0	0	0	0	0	0	0	0	0	0	0	0	0	0	0	0	0	0	0	0	0
range is (e41:dt68)		E1	2	8.08333	14.7	20	0	0	0	0	0	0	0	0	0	0	0	0	0	0	0	0	0	0	0	0	0	0	0	0	0
		E1	3	8.15	15.1	14	0	0	0	0	0	0	0	0	0	0	0	0	0	0	0	0	0	0	0	0	0	0	0	0	0
		E1	4	8.16667	15	17	0	0	0	0	0	0	0	0	0	0	0	0	0	0	0	0	0	0	0	0	0	0	0	0	0
		E2	1	16	14.8	17	2	0	0	0	0	0	0	0	0	0	0	0	0	0	0	0	0	0	0	0	0	0	0	0	0
		E2	2	16.0667	14.8	21	0	0	0	0	0	0	0	0	0	0	0	0	0	0	0	0	0	0	0	0	0	0	0	0	0
		E2	3	16.15	14.8	18	0	0	0	0	0	0	0	0	0	0	0	0	0	0	0	0	0	0	0	0	0	0	0	0	0
		E2	4	16.2	14.8	20	0	0	0	0	0	0	0	0	0	0	0	0	0	0	0	0	0	0	0	0	0	0	0	0	0
		E3	1	24.0333	15.1	4	16	0	0	0	0	0	0	0	0	0	0	0	0	0	0	0	0	0	0	0	0	0	0	0	0
		E3	2	24.1333	15	7	11	2	0	0	0	0	0	0	0	0	0	0	0	0	0	0	0	0	0	0	0	0	0	0	0
		E3	3	24.1667	15.1	3	18	0	0	0	0	0	0	0	0	0	0	0	0	0	0	0	0	0	0	0	0	0	0	0	0
		E3	4	24.2167	15.2	14	4	0	0	0	0	0	0	0	0	0	0	0	0	0	0	0	0	0	0	0	0	0	0	0	0
		E4	1	32.0167	15	7	13	0	0	0	0	0	0	0	0	0	0	0	0	0	0	0	0	0	0	0	0	0	0	0	0
		E4	2	32.0667	14.9	3	16	1	0	0	0	0	0	0	0	0	0	0	0	0	0	0	0	0	0	0	0	0	0	0	0
		E4	3	32.1333	15	4	12	4	0	0	0	0	0	0	0	0	0	0	0	0	0	0	0	0	0	0	0	0	0	0	0
		E4	4	32.1667	15.1	8	11	1	0	0	0	0	0	0	0	0	0	0	0	0	0	0	0	0	0	0	0	0	0	0	0
		E5	1	40.15	14.8	0	14	6	0	0	0	0	0	0	0	0	0	0	0	0	0	0	0	0	0	0	0	0	0	0	0
		E5	2	40.2	14.8	7	12	0	0	0	0	0	0	0	0	0	0	0	0	0	0	0	0	0	0	0	0	0	0	0	0
		E5	3	40.25	14.8	6	14	0	0	0	0	0	0	0	0	0	0	0	0	0	0	0	0	0	0	0	0	0	0	0	0
		E5	4	40.3	14.8	0	9	3	4	3	0	0	0	0	0	0	0	0	0	0	0	0	0	0	0	0	0	0	0	0	0
		F1	1	61.9833	14.8	11	1	3	3	1	0	0	0	0	0	0	0	0	0	0	0	0	0	0	0	0	0	0	0	0	0
		F1	2	62.1167	14.9	7	5	1	7	0	0	0	0	0	0	0	0	0	0	0	0	0	0	0	0	0	0	0	0	0	0
		F1	3	62.2333	14.8	1	1	0	17	0	0	0	0	0	0	0	0	0	0	0	0	0	0	0	0	0	0	0	0	0	0
		F1	4	62.4	14.8	8	0	0	10	0	0	0	1	0	0	0	0	0	0	0	0	0	0	0	0	0	0	0	0	0	0
		F2	1	85	14.9	0	4	3	6	0	0	0	2	0	0	0	0	0	0	0	0	0	0	0	0	0	0	0	0	0	0
		F2	2	85.2	14.8	0	0	1	16	0	0	0	0	0	0	0	0	0	0	0	0	0	0	0	0	0	0	0	0	0	0
		F2	3	85.3333	14.8	0	0	1	12	0	0	0	2	0	0	0	0	0	0	0	0	0	0	0	0	0	0	0	0	0	0
		F2	4	85.6667	14.8	0	0	6	9	0	0	0	0	0	0	0	0	0	0	0	0	0	0	0	0	0	0	0	0	0	0
		F3	1	104.083	14.4	1	0	0	17	0	0	0	1	0	0	0	0	0	0	0	0	0	0	0	0	0	0	0	0	0	0
		F3	2	104.267	14.7	2	0	1	9	0	0	0	0	0	0	0	0	0	0	0	0	0	0	0	0	0	0	0	0	0	0
		F3	3	104.433	14.7	0	0	3	5	0	0	0	4	0	0	0	0	0	0	0	0	0	0	0	0	0	0	0	0	0	0
		F3	4	104.617	14.7	3	1	0	9	0	0	0	0	0	0	0	0	0	0	0	0	0	0	0	0	0	0	0	0	0	0
		F4	1	129	15.1	0	0	0	11	0	0	0	0	0	0	0	0	0	0	0	0	0	0	0	0	0	0	0	0	0	0
		F4	2	129.15	15.1	0	0	0	0	0	0	0	1	0	0	0	0	0	0	0	0	0	0	0	0	0	0	0	0	0	0
		F4	3	129.25	15.1	0	0	0	9	0	0	0	0	0	0	0	0	0	0	0	0	0	0	0	0	0	0	0	0	0	0
		F4	4	129.533	15.2	0	0	0	7	0	0	0	1	0	0	0	0	0	0	0	0	0	0	0	0	0	0	0	0	0	0
		F5	1	150.983	15.2	0	0	0	6	0	0	0	0	0	0	0	0	0	0	0	0	0	0	0	0	0	0	0	0	0	0
		F5	2	151.083	15.1	0	0	0	13	0	0	0	1	0	0	0	0	0	0	0	0	0	0	0	0	0	0	0	0	0	0
		F5	3	151.267	15.2	0	0	0	17	0	0	0	1	0	0	0	0	0	0	0	0	0	0	0	0	0	0	0	0	0	0
		F5	4	151.417	15.1	0	0	0	7	0	2	0	1	0	0	0	0	0	0	0	0	0	0	0	0	0	0	0	0	0	0
		S1	1	180.967	14.8	0	0	0	0	0	0	0	0	9	0	0	0	0	0	0	0	0	0	0	0	0	0	0	0	0	0
		S1	2	181.067	14.9	0	0	0	0	0	0	0	0	14	0	0	0	0	0	0	0	0	0	0	0	0	0	0	0	0	0
		S1	3	181.133	14.6	0	0	0	0	0	0	0	0	4	0	0	0	0	0	0	0	0	0	0	0	0	0	0	0	0	0
		S1	4	181.167	14.9	0	0	0	0	0	0	0	0	9	0	0	0	0	0	0	0	0	0	0	0	0	0	0	0	0	0
		S2	1	212.017	15.2	0	0	0	0	0	0	0	0	10	0	0	0	0	0	0	0	0	0	0	0	0	0	0	0	0	0
		S2	2	212.117	15.1	0	0	0	0	0	0	0	0	4	0	6	0	0	2	0	0	0	0	0	0	0	0	0	0	0	0
		S2	3	212.183	15.1	0	0	0	0	0	0	0	0	13	0	0	0	0	0	0	0	0	0	0	0	0	0	0	0	0	0
		S2	4	212.25	15.1	0	0	0	0	0	0	0	0	9	0	4	0	0	2	0	0	0	0	0	0	0	0	0	0	0	0
		S3	1	242.917	15.2	0	0	0	0	0	0	0	0	6	0	5	0	0	0	0	0	0	0	0	0	0	0	0	0	0	0
		S3	2	242.983	15	0	0	0	0	0	0	0	0	7	0	4	0	0	3	0	0	0	0	0	0	0	0	0	0	0	0
		S3	3	243.033	15.1	0	0	0	0	0	0	0	0	0	0	2	0	0	7	0	0	0	0	0	0	0	0	0	0	0	0
		S3	4	243.067	15.1	0	0	0	0	0	0	0	0	1	0	4	0	0	9	0	0	0	0	0	0	0	0	0	0	0	0
		S4	1	274	14.8	0	0	0	0	0	0	0	0	5	0	2	0	0	3	0	0	0	0	0	0	0	0	0	0	0	0
		S4	2	274.167	14.9	0	0	0	0	0	0	0	0	0	0	4	0	1	8	0	0	0	0	0	0	0	0	0	0	0	0
		S4	3	274.25	15	0	0	0	0	0	0	0	0	4	0	2	0	0	2	0	0	0	0	0	0	0	0	0	0	0	0
		S4	4	274.333	14.9	0	0	0	0	0	0	0	0	0	0	0	0	0	13	0	0	0	0	0	0	0	0	0	0	0	0
		S5	1	305.017	15.1	0	0	0	0	0	0	0	0	0	0	0	0	3	7	0	0	0	0	0	0	0	0	0	0	0	0
		S5	2	305.083	15.1	0	0	0	0	0	0	0	0	0	0	0	0	0	12	0	0	0	0	0	0	0	0	0	0	0	0
		S5	3	305.15	15.1	0	0	0	0	0	0	0	0	0	0	0	0	0	8	0	0	0	1	0	0	0	0	0	0	0	0
		S5	4	305.2	15.2	0	0	0	0	0	0	0	0	0	0	0	0	3	6	0	0	0	0	0	0	0	0	0	0	0	0
		T1	1	383.817	15.3	0	0	0	0	0	0	0	0	0	0	0	1	2	8	0	0	0	0	0	0	0	0	0	0	0	0
		T1	2	383.867	15.2	0	0	0	0	0	0	0	0	0	0	0	0	0	6	0	0	0	0	10	0	0	0	0	0	0	0
		T1	3	383.933	15.2	0	0	0	0	0	0	0	0	0	0	0	0	0	3	0	0	0	1	0	0	0	0	0	0	0	0
		T1	4	384	15.2	0	0	0	0	0	0	0	0	0	0	0	0	0	8	0	0	0	0	0	0	0	0	0	0	0	0
		T2	1	411	15.1	0	0	0	0	0	0	0	0	0	0	0	0	0	0	0	0	0	0	0	0	0	0	0	0	0	0
		T2	2	411.083	15.1	0	0	0	0	0	0	0	0	0	0	0	0	0	1	0	0	0	0	1	0	0	0	0	0	0	0
		T2	3	411.133	15.1	0	0	0	0	0	0	0	0	0	0	0	0	0	6	0	0	0	0	0	0	0	0	0	0	0	0
		T2	4	411.183	15.2	0	0	0	0	0	0	0	0	0	0	0	0	0	0	0	0	0	0	3	0	5	1	0	0	0	0
		T3	1	470	14.8	0	0	0	0	0	0	0	0	0	0	0	0	0	4	0	0	0	0	5	0	0	1	0	0	0	0
		T3	2	470.083	14.8	0	0	0	0	0	0	0	0	0	0	0	0	0	1	0	0	0	0	4	0	0	0	0	0	0	0
		T3	3	470.183	14.8	0	0	0	0	0	0	0	0	0	0	0	0	0	0	0	0	0	0	0	0	10	0	0	0	0	0
		T3	4	470.25	15	0	0	0	0	0	0	0	0	0	0	0	0	0	0	0	0	0	0	0	0	10	0	0	0	0	0
		T4	1	525.017	15.2	0	0	0	0	0	0	0	0	0	0	0	0	4	0	0	0	0	0	3	0	0	1	0	0	0	0
		T4	2	525.017	15.1	0	0	0	0	0	0	0	0	0	0	0	0	1	0	0	0	0	0	2	0	0	10	0	0	0	0
		T4	3	525.017	15.2	0	0	0	0	0	0	0	0	0	0	0	0	0	0	0	0	0	0	0	0	5	12	0	0	0	0
		T4	4	525.017	15.3	0	0	0	0	0	0	0	0	0	0	0	0	1	0	0	0	0	0	0	0	11	3	0	0	0	0
		T5	1	580	15.2	0	0	0	0	0	0	0	0	0	0	0	0	0	0	0	0	0	0	2	0	5	0	0	0	0	0
		T5	2	580.1	15.1	0	0	0	0	0	0	0	0	0	0	0	0	0	0	0	0	0	0	0	0	9	0	0	0	0	0
		T5	3	580.2	15.2	0	0	0	0	0	0	0	0	0	0	0	0	0	0	0	0	0	0	0	0	8	0	0	0	0	0
		T5	4	580.283	15	0	0	0	0	0	0	0	0	0	0	0	0	0	0	0	0	0	0	0	0	10	0	0	0	0	0
		M1	1	721	15.2	0	0	0	0	0	0	0	0	0	0	0	0	0	0	0	0	0	0	1	1	6	2	0	0	0	0
		M1	2	721	15.1	0	0	0	0	0	0	0	0	0	0	0	0	0	0	0	0	0	1	0	0	12	0	0	0	0	0
		M1	3	721	15	0	0	0	0	0	0	0	0	0	0	0	0	0	0	0	0	0	0	0	0	14	0	0	0	0	0
		M1	4	721	15	0	0	0	0	0	0	0	0	0	0	0	0	0	0	0	0	0	0	1	0	8	0	0	0	0	0
		M2	1	865.5	15.2	0	0	0	0	0	0	0	0	0	0	0	0	0	0	0	0	0	0	0	1	12	0	0	0	0	0
		M2	2	865.5	15.2	0	0	0	0	0	0	0	0	0	0	0	0	0	0	0	0	0	0	0	0	4	0	0	0	7	0
		M2	3	865.5	15.2	0	0	0	0	0	0	0	0	0	0	0	0	0	0	0	0	0	0	0	0	1	0	0	0	7	0
		M2	4	865.5	15.3	0	0	0	0	0	0	0	0	0	0	0	0	0	0	0	0	0	0	0	2	0	0	0	0	5	0
		M3	1	1005	15.1	0	0	0	0	0	0	0	0	0	0	0	0	0	0	0	0	0	0	0	0	4	0	0	0	4	0
		M3	2	1005	15.1	0	0	0	0	0	0	0	0	0	0	0	0	0	0	0	0	0	0	0	0	11	0	0	0	6	0
		M3	3	1005	15.1	0	0	0	0	0	0	0	0	0	0	0	0	0	0	0	0	0	0	0	2	3	0	0	0	2	2
		M3	4	1005	14.9	0	0	0	0	0	0	0	0	0	0	0	0	0	0	0	0	0	0	0	0	4	0	0	0	0	0
		M4	1	1146	15.1	0	0	0	0	0	0	0	0	0	0	0	0	0	0	0	0	0	0	0	5	2	0	0	0	3	0
		M4	2	1146	15	0	0	0	0	0	0	0	0	0	0	0	0	0	0	0	0	0	0	0	0	3	0	0	0	4	0
		M4	3	1146	15.1	0	0	0	0	0	0	0	0	0	0	0	0	0	0	0	0	0	0	0	0	4	0	0	0	6	1
		M4	4	1146	15.2	0	0	0	0	0	0	0	0	0	0	0	0	0	0	0	0	0	0	0	0	0	0	0	0	0	0
		M5	1	1295.5	15.1	0	0	0	0	0	0	0	0	0	0	0	0	0	0	0	0	0	0	0	0	0	0	0	3	2	0
		M5	2	1295.5	15	0	0	0	0	0	0	0	0	0	0	0	0	0	0	0	0	0	0	0	0	0	0	0	1	0	0
		M5	3	1295.5	15.1	0	0	0	0	0	0	0	0	0	0	0	0	0	0	0	0	0	0	0	0	0	0	0	9	5	0
		M5	4	1295.5	15.2	0	0	0	0	0	0	0	0	0	0	0	0	0	0	0	0	0	0	0	1	0	0	0	2	6	0
		P1	1	1295.5	15.1	0	0	0	0	0	0	0	0	0	0	0	0	0	0	0	0	0	0	0	0	0	0	0	2	3	0
		P1	2	1295.5	15	0	0	0	0	0	0	0	0	0	0	0	0	0	0	0	0	0	0	0	0	0	0	0	2	3	1
		P1	3	1295.5	15.1	0	0	0	0	0	0	0	0	0	0	0	0	0	0	0	0	0	0	0	0	0	0	0	4	10	0
		P1	4	1295.5	15.2	0	0	0	0	0	0	0	0	0	0	0	0	0	0	0	0	0	0	0	0	0	0	0	2	1	0
		P2	1	1295.5	15.1	0	0	0	0	0	0	0	0	0	0	0	0	0	0	0	0	0	0	0	0	0	0	0	0	0	0
		P2	2	1295.5	15	0	0	0	0	0	0	0	0	0	0	0	0	0	0	0	0	0	0	0	0	0	0	0	1	10	0
		P2	3	1295.5	15.1	0	0	0	0	0	0	0	0	0	0	0	0	0	0	0	0	0	0	0	0	0	0	0	2	5	2
		P2	4	1295.5	15.2	0	0	0	0	0	0	0	0	0	0	0	0	0	0	0	0	0	0	0	0	0	0	0	1	9	0
		P3	1	1295.5	15.1	0	0	0	0	0	0	0	0	0	0	0	0	0	0	0	0	0	0	0	0	0	0	0	3	2	0
		P3	2	1295.5	15	0	0	0	0	0	0	0	0	0	0	0	0	0	0	0	0	0	0	0	0	0	0	0	1	10	1
		P3	3	1295.5	15.1	0	0	0	0	0	0	0	0	0	0	0	0	0	0	0	0	0	0	0	0	0	0	0	1	8	1
		P3	4	1295.5	15.2	0	0	0	0	0	0	0	0	0	0	0	0	0	0	0	0	0	0	0	0	0	0	0	5	7	0
		P4	1	1295.5	15.1	0	0	0	0	0	0	0	0	0	0	0	0	0	0	0	0	0	0	0	0	0	0	0	1	3	0
		P4	2	1295.5	15	0	0	0	0	0	0	0	0	0	0	0	0	0	0	0	0	0	0	0	0	0	0	0	1	9	0
		P4	3	1295.5	15.1	0	0	0	0	0	0	0	0	0	0	0	0	0	0	0	0	0	0	0	0	0	0	0	1	11	0
		P4	4	1295.5	15.2	0	0	0	0	0	0	0	0	0	0	0	0	0	0	0	0	0	0	0	0	0	0	0	2	4	0
		P5	1	1295.5	15.1	0	0	0	0	0	0	0	0	0	0	0	0	0	0	0	0	0	0	0	0	0	0	0	0	1	0
		P5	2	1295.5	15	0	0	0	0	0	0	0	0	0	0	0	0	0	0	0	0	0	0	0	0	0	0	0	1	3	2
		P5	3	1295.5	15.1	0	0	0	0	0	0	0	0	0	0	0	0	0	0	0	0	0	0	0	1	0	0	0	3	10	0
		P5	4	1295.5	15.2	0	0	0	0	0	0	0	0	0	0	0	0	0	0	0	0	0	0	0	0	0	0	0	4	6	0
		Calculated numbers per stage
Calculated from transposed data table (above)		Samp	Rep	Time	Temp	egg	L1	L2	L3	L3m	P	A	% egg	% L1	% L2	% L3	% L3m	% P	% A
		E1	1	8	14.9	20	0	0	0	0	0	0	100	0	0	0	0	0	0
		E1	2	8.08333	14.7	20	0	0	0	0	0	0	100	0	0	0	0	0	0
		E1	3	8.15	15.1	14	0	0	0	0	0	0	100	0	0	0	0	0	0
		E1	4	8.16667	15	17	0	0	0	0	0	0	100	0	0	0	0	0	0
		E2	1	16	14.8	19	0	0	0	0	0	0	100	0	0	0	0	0	0
		E2	2	16.0667	14.8	21	0	0	0	0	0	0	100	0	0	0	0	0	0
		E2	3	16.15	14.8	18	0	0	0	0	0	0	100	0	0	0	0	0	0
		E2	4	16.2	14.8	20	0	0	0	0	0	0	100	0	0	0	0	0	0
		E3	1	24.0333	15.1	20	0	0	0	0	0	0	100	0	0	0	0	0	0
		E3	2	24.1333	15	18	0	0	0	0	0	0	100	0	0	0	0	0	0
		E3	3	24.1667	15.1	21	0	0	0	0	0	0	100	0	0	0	0	0	0
		E3	4	24.2167	15.2	18	0	0	0	0	0	0	100	0	0	0	0	0	0
		E4	1	32.0167	15	20	0	0	0	0	0	0	100	0	0	0	0	0	0
		E4	2	32.0667	14.9	19	0	0	0	0	0	0	100	0	0	0	0	0	0
		E4	3	32.1333	15	16	0	0	0	0	0	0	100	0	0	0	0	0	0
		E4	4	32.1667	15.1	19	0	0	0	0	0	0	100	0	0	0	0	0	0
		E5	1	40.15	14.8	14	0	0	0	0	0	0	100	0	0	0	0	0	0
		E5	2	40.2	14.8	19	0	0	0	0	0	0	100	0	0	0	0	0	0
		E5	3	40.25	14.8	20	0	0	0	0	0	0	100	0	0	0	0	0	0
		E5	4	40.3	14.8	9	7	0	0	0	0	0	56.25	43.75	0	0	0	0	0
		F1	1	61.9833	14.8	12	4	0	0	0	0	0	75	25	0	0	0	0	0
		F1	2	62.1167	14.9	12	7	0	0	0	0	0	63.1579	36.8421	0	0	0	0	0
		F1	3	62.2333	14.8	2	17	0	0	0	0	0	10.5263	89.4737	0	0	0	0	0
		F1	4	62.4	14.8	8	10	0	0	0	0	0	44.4444	55.5556	0	0	0	0	0
		F2	1	85	14.9	4	6	0	0	0	0	0	40	60	0	0	0	0	0
		F2	2	85.2	14.8	0	16	0	0	0	0	0	0	100	0	0	0	0	0
		F2	3	85.3333	14.8	0	12	0	0	0	0	0	0	100	0	0	0	0	0
		F2	4	85.6667	14.8	0	9	0	0	0	0	0	0	100	0	0	0	0	0
		F3	1	104.083	14.4	1	17	0	0	0	0	0	5.55556	94.4444	0	0	0	0	0
		F3	2	104.267	14.7	2	9	0	0	0	0	0	18.1818	81.8182	0	0	0	0	0
		F3	3	104.433	14.7	0	5	0	0	0	0	0	0	100	0	0	0	0	0
		F3	4	104.617	14.7	4	9	0	0	0	0	0	30.7692	69.2308	0	0	0	0	0
		F4	1	129	15.1	0	11	0	0	0	0	0	0	100	0	0	0	0	0
		F4	2	129.15	15.1	0	0	0	0	0	0	0	.	.	.	.	.	.	.
		F4	3	129.25	15.1	0	9	0	0	0	0	0	0	100	0	0	0	0	0
		F4	4	129.533	15.2	0	7	0	0	0	0	0	0	100	0	0	0	0	0
		F5	1	150.983	15.2	0	6	0	0	0	0	0	0	100	0	0	0	0	0
		F5	2	151.083	15.1	0	13	0	0	0	0	0	0	100	0	0	0	0	0
		F5	3	151.267	15.2	0	17	0	0	0	0	0	0	100	0	0	0	0	0
		F5	4	151.417	15.1	0	7	2	0	0	0	0	0	77.7778	22.2222	0	0	0	0
		S1	1	180.967	14.8	0	0	9	0	0	0	0	0	0	100	0	0	0	0
		S1	2	181.067	14.9	0	0	14	0	0	0	0	0	0	100	0	0	0	0
		S1	3	181.133	14.6	0	0	4	0	0	0	0	0	0	100	0	0	0	0
		S1	4	181.167	14.9	0	0	9	0	0	0	0	0	0	100	0	0	0	0
		S2	1	212.017	15.2	0	0	10	0	0	0	0	0	0	100	0	0	0	0
		S2	2	212.117	15.1	0	0	4	8	0	0	0	0	0	33.3333	66.6667	0	0	0
		S2	3	212.183	15.1	0	0	13	0	0	0	0	0	0	100	0	0	0	0
		S2	4	212.25	15.1	0	0	9	6	0	0	0	0	0	60	40	0	0	0
		S3	1	242.917	15.2	0	0	6	5	0	0	0	0	0	54.5455	45.4545	0	0	0
		S3	2	242.983	15	0	0	7	7	0	0	0	0	0	50	50	0	0	0
		S3	3	243.033	15.1	0	0	0	9	0	0	0	0	0	0	100	0	0	0
		S3	4	243.067	15.1	0	0	1	13	0	0	0	0	0	7.14286	92.8571	0	0	0
		S4	1	274	14.8	0	0	5	5	0	0	0	0	0	50	50	0	0	0
		S4	2	274.167	14.9	0	0	0	12	0	0	0	0	0	0	100	0	0	0
		S4	3	274.25	15	0	0	4	4	0	0	0	0	0	50	50	0	0	0
		S4	4	274.333	14.9	0	0	0	13	0	0	0	0	0	0	100	0	0	0
		S5	1	305.017	15.1	0	0	0	7	0	0	0	0	0	0	100	0	0	0
		S5	2	305.083	15.1	0	0	0	12	0	0	0	0	0	0	100	0	0	0
		S5	3	305.15	15.1	0	0	0	8	0	0	0	0	0	0	100	0	0	0
		S5	4	305.2	15.2	0	0	0	6	0	0	0	0	0	0	100	0	0	0
		T1	1	383.817	15.3	0	0	0	9	0	0	0	0	0	0	100	0	0	0
		T1	2	383.867	15.2	0	0	0	6	10	0	0	0	0	0	37.5	62.5	0	0
		T1	3	383.933	15.2	0	0	0	3	0	0	0	0	0	0	100	0	0	0
		T1	4	384	15.2	0	0	0	8	0	0	0	0	0	0	100	0	0	0
		T2	1	411	15.1	0	0	0	0	0	0	0	.	.	.	.	.	.	.
		T2	2	411.083	15.1	0	0	0	1	1	0	0	0	0	0	50	50	0	0
		T2	3	411.133	15.1	0	0	0	6	0	0	0	0	0	0	100	0	0	0
		T2	4	411.183	15.2	0	0	0	0	3	6	0	0	0	0	0	33.3333	66.6667	0
		T3	1	470	14.8	0	0	0	4	5	1	0	0	0	0	40	50	10	0
		T3	2	470.083	14.8	0	0	0	1	4	0	0	0	0	0	20	80	0	0
		T3	3	470.183	14.8	0	0	0	0	0	10	0	0	0	0	0	0	100	0
		T3	4	470.25	15	0	0	0	0	0	10	0	0	0	0	0	0	100	0
		T4	1	525.017	15.2	0	0	0	0	3	1	0	0	0	0	0	75	25	0
		T4	2	525.017	15.1	0	0	0	0	2	10	0	0	0	0	0	16.6667	83.3333	0
		T4	3	525.017	15.2	0	0	0	0	0	17	0	0	0	0	0	0	100	0
		T4	4	525.017	15.3	0	0	0	0	0	14	0	0	0	0	0	0	100	0
		T5	1	580	15.2	0	0	0	0	2	5	0	0	0	0	0	28.5714	71.4286	0
		T5	2	580.1	15.1	0	0	0	0	0	9	0	0	0	0	0	0	100	0
		T5	3	580.2	15.2	0	0	0	0	0	8	0	0	0	0	0	0	100	0
		T5	4	580.283	15	0	0	0	0	0	10	0	0	0	0	0	0	100	0
		M1	1	721	15.2	0	0	0	0	1	8	0	0	0	0	0	11.1111	88.8889	0
		M1	2	721	15.1	0	0	0	0	0	12	0	0	0	0	0	0	100	0
		M1	3	721	15	0	0	0	0	0	14	0	0	0	0	0	0	100	0
		M1	4	721	15	0	0	0	0	1	8	0	0	0	0	0	11.1111	88.8889	0
		M2	1	865.5	15.2	0	0	0	0	0	12	0	0	0	0	0	0	100	0
		M2	2	865.5	15.2	0	0	0	0	0	4	7	0	0	0	0	0	36.3636	63.6364
		M2	3	865.5	15.2	0	0	0	0	0	1	7	0	0	0	0	0	12.5	87.5
		M2	4	865.5	15.3	0	0	0	0	0	0	5	0	0	0	0	0	0	100
		M3	1	1005	15.1	0	0	0	0	0	4	4	0	0	0	0	0	50	50
		M3	2	1005	15.1	0	0	0	0	0	11	6	0	0	0	0	0	64.7059	35.2941
		M3	3	1005	15.1	0	0	0	0	0	3	4	0	0	0	0	0	42.8571	57.1429
		M3	4	1005	14.9	0	0	0	0	0	4	0	0	0	0	0	0	100	0
		M4	1	1146	15.1	0	0	0	0	0	2	3	0	0	0	0	0	40	60
		M4	2	1146	15	0	0	0	0	0	3	4	0	0	0	0	0	42.8571	57.1429
		M4	3	1146	15.1	0	0	0	0	0	4	7	0	0	0	0	0	36.3636	63.6364
		M4	4	1146	15.2	0	0	0	0	0	0	0	.	.	.	.	.	.	.
		M5	1	1295.5	15.1	0	0	0	0	0	0	2	0	0	0	0	0	0	100
		M5	2	1295.5	15	0	0	0	0	0	0	0	.	.	.	.	.	.	.
		M5	3	1295.5	15.1	0	0	0	0	0	0	5	0	0	0	0	0	0	100
		M5	4	1295.5	15.2	0	0	0	0	0	0	6	0	0	0	0	0	0	100
		P1	1	1295.5	15.1	0	0	0	0	0	0	3	0	0	0	0	0	0	100
		P1	2	1295.5	15	0	0	0	0	0	0	4	0	0	0	0	0	0	100
		P1	3	1295.5	15.1	0	0	0	0	0	0	10	0	0	0	0	0	0	100
		P1	4	1295.5	15.2	0	0	0	0	0	0	1	0	0	0	0	0	0	100
		P2	1	1295.5	15.1	0	0	0	0	0	0	0	.	.	.	.	.	.	.
		P2	2	1295.5	15	0	0	0	0	0	0	10	0	0	0	0	0	0	100
		P2	3	1295.5	15.1	0	0	0	0	0	0	7	0	0	0	0	0	0	100
		P2	4	1295.5	15.2	0	0	0	0	0	0	9	0	0	0	0	0	0	100
		P3	1	1295.5	15.1	0	0	0	0	0	0	2	0	0	0	0	0	0	100
		P3	2	1295.5	15	0	0	0	0	0	0	11	0	0	0	0	0	0	100
		P3	3	1295.5	15.1	0	0	0	0	0	0	9	0	0	0	0	0	0	100
		P3	4	1295.5	15.2	0	0	0	0	0	0	7	0	0	0	0	0	0	100
		P4	1	1295.5	15.1	0	0	0	0	0	0	3	0	0	0	0	0	0	100
		P4	2	1295.5	15	0	0	0	0	0	0	9	0	0	0	0	0	0	100
		P4	3	1295.5	15.1	0	0	0	0	0	0	11	0	0	0	0	0	0	100
		P4	4	1295.5	15.2	0	0	0	0	0	0	4	0	0	0	0	0	0	100
		P5	1	1295.5	15.1	0	0	0	0	0	0	1	0	0	0	0	0	0	100
		P5	2	1295.5	15	0	0	0	0	0	0	5	0	0	0	0	0	0	100
		P5	3	1295.5	15.1	0	0	0	0	0	0	10	0	0	0	0	0	0	100
		P5	4	1295.5	15.2	0	0	0	0	0	0	6	0	0	0	0	0	0	100
		Formated data for Prism
						Numbers (0-20)														%
						Egg		L1		L2		L3		L3m		P		A		egg		L1		L2		L3		L3m		P		A					% data formated for analysis in TableCurve 2D
			Stage	Time	Temp	mean	SE	mean	SE	mean	SE	mean	SE	mean	SE	mean	SE	mean	SE	mean	SE	mean	SE	mean	SE	mean	SE	mean	SE	mean	SE	mean	SE				Time	Egg	Time	L1	Time	L2	Time	L3	Time	L3m	Time	P	Time
			Egg 1	8.1	14.925	17.75	2.48747	0	0	0	0	0	0	0	0	0	0	0	0	100	0	0	0	0	0	0	0	0	0	0	0	0	0				8.1	100	8.1	0	8.1	0	8.1	0	8.1	0	8.1	0	8.1
			Egg 2	16.1042	14.8	19.5	1.11803	0	0	0	0	0	0	0	0	0	0	0	0	100	0	0	0	0	0	0	0	0	0	0	0	0	0				16.1042	100	16.1042	0	16.1042	0	16.1042	0	16.1042	0	16.1042	0	16.1042
			Egg 3	24.1375	15.1	19.25	1.29904	0	0	0	0	0	0	0	0	0	0	0	0	100	0	0	0	0	0	0	0	0	0	0	0	0	0				24.1375	100	24.1375	0	24.1375	0	24.1375	0	24.1375	0	24.1375	0	24.1375
			Egg 4	32.0958	15	18.5	1.5	0	0	0	0	0	0	0	0	0	0	0	0	100	0	0	0	0	0	0	0	0	0	0	0	0	0				32.0958	100	32.0958	0	32.0958	0	32.0958	0	32.0958	0	32.0958	0	32.0958
			Egg 5	40.225	14.8	15.5	4.38748	1.75	3.03109	0	0	0	0	0	0	0	0	0	0	89.0625	18.9443	10.9375	18.9443	0	0	0	0	0	0	0	0	0	0				40.225	89.0625	40.225	10.9375	40.225	0	40.225	0	40.225	0	40.225	0	40.225
			L1 1	62.1833	14.825	8.5	4.09268	9.5	4.82183	0	0	0	0	0	0	0	0	0	0	48.2822	24.3688	51.7178	24.3688	0	0	0	0	0	0	0	0	0	0				62.1833	48.2822	62.1833	51.7178	62.1833	0	62.1833	0	62.1833	0	62.1833	0	62.1833
			L1 2	85.3	14.825	1	1.73205	10.75	3.69966	0	0	0	0	0	0	0	0	0	0	10	17.3205	90	17.3205	0	0	0	0	0	0	0	0	0	0				85.3	10	85.3	90	85.3	0	85.3	0	85.3	0	85.3	0	85.3
			L1 3	104.35	14.625	1.75	1.47902	10	4.3589	0	0	0	0	0	0	0	0	0	0	13.6267	11.8896	86.3733	11.8896	0	0	0	0	0	0	0	0	0	0				104.35	13.6267	104.35	86.3733	104.35	0	104.35	0	104.35	0	104.35	0	104.35
			L1 4	129.233	15.125	0	0	6.75	4.14578	0	0	0	0	0	0	0	0	0	0	0	0	100	0	0	0	0	0	0	0	0	0	0	0				129.233	0	129.233	100	129.233	0	129.233	0	129.233	0	129.233	0	129.233
			L1 5	151.188	15.15	0	0	10.75	4.49305	0.5	0.866025	0	0	0	0	0	0	0	0	0	0	94.4444	9.6225	5.55556	9.6225	0	0	0	0	0	0	0	0				151.188	0	151.188	94.4444	151.188	5.55556	151.188	0	151.188	0	151.188	0	151.188
			L2 1	181.083	14.8	0	0	0	0	9	3.53553	0	0	0	0	0	0	0	0	0	0	0	0	100	0	0	0	0	0	0	0	0	0				181.083	0	181.083	0	181.083	100	181.083	0	181.083	0	181.083	0	181.083
			L2 2	212.142	15.125	0	0	0	0	9	3.24037	3.5	3.57071	0	0	0	0	0	0	0	0	0	0	73.3333	28.2843	26.6667	28.2843	0	0	0	0	0	0				212.142	0	212.142	0	212.142	73.3333	212.142	26.6667	212.142	0	212.142	0	212.142
			L2 3	243	15.1	0	0	0	0	3.5	3.04138	8.5	2.95804	0	0	0	0	0	0	0	0	0	0	27.9221	24.5339	72.0779	24.5339	0	0	0	0	0	0				243	0	243	0	243	27.9221	243	72.0779	243	0	243	0	243
			L2 4	274.188	14.9	0	0	0	0	2.25	2.27761	8.5	4.03113	0	0	0	0	0	0	0	0	0	0	25	25	75	25	0	0	0	0	0	0				274.188	0	274.188	0	274.188	25	274.188	75	274.188	0	274.188	0	274.188
			L2 5	305.113	15.125	0	0	0	0	0	0	8.25	2.27761	0	0	0	0	0	0	0	0	0	0	0	0	100	0	0	0	0	0	0	0				305.113	0	305.113	0	305.113	0	305.113	100	305.113	0	305.113	0	305.113
			L3 1	383.904	15.225	0	0	0	0	0	0	6.5	2.29129	2.5	4.33013	0	0	0	0	0	0	0	0	0	0	84.375	27.0633	15.625	27.0633	0	0	0	0				383.904	0	383.904	0	383.904	0	383.904	84.375	383.904	15.625	383.904	0	383.904
			L3 2	411.1	15.125	0	0	0	0	0	0	1.75	2.48747	1	1.22474	1.5	2.59808	0	0	0	0	0	0	0	0	50	40.8248	27.7778	20.787	22.2222	31.427	0	0				411.1	0	411.1	0	411.1	0	411.1	50	411.1	27.7778	411.1	22.2222	411.1
			L3 3	470.129	14.85	0	0	0	0	0	0	1.25	1.63936	2.25	2.27761	5.25	4.76314	0	0	0	0	0	0	0	0	15	16.5831	32.5	34.187	52.5	47.6314	0	0				470.129	0	470.129	0	470.129	0	470.129	15	470.129	32.5	470.129	52.5	470.129
			L3 4	525.017	15.2	0	0	0	0	0	0	0	0	1.25	1.29904	10.5	6.0208	0	0	0	0	0	0	0	0	0	0	22.9167	30.8305	77.0833	30.8305	0	0				525.017	0	525.017	0	525.017	0	525.017	0	525.017	22.9167	525.017	77.0833	525.017
			L3 5	580.146	15.125	0	0	0	0	0	0	0	0	0.5	0.866025	8	1.87083	0	0	0	0	0	0	0	0	0	0	7.14286	12.3718	92.8571	12.3718	0	0				580.146	0	580.146	0	580.146	0	580.146	0	580.146	7.14286	580.146	92.8571	580.146
			L3m 1	721	15.075	0	0	0	0	0	0	0	0	0.5	0.5	10.5	2.59808	0	0	0	0	0	0	0	0	0	0	5.55556	5.55556	94.4444	5.55556	0	0				721	0	721	0	721	0	721	0	721	5.55556	721	94.4444	721
			L3m 2	865.5	15.225	0	0	0	0	0	0	0	0	0	0	4.25	4.71036	4.75	2.86138	0	0	0	0	0	0	0	0	0	0	37.2159	38.5307	62.7841	38.5307				865.5	0	865.5	0	865.5	0	865.5	0	865.5	0	865.5	37.2159	865.5
			L3m 3	1005	15.05	0	0	0	0	0	0	0	0	0	0	5.5	3.20156	3.5	2.17945	0	0	0	0	0	0	0	0	0	0	64.3908	22.0165	35.6092	22.0165				1005	0	1005	0	1005	0	1005	0	1005	0	1005	64.3908	1005
			L3m 4	1146	15.1	0	0	0	0	0	0	0	0	0	0	2.25	1.47902	3.5	2.5	0	0	0	0	0	0	0	0	0	0	39.7403	2.65732	60.2597	2.65732				1146	0	1146	0	1146	0	1146	0	1146	0	1146	39.7403	1146
			L3m 5	1295.5	15.1	0	0	0	0	0	0	0	0	0	0	0	0	3.25	2.38485	0	0	0	0	0	0	0	0	0	0	0	0	100	0				1295.5	0	1295.5	0	1295.5	0	1295.5	0	1295.5	0	1295.5	0	1295.5
			P 1	1295.5	15.1	0	0	0	0	0	0	0	0	0	0	0	0	4.5	3.3541	0	0	0	0	0	0	0	0	0	0	0	0	100	0				1295.5	0	1295.5	0	1295.5	0	1295.5	0	1295.5	0	1295.5	0	1295.5
			P 2	1295.5	15.1	0	0	0	0	0	0	0	0	0	0	0	0	6.5	3.90512	0	0	0	0	0	0	0	0	0	0	0	0	100	0				1295.5	0	1295.5	0	1295.5	0	1295.5	0	1295.5	0	1295.5	0	1295.5
			P 3	1295.5	15.1	0	0	0	0	0	0	0	0	0	0	0	0	7.25	3.34477	0	0	0	0	0	0	0	0	0	0	0	0	100	0				1295.5	0	1295.5	0	1295.5	0	1295.5	0	1295.5	0	1295.5	0	1295.5
			P 4	1295.5	15.1	0	0	0	0	0	0	0	0	0	0	0	0	6.75	3.34477	0	0	0	0	0	0	0	0	0	0	0	0	100	0				1295.5	0	1295.5	0	1295.5	0	1295.5	0	1295.5	0	1295.5	0	1295.5
			P 5	1295.5	15.1	0	0	0	0	0	0	0	0	0	0	0	0	5.5	3.20156	0	0	0	0	0	0	0	0	0	0	0	0	100	0				1295.5	0	1295.5	0	1295.5	0	1295.5	0	1295.5	0	1295.5	0	1295.5
				Mean	15.0267
				SE	0.150407
			% data formated for analysis in TableCurve 2D
			Time	Egg	Time	L1	Time	L2	Time	L3	Time	L3m	Time	P	Time	A		log(time)	Egg	log(time)	L1	log(time)	L2	log(time)	L3	log(time)	L3m	log(time)	P	log(time)	A
			0	100	0	0	0	0	0	0	0	0	0	0	0	0		0	100	0	0	0	0	0	0	0	0	0	0	0	0
			8.1	100	8.1	0	8.1	0	8.1	0	8.1	0	8.1	0	8.1	0		0.908485	100	0.908485	0	0.908485	0	0.908485	0	0.908485	0	0.908485	0	0.908485	0
			16.1042	100	16.1042	0	16.1042	0	16.1042	0	16.1042	0	16.1042	0	16.1042	0		1.20694	100	1.20694	0	1.20694	0	1.20694	0	1.20694	0	1.20694	0	1.20694	0
			24.1375	100	24.1375	0	24.1375	0	24.1375	0	24.1375	0	24.1375	0	24.1375	0		1.38269	100	1.38269	0	1.38269	0	1.38269	0	1.38269	0	1.38269	0	1.38269	0
			32.0958	100	32.0958	0	32.0958	0	32.0958	0	32.0958	0	32.0958	0	32.0958	0		1.50645	100	1.50645	0	1.50645	0	1.50645	0	1.50645	0	1.50645	0	1.50645	0
			40.225	89.0625	40.225	10.9375	40.225	0	40.225	0	40.225	0	40.225	0	40.225	0		1.6045	89.0625	1.6045	10.9375	1.6045	0	1.6045	0	1.6045	0	1.6045	0	1.6045	0
			62.1833	48.2822	62.1833	51.7178	62.1833	0	62.1833	0	62.1833	0	62.1833	0	62.1833	0		1.79367	48.2822	1.79367	51.7178	1.79367	0	1.79367	0	1.79367	0	1.79367	0	1.79367	0
			85.3	10	85.3	90	85.3	0	85.3	0	85.3	0	85.3	0	85.3	0		1.93095	10	1.93095	90	1.93095	0	1.93095	0	1.93095	0	1.93095	0	1.93095	0
			104.35	13.6267	104.35	86.3733	104.35	0	104.35	0	104.35	0	104.35	0	104.35	0		2.01849	13.6267	2.01849	86.3733	2.01849	0	2.01849	0	2.01849	0	2.01849	0	2.01849	0
			129.233	0	129.233	100	129.233	0	129.233	0	129.233	0	129.233	0	129.233	0		2.11137	0	2.11137	100	2.11137	0	2.11137	0	2.11137	0	2.11137	0	2.11137	0
			151.188	0	151.188	94.4444	151.188	5.55556	151.188	0	151.188	0	151.188	0	151.188	0		2.17952	0	2.17952	94.4444	2.17952	5.55556	2.17952	0	2.17952	0	2.17952	0	2.17952	0
			181.083	0	181.083	0	181.083	100	181.083	0	181.083	0	181.083	0	181.083	0		2.25788	0	2.25788	0	2.25788	100	2.25788	0	2.25788	0	2.25788	0	2.25788	0
			212.142	0	212.142	0	212.142	73.3333	212.142	26.6667	212.142	0	212.142	0	212.142	0		2.32663	0	2.32663	0	2.32663	73.3333	2.32663	26.6667	2.32663	0	2.32663	0	2.32663	0
			243	0	243	0	243	27.9221	243	72.0779	243	0	243	0	243	0		2.38561	0	2.38561	0	2.38561	27.9221	2.38561	72.0779	2.38561	0	2.38561	0	2.38561	0
			274.188	0	274.188	0	274.188	25	274.188	75	274.188	0	274.188	0	274.188	0		2.43805	0	2.43805	0	2.43805	25	2.43805	75	2.43805	0	2.43805	0	2.43805	0
			305.113	0	305.113	0	305.113	0	305.113	100	305.113	0	305.113	0	305.113	0		2.48446	0	2.48446	0	2.48446	0	2.48446	100	2.48446	0	2.48446	0	2.48446	0
			383.904	0	383.904	0	383.904	0	383.904	84.375	383.904	15.625	383.904	0	383.904	0		2.58422	0	2.58422	0	2.58422	0	2.58422	84.375	2.58422	15.625	2.58422	0	2.58422	0
			411.1	0	411.1	0	411.1	0	411.1	50	411.1	27.7778	411.1	22.2222	411.1	0		2.61395	0	2.61395	0	2.61395	0	2.61395	50	2.61395	27.7778	2.61395	22.2222	2.61395	0
			470.129	0	470.129	0	470.129	0	470.129	15	470.129	32.5	470.129	52.5	470.129	0		2.67222	0	2.67222	0	2.67222	0	2.67222	15	2.67222	32.5	2.67222	52.5	2.67222	0
			525.017	0	525.017	0	525.017	0	525.017	0	525.017	22.9167	525.017	77.0833	525.017	0		2.72017	0	2.72017	0	2.72017	0	2.72017	0	2.72017	22.9167	2.72017	77.0833	2.72017	0
			580.146	0	580.146	0	580.146	0	580.146	0	580.146	7.14286	580.146	92.8571	580.146	0		2.76354	0	2.76354	0	2.76354	0	2.76354	0	2.76354	7.14286	2.76354	92.8571	2.76354	0
			721	0	721	0	721	0	721	0	721	5.55556	721	94.4444	721	0		2.85794	0	2.85794	0	2.85794	0	2.85794	0	2.85794	5.55556	2.85794	94.4444	2.85794	0
			865.5	0	865.5	0	865.5	0	865.5	0	865.5	0	865.5	37.2159	865.5	62.7841		2.93727	0	2.93727	0	2.93727	0	2.93727	0	2.93727	0	2.93727	37.2159	2.93727	62.7841
			1005	0	1005	0	1005	0	1005	0	1005	0	1005	64.3908	1005	35.6092		3.00217	0	3.00217	0	3.00217	0	3.00217	0	3.00217	0	3.00217	64.3908	3.00217	35.6092
			1146	0	1146	0	1146	0	1146	0	1146	0	1146	39.7403	1146	60.2597		3.05918	0	3.05918	0	3.05918	0	3.05918	0	3.05918	0	3.05918	39.7403	3.05918	60.2597
			1295.5	0	1295.5	0	1295.5	0	1295.5	0	1295.5	0	1295.5	0	1295.5	100		3.11244	0	3.11244	0	3.11244	0	3.11244	0	3.11244	0	3.11244	0	3.11244	100
			1295.5	0	1295.5	0	1295.5	0	1295.5	0	1295.5	0	1295.5	0	1295.5	100		3.11244	0	3.11244	0	3.11244	0	3.11244	0	3.11244	0	3.11244	0	3.11244	100
			1295.5	0	1295.5	0	1295.5	0	1295.5	0	1295.5	0	1295.5	0	1295.5	100		3.11244	0	3.11244	0	3.11244	0	3.11244	0	3.11244	0	3.11244	0	3.11244	100
			1295.5	0	1295.5	0	1295.5	0	1295.5	0	1295.5	0	1295.5	0	1295.5	100		3.11244	0	3.11244	0	3.11244	0	3.11244	0	3.11244	0	3.11244	0	3.11244	100
			1295.5	0	1295.5	0	1295.5	0	1295.5	0	1295.5	0	1295.5	0	1295.5	100		3.11244	0	3.11244	0	3.11244	0	3.11244	0	3.11244	0	3.11244	0	3.11244	100
			1295.5	0	1295.5	0	1295.5	0	1295.5	0	1295.5	0	1295.5	0	1295.5	100		3.11244	0	3.11244	0	3.11244	0	3.11244	0	3.11244	0	3.11244	0	3.11244	100
			% data formated for analysis in TableCurve 2D								Data used for Prism stage transitions analysis
			log(time)	L1	L2	L3	L3m	P	A		log(time)	L1	L2	L3	L3m	P	A
			0.908485	0	0	0	0	0	0		0.908485	0	0	0	0	0	0
			1.20694	0	0	0	0	0	0		1.20694	0	0	0	0	0	0
			1.38269	0	0	0	0	0	0		1.38269	0	0	0	0	0	0
			1.50645	0	0	0	0	0	0		1.50645	0	0	0	0	0	0
			1.6045	10.9375	0	0	0	0	0		1.6045	10.9375	0	0	0	0	0
			1.79367	51.7178	0	0	0	0	0		1.79367	51.7178	0	0	0	0	0
			1.93095	90	0	0	0	0	0		1.93095	90	0	0	0	0	0
			2.01849	86.3733	0	0	0	0	0		2.01849	86.3733	0	0	0	0	0
			2.11137	100	0	0	0	0	0		2.11137	100	0	0	0	0	0
			2.17952	94.4444	5.55556	0	0	0	0		2.17952		5.55556	0	0	0	0
			2.25788	0	100	0	0	0	0		2.25788		100	0	0	0	0
			2.32663	0	73.3333	26.6667	0	0	0		2.32663			26.6667	0	0	0
			2.38561	0	27.9221	72.0779	0	0	0		2.38561			72.0779	0	0	0
			2.43805	0	25	75	0	0	0		2.43805			75	0	0	0
			2.48446	0	0	100	0	0	0		2.48446			100	0	0	0
			2.58422	0	0	84.375	15.625	0	0		2.58422				15.625	0	0
			2.61395	0	0	50	27.7778	22.2222	0		2.61395				27.7778	22.2222	0
			2.67222	0	0	15	32.5	52.5	0		2.67222				32.5	52.5	0
			2.72017	0	0	0	22.9167	77.0833	0		2.72017					77.0833	0
			2.76354	0	0	0	7.14286	92.8571	0		2.76354					92.8571	0
			2.85794	0	0	0	5.55556	94.4444	0		2.85794					94.4444	0
			2.93727	0	0	0	0	37.2159	62.7841		2.93727						62.7841
			3.00217	0	0	0	0	64.3908	35.6092		3.00217						35.6092
			3.05918	0	0	0	0	39.7403	60.2597		3.05918						60.2597
			3.11244	0	0	0	0	0	100		3.11244						100
			3.11244	0	0	0	0	0	100		3.11244						100
			3.11244	0	0	0	0	0	100		3.11244
			3.11244	0	0	0	0	0	100		3.11244
			3.11244	0	0	0	0	0	100		3.11244
			3.11244	0	0	0	0	0	100		3.11244
				From Prism dose analysis
			Gaussian Cumulative	E-L1	E-L2	E-L3	E-L3m	E-P	E-A		Gaussian Cum - Log		Dose Analysis- Log
			Log mean	1.78628	2.19451	2.36397	2.65389	2.6708	2.98428		mean	SE	mean	SE
			Log SE	0.0193366	0	0.00533593	0.00105527	0.00260665	0.0142472		1.78628	0.0193366	1.78796	0.0172551
			mean	61.134	156.497	231.192	450.701	468.595	964.462		2.19451		2.18773
			SE	1.04553	1	1.01236	1.00243	1.00602	1.03335		2.36397	0.00533593	2.36307	0.00533014
											2.65389	0.00105527	2.64925	0.00180254
			Dose Analysis	E-L1	E-L2	E-L3	E-L3m	E-P	E-A		2.6708	0.00260665	2.67081	0.0027501
			Log mean	1.78796	2.18773	2.36307	2.64925	2.67081	2.98492		2.98428	0.0142472	2.98492	0.0147784
			Log SE	0.0172551	0	0.00533014	0.00180254	0.0027501	0.0147784
			mean	61.3711	154.075	230.709	445.915	468.603	965.866
			SE	1.04053	1	1.01235	1.00416	1.00635	1.03461
[truncated: 74 more columns]

## Sheet: 17.5 C
			Original Data Counts
			Date	2013-04-18	2013-04-18	2013-04-18	2013-04-18	2013-04-18	2013-04-18	2013-04-18	2013-04-18	2013-04-19	2013-04-19	2013-04-19	2013-04-19	2013-04-19	2013-04-19	2013-04-19	2013-04-19	2013-04-19	2013-04-19	2013-04-19	2013-04-19	2013-04-20	2013-04-20	2013-04-20	2013-04-20	2013-04-20	2013-04-20	2013-04-20	2013-04-20	2013-04-21	2013-04-21	2013-04-21	2013-04-21	2013-04-22	2013-04-22	2013-04-22	2013-04-22	2013-04-22	2013-04-22	2013-04-22	2013-04-22	2013-04-23	2013-04-23	2013-04-23	2013-04-23	2013-04-24	2013-04-24
			Time Pulled (sampled)	18:00:00	18:05:00	18:09:00	18:12:00	23:00:00	23:05:00	23:07:00	23:10:00	04:00:00	04:04:00	04:07:00	04:11:00	08:50:00	08:55:00	09:00:00	09:07:00	14:04:00	14:07:00	14:10:00	14:13:00	05:02:00	05:11:00	05:23:00	05:30:00	16:00:00	16:07:00	16:20:00	16:30:00	11:00:00	11:09:00	11:18:00	11:27:00	02:00:00	02:12:00	02:21:00	02:30:00	17:01:00	17:10:00	17:22:00	17:34:00	14:30:00	14:30:00	14:30:00	14:30:00	11:05:00	11:10:00
Coding			Sample	E1	E1	E1	E1	E2	E2	E2	E2	E3	E3	E3	E3	E4	E4	E4	E4	E5	E5	E5	E5	F1	F1	F1	F1	F2	F2	F2	F2	F3	F3	F3	F3	F4	F4	F4	F4	F5	F5	F5	F5	S1	S1	S1	S1	S2	S2
New	Old		Replication	1	2	3	4	1	2	3	4	1	2	3	4	1	2	3	4	1	2	3	4	1	2	3	4	1	2	3	4	1	2	3	4	1	2	3	4	1	2	3	4	1	2	3	4	1	2
x.0=egg	(E)-egg		Temperature	17.5	17.4	17.5	17.5	17.5	17.5	17.5	17.6	17.4	17.4	17.4	17.5	17.7	17.6	17.7	17.8	17.4	17.4	17.3	17.4	17.4	17.4	17.4	17.4	17.6	17.6	17.7	17.7	17.6	17.7	17.7	17.7	17.4	17.4	17.4	17.2	17.6	17.5	17.6	17.7	17.5	17.6	17.5	17.6	17.5	17.6
x.1=development	(d)-development	Number of Individual	1	0	0	0	0	0	0	0	0	0	0.1	0	0	0	0	0	0	0	0	0	0.1	0.1	0.1	1.2	1	1.2	1	1	1	1	1.9	1	1	1	1	1.2	1	1	1	1	1	1.9	2	1	1.9	1	1.9
x.2=emerging/molting	(e)-emerging		2	0	0	0	0	0	0	0	0	0	0.1	0.1	0	0	0	0	0.1	0	0	0.1	0.1	0.1	0.1	1	1	1	1	1	1	1	1	1	1	1	1	1	1	1	1	1	1	1	2	1	1	1	2
	(m)-molting		3	0	0	0	0	0	0	0	0	0	0.1	0.1	0	0	0	0	0.1	0.1	0.1	0.1	0.1	0.1	0.1	1	1	1	1	1	1	1	1	1	1	1	1	1	1	1	1	1	1	1	2	1	1	1	2
x.3=slits faint	(3f)-slits faint		4	0	0	0	0	0	0	0	0	0	0.1	0.1	0	0	0	0	0.1	0.1	0.1	0.1	0.1	0.1	0.1	1	1	1	1	1	1	1	1	1	1	1	1	1	1	1	1	1	1	1	2	1	1	1.3	2
x.4=slits prominent	(3p)-slits prominent		5	0	0	0	0	0	0	0	0	0	0.1	0.1	0	0	0	0	0.1	0.1	0.1	0.1	0.1	0.1	0.1	1	0.1	1	1	1	1	1	1	1	1	1	1	1	1	1	1	1	.	1	2	1	1	1.3	.
x.5=early pupa	(light)		6	0	0	0	0	0	0	0	0	0	0.1	0.1	0	0.1	0	0.1	0.1	0.1	0.1	0.1	0.1	1	0.1	1	0	1	1	1	1	1	1	1	1	1	1	1	1	1	1	1	.	1.3	2	1	1	1.3	.
x.6=late pupa	(dark)		7	0	0	0	0	0	0	0	0	0	0.1	0.1	0	0.1	0.1	0.1	0.1	0.1	0.1	0.1	0.1	1	0.1	1	0	1	1	1	1	1	1	1	1	1	1	1	1	1	1	1	.	1.3	2	1	1	2	.
x.9=dead	(X)-dead		8	0	0	0	0	0	0	0	0	0	0.1	0.1	0	0.1	0.1	0.1	0.1	0.1	0.1	0.1	0.1	1	0.1	1	0	1	1	1	1	1	1	1	1	1	1	1	1	1	1	1	.	2	2	1	1	2	.
			9	0	0	0	0	0	0	0	0	0	0.1	0.1	0	0.1	0.1	0.1	0.1	0.1	0.1	0.1	0.1	1	1	1	0	1	1	1	0.1	1	1	1	1	1	1	1	1	1	1	1	.	2	2	2	1	2	.
Egg for sample E4 and E5 counted as dead			10	0	0	0	0	0	0	0	0	0	0.1	0.1	0	0.1	0.1	0.1	0.1	0.1	0.1	0.1	0.1	1	1	1	0	1	1	1	0	1	1	1	1	1	1	1	1.2	1	1	1	.	2	2	.	1	2	.
			11	0	0	0	0	0	0	0	0	0	0.1	0.1	0.1	0.1	0.1	0.1	0.1	0.1	0.1	0.1	0.1	1	1	1	0	1.2	1	0.1	0	1	1	1	1	1	1	1	1.9	1	1.3	1	.	2	2	.	1	2	.
0-egg			12	0	0	0	0	0	0	0	0	0	0.1	0.1	0.1	0.1	0.1	0.1	0.1	0.1	0.1	0.1	0.1	1	1	1	0	1.2	1	0.1	0	1	1	1	1	1	1	1	1.9	.	1.3	1	.	2	2	.	1	2	.
1-1st			13	0	0	0	0	0	0	0	0	0	0.1	0.1	0.1	0.1	0.1	0.1	0.1	0.1	0.1	0.1	0.1	1	1	1	0	0.1	1	0.1	0	1	.	1	1	1	1	1	.	.	1.3	1	.	2	2	.	1	.	.
2-2nd			14	0	0	0	0	0	0	0	0	0	0	0.1	0.1	0.1	0.1	0.1	0.1	0.1	0.1	0.1	0.1	1	1	1	0	0.1	0.1	.	0	1	.	1.9	1	1	1	1	.	.	.	1	.	2	2	.	1	.	.
3-3rd			15	0	0	0	0	0	0	0	0	0	0	0.1	0.1	0.1	0.1	0.1	0.1	0.1	0.1	0.1	0.1	1	1	0.1	0	0.1	0.1	.	0	1	.	.	.	1	.	1	.	.	.	1	.	2	.	.	1	.	.
4-3m			16	0	0	0	0	0	0	0	0	0.1	0	0.1	0.1	0.1	0.1	0.1	0.1	0.1	0.1	0.1	0.1	1	1	0.1	0	.	.	.	.	1	.	.	.	1.9	.	1	.	.	.	1	.	.	.	.	.	.	.
5-Pupa			17	0	0	0	0	0.1	0	0	0	0.1	0	0.1	0.1	0.1	0.1	0.1	0.1	0.1	0.1	0.1	0.1	1	1	0.1	.	.	.	.	.	1	.	.	.	.	.	1	.	.	.	1	.	.	.	.	.	.	.
6-Adult			18	0	0	0	0	0.1	0	0	0	0.1	0	0.1	0.1	0.1	0.1	0.1	0.1	0.1	0.1	0.1	0.1	.	1	0.1	.	.	.	.	.	.	.	.	.	.	.	1	.	.	.	.	.	.	.	.	.	.	.
			19	0	.	0	0	0.1	0	0	0	0.1	0	0.1	0.1	0.1	0.1	0.1	0.1	0.1	0.1	0.1	0.1	.	.	0.1	.	.	.	.	.	.	.	.	.	.	.	.	.	.	.	.	.	.	.	.	.	.	.
			20	0	.	0	0	0.1	0	0	0.1	0.1	0	0.1	.	.	.	0.1	0.1	0.1	0.1	0.1	0.1	.	.	.	.	.	.	.	.	.	.	.	.	.	.	.	.	.	.	.	.	.	.	.	.	.	.
			21	.	.	.	.	0.1	.	.	.	.	0	0.1	.	.	.	.	0.1	.	.	0.1	.	.	.	.	.	.	.	.	.	.	.	.	.	.	.	.	.	.	.	.	.	.	.	.	.	.	.
			22	.	.	.	.	.	.	.	.	.	0	0.1	.	.	.	.	.	.	.	.	.	.	.	.	.	.	.	.	.	.	.	.	.	.	.	.	.	.	.	.	.	.	.	.	.	.	.
			23	.	.	.	.	.	.	.	.	.	.	.	.	.	.	.	.	.	.	.	.	.	.	.	.	.	.	.	.	.	.	.	.	.	.	.	.	.	.	.	.	.	.	.	.	.	.
			24	.	.	.	.	.	.	.	.	.	.	.	.	.	.	.	.	.	.	.	.	.	.	.	.	.	.	.	.	.	.	.	.	.	.	.	.	.	.	.	.	.	.	.	.	.	.
			25	.	.	.	.	.	.	.	.	.	.	.	.	.	.	.	.	.	.	.	.	.	.	.	.	.	.	.	.	.	.	.	.	.	.	.	.	.	.	.	.	.	.	.	.	.	.
		Summary of Raw Data
		start date	2013-04-18
		start time	13:00:00
			sampling stage	E1				E2				E3				E4				E5				F1				F2				F3				F4				F5				S1				S2
	When all adults are dead, any remaining pupae are (hand) scored as dead (17.5 at M5).	These values copied or calculated from orignal (raw) data in table above	rep	1	2	3	4	1	2	3	4	1	2	3	4	1	2	3	4	1	2	3	4	1	2	3	4	1	2	3	4	1	2	3	4	1	2	3	4	1	2	3	4	1	2	3	4	1	2
			sample date	2013-04-18	2013-04-18	2013-04-18	2013-04-18	2013-04-18	2013-04-18	2013-04-18	2013-04-18	2013-04-19	2013-04-19	2013-04-19	2013-04-19	2013-04-19	2013-04-19	2013-04-19	2013-04-19	2013-04-19	2013-04-19	2013-04-19	2013-04-19	2013-04-20	2013-04-20	2013-04-20	2013-04-20	2013-04-20	2013-04-20	2013-04-20	2013-04-20	2013-04-21	2013-04-21	2013-04-21	2013-04-21	2013-04-22	2013-04-22	2013-04-22	2013-04-22	2013-04-22	2013-04-22	2013-04-22	2013-04-22	2013-04-23	2013-04-23	2013-04-23	2013-04-23	2013-04-24	2013-04-24
			sample time	18:00:00	18:05:00	18:09:00	18:12:00	23:00:00	23:05:00	23:07:00	23:10:00	04:00:00	04:04:00	04:07:00	04:11:00	08:50:00	08:55:00	09:00:00	09:07:00	14:04:00	14:07:00	14:10:00	14:13:00	05:02:00	05:11:00	05:23:00	05:30:00	16:00:00	16:07:00	16:20:00	16:30:00	11:00:00	11:09:00	11:18:00	11:27:00	02:00:00	02:12:00	02:21:00	02:30:00	17:01:00	17:10:00	17:22:00	17:34:00	14:30:00	14:30:00	14:30:00	14:30:00	11:05:00	11:10:00
			elapsed days hours:min	05:00:00	05:05:00	05:09:00	05:12:00	10:00:00	10:05:00	10:07:00	10:10:00	15:00:00	15:04:00	15:07:00	15:11:00	19:50:00	19:55:00	20:00:00	20:07:00	1900-01-01 01:04:00	1900-01-01 01:07:00	1900-01-01 01:10:00	1900-01-01 01:13:00	1900-01-01 16:02:00	1900-01-01 16:11:00	1900-01-01 16:23:00	1900-01-01 16:30:00	1900-01-02 03:00:00	1900-01-02 03:07:00	1900-01-02 03:20:00	1900-01-02 03:30:00	1900-01-02 22:00:00	1900-01-02 22:09:00	1900-01-02 22:18:00	1900-01-02 22:27:00	1900-01-03 13:00:00	1900-01-03 13:12:00	1900-01-03 13:21:00	1900-01-03 13:30:00	1900-01-04 04:01:00	1900-01-04 04:10:00	1900-01-04 04:22:00	1900-01-04 04:34:00	1900-01-05 01:30:00	1900-01-05 01:30:00	1900-01-05 01:30:00	1900-01-05 01:30:00	1900-01-05 22:05:00	1900-01-05 22:10:00
			total elapsed dec hours	5	5.08333	5.15	5.2	10	10.0833	10.1167	10.1667	15	15.0667	15.1167	15.1833	19.8333	19.9167	20	20.1167	25.0667	25.1167	25.1667	25.2167	40.0333	40.1833	40.3833	40.5	51	51.1167	51.3333	51.5	70	70.15	70.3	70.45	85	85.2	85.35	85.5	100.017	100.167	100.367	100.567	121.5	121.5	121.5	121.5	142.083	142.167
			temp ° C	17.5	17.4	17.5	17.5	17.5	17.5	17.5	17.6	17.4	17.4	17.4	17.5	17.7	17.6	17.7	17.8	17.4	17.4	17.3	17.4	17.4	17.4	17.4	17.4	17.6	17.6	17.7	17.7	17.6	17.7	17.7	17.7	17.4	17.4	17.4	17.2	17.6	17.5	17.6	17.7	17.5	17.6	17.5	17.6	17.5	17.6
Coding		0	egg	20	18	20	20	16	20	20	19	15	9	1	10	5	6	5	1	2	2	1	0	4	7	4	11	0	0	0	6	0	0	0	0	0	0	0	0	0	0	0	0	0	0	0	0	0	0
New	Old	0.1	egg w/ develop.	0	0	0	0	5	0	0	1	5	13	21	9	14	13	15	20	18	18	20	20	1	1	1	1	3	2	3	1	0	0	0	0	0	0	0	0	0	0	0	0	0	0	0	0	0	0
x.0=egg	(E)-egg	0.9	egg dead	0	0	0	0	0	0	0	0	0	0	0	0	0	0	0	0	0	0	0	0	0	0	0	0	0	0	0	0	0	0	0	0	0	0	0	0	0	0	0	0	0	0	0	0	0	0
x.1=development	(d)-development	1	1st stage	0	0	0	0	0	0	0	0	0	0	0	0	0	0	0	0	0	0	0	0	12	10	13	4	10	13	10	8	17	11	13	14	15	14	17	9	11	10	17	4	4	0	8	14	3	0
x.2=emerging/molting	(e)-emerging	1.2	1st emerging	0	0	0	0	0	0	0	0	0	0	0	0	0	0	0	0	0	0	0	0	0	0	1	0	2	0	0	0	0	0	0	0	0	0	1	1	0	0	0	0	0	0	0	0	0	0
	(m)-molting	1.3	next stage slits faint	0	0	0	0	0	0	0	0	0	0	0	0	0	0	0	0	0	0	0	0	0	0	0	0	0	0	0	0	0	0	0	0	0	0	0	0	0	3	0	0	2	0	0	0	3	0
x.3=slits faint	(3f)-slits faint	1.4	next stage slits prom.	0	0	0	0	0	0	0	0	0	0	0	0	0	0	0	0	0	0	0	0	0	0	0	0	0	0	0	0	0	0	0	0	0	0	0	0	0	0	0	0	0	0	0	0	0	0
x.4=slits prominent	(3p)-slits prominent	1.9	1st dead	0	0	0	0	0	0	0	0	0	0	0	0	0	0	0	0	0	0	0	0	0	0	0	0	0	0	0	0	0	1	1	0	1	0	0	2	0	0	0	0	1	0	0	1	0	1
x.5=early pupa	(light)	2	2nd stage	0	0	0	0	0	0	0	0	0	0	0	0	0	0	0	0	0	0	0	0	0	0	0	0	0	0	0	0	0	0	0	0	0	0	0	0	0	0	0	0	8	14	1	0	6	3
x.6=late pupa	(dark)	2.2	2nd emerging	0	0	0	0	0	0	0	0	0	0	0	0	0	0	0	0	0	0	0	0	0	0	0	0	0	0	0	0	0	0	0	0	0	0	0	0	0	0	0	0	0	0	0	0	0	0
x.9=dead	(X)-dead	2.3	next stage slits faint	0	0	0	0	0	0	0	0	0	0	0	0	0	0	0	0	0	0	0	0	0	0	0	0	0	0	0	0	0	0	0	0	0	0	0	0	0	0	0	0	0	0	0	0	0	0
		2.4	next stage slits prom.	0	0	0	0	0	0	0	0	0	0	0	0	0	0	0	0	0	0	0	0	0	0	0	0	0	0	0	0	0	0	0	0	0	0	0	0	0	0	0	0	0	0	0	0	0	0
Egg for sample E4 and E5 counted as dead		2.9	2nd dead	0	0	0	0	0	0	0	0	0	0	0	0	0	0	0	0	0	0	0	0	0	0	0	0	0	0	0	0	0	0	0	0	0	0	0	0	0	0	0	0	0	0	0	0	0	0
		3	3rd stage	0	0	0	0	0	0	0	0	0	0	0	0	0	0	0	0	0	0	0	0	0	0	0	0	0	0	0	0	0	0	0	0	0	0	0	0	0	0	0	0	0	0	0	0	0	0
0-egg		3.2	3rd emerging	0	0	0	0	0	0	0	0	0	0	0	0	0	0	0	0	0	0	0	0	0	0	0	0	0	0	0	0	0	0	0	0	0	0	0	0	0	0	0	0	0	0	0	0	0	0
1-1st		3.3	next stage slits faint	0	0	0	0	0	0	0	0	0	0	0	0	0	0	0	0	0	0	0	0	0	0	0	0	0	0	0	0	0	0	0	0	0	0	0	0	0	0	0	0	0	0	0	0	0	0
2-2nd		3.4	next stage slits prom.	0	0	0	0	0	0	0	0	0	0	0	0	0	0	0	0	0	0	0	0	0	0	0	0	0	0	0	0	0	0	0	0	0	0	0	0	0	0	0	0	0	0	0	0	0	0
3-3rd		3.9	3rd dead	0	0	0	0	0	0	0	0	0	0	0	0	0	0	0	0	0	0	0	0	0	0	0	0	0	0	0	0	0	0	0	0	0	0	0	0	0	0	0	0	0	0	0	0	0	0
4-3m		4	3rd migratory	0	0	0	0	0	0	0	0	0	0	0	0	0	0	0	0	0	0	0	0	0	0	0	0	0	0	0	0	0	0	0	0	0	0	0	0	0	0	0	0	0	0	0	0	0	0
5-Pupa		4.9	3rd mig. Dead	0	0	0	0	0	0	0	0	0	0	0	0	0	0	0	0	0	0	0	0	0	0	0	0	0	0	0	0	0	0	0	0	0	0	0	0	0	0	0	0	0	0	0	0	0	0
6-Adult		5	pupa	0	0	0	0	0	0	0	0	0	0	0	0	0	0	0	0	0	0	0	0	0	0	0	0	0	0	0	0	0	0	0	0	0	0	0	0	0	0	0	0	0	0	0	0	0	0
		5.5	early/light pupa	0	0	0	0	0	0	0	0	0	0	0	0	0	0	0	0	0	0	0	0	0	0	0	0	0	0	0	0	0	0	0	0	0	0	0	0	0	0	0	0	0	0	0	0	0	0
		5.6	late/dark pupa	0	0	0	0	0	0	0	0	0	0	0	0	0	0	0	0	0	0	0	0	0	0	0	0	0	0	0	0	0	0	0	0	0	0	0	0	0	0	0	0	0	0	0	0	0	0
		5.9	pupa dead	0	0	0	0	0	0	0	0	0	0	0	0	0	0	0	0	0	0	0	0	0	0	0	0	0	0	0	0	0	0	0	0	0	0	0	0	0	0	0	0	0	0	0	0	0	0
		6	adult	0	0	0	0	0	0	0	0	0	0	0	0	0	0	0	0	0	0	0	0	0	0	0	0	0	0	0	0	0	0	0	0	0	0	0	0	0	0	0	0	0	0	0	0	0	0
		6.2	adult emerging	0	0	0	0	0	0	0	0	0	0	0	0	0	0	0	0	0	0	0	0	0	0	0	0	0	0	0	0	0	0	0	0	0	0	0	0	0	0	0	0	0	0	0	0	0	0
		Transposed Data from Raw Data Table
transpose fcn (crt-shift-enter)		Samp	Rep	Time	Temp	egg	egg w/ develop.	egg dead	1st stage	1st emerging	next stage slits faint	next stage slits prom.	1st dead	2nd stage	2nd emerging	next stage slits faint	next stage slits prom.	2nd dead	3rd stage	3rd emerging	next stage slits faint	next stage slits prom.	3rd dead	3rd migratory	3rd mig. Dead	pupa	early/light pupa	late/dark pupa	pupa dead	adult	adult emerging
MUST select entire array range to enter, or delete		E1	1	5	17.5	20	0	0	0	0	0	0	0	0	0	0	0	0	0	0	0	0	0	0	0	0	0	0	0	0	0
range is (e41:dt68)		E1	2	5.08333	17.4	18	0	0	0	0	0	0	0	0	0	0	0	0	0	0	0	0	0	0	0	0	0	0	0	0	0
		E1	3	5.15	17.5	20	0	0	0	0	0	0	0	0	0	0	0	0	0	0	0	0	0	0	0	0	0	0	0	0	0
		E1	4	5.2	17.5	20	0	0	0	0	0	0	0	0	0	0	0	0	0	0	0	0	0	0	0	0	0	0	0	0	0
		E2	1	10	17.5	16	5	0	0	0	0	0	0	0	0	0	0	0	0	0	0	0	0	0	0	0	0	0	0	0	0
		E2	2	10.0833	17.5	20	0	0	0	0	0	0	0	0	0	0	0	0	0	0	0	0	0	0	0	0	0	0	0	0	0
		E2	3	10.1167	17.5	20	0	0	0	0	0	0	0	0	0	0	0	0	0	0	0	0	0	0	0	0	0	0	0	0	0
		E2	4	10.1667	17.6	19	1	0	0	0	0	0	0	0	0	0	0	0	0	0	0	0	0	0	0	0	0	0	0	0	0
		E3	1	15	17.4	15	5	0	0	0	0	0	0	0	0	0	0	0	0	0	0	0	0	0	0	0	0	0	0	0	0
		E3	2	15.0667	17.4	9	13	0	0	0	0	0	0	0	0	0	0	0	0	0	0	0	0	0	0	0	0	0	0	0	0
		E3	3	15.1167	17.4	1	21	0	0	0	0	0	0	0	0	0	0	0	0	0	0	0	0	0	0	0	0	0	0	0	0
		E3	4	15.1833	17.5	10	9	0	0	0	0	0	0	0	0	0	0	0	0	0	0	0	0	0	0	0	0	0	0	0	0
		E4	1	19.8333	17.7	5	14	0	0	0	0	0	0	0	0	0	0	0	0	0	0	0	0	0	0	0	0	0	0	0	0
		E4	2	19.9167	17.6	6	13	0	0	0	0	0	0	0	0	0	0	0	0	0	0	0	0	0	0	0	0	0	0	0	0
		E4	3	20	17.7	5	15	0	0	0	0	0	0	0	0	0	0	0	0	0	0	0	0	0	0	0	0	0	0	0	0
		E4	4	20.1167	17.8	1	20	0	0	0	0	0	0	0	0	0	0	0	0	0	0	0	0	0	0	0	0	0	0	0	0
		E5	1	25.0667	17.4	2	18	0	0	0	0	0	0	0	0	0	0	0	0	0	0	0	0	0	0	0	0	0	0	0	0
		E5	2	25.1167	17.4	2	18	0	0	0	0	0	0	0	0	0	0	0	0	0	0	0	0	0	0	0	0	0	0	0	0
		E5	3	25.1667	17.3	1	20	0	0	0	0	0	0	0	0	0	0	0	0	0	0	0	0	0	0	0	0	0	0	0	0
		E5	4	25.2167	17.4	0	20	0	0	0	0	0	0	0	0	0	0	0	0	0	0	0	0	0	0	0	0	0	0	0	0
		F1	1	40.0333	17.4	4	1	0	12	0	0	0	0	0	0	0	0	0	0	0	0	0	0	0	0	0	0	0	0	0	0
		F1	2	40.1833	17.4	7	1	0	10	0	0	0	0	0	0	0	0	0	0	0	0	0	0	0	0	0	0	0	0	0	0
		F1	3	40.3833	17.4	4	1	0	13	1	0	0	0	0	0	0	0	0	0	0	0	0	0	0	0	0	0	0	0	0	0
		F1	4	40.5	17.4	11	1	0	4	0	0	0	0	0	0	0	0	0	0	0	0	0	0	0	0	0	0	0	0	0	0
		F2	1	51	17.6	0	3	0	10	2	0	0	0	0	0	0	0	0	0	0	0	0	0	0	0	0	0	0	0	0	0
		F2	2	51.1167	17.6	0	2	0	13	0	0	0	0	0	0	0	0	0	0	0	0	0	0	0	0	0	0	0	0	0	0
		F2	3	51.3333	17.7	0	3	0	10	0	0	0	0	0	0	0	0	0	0	0	0	0	0	0	0	0	0	0	0	0	0
		F2	4	51.5	17.7	6	1	0	8	0	0	0	0	0	0	0	0	0	0	0	0	0	0	0	0	0	0	0	0	0	0
		F3	1	70	17.6	0	0	0	17	0	0	0	0	0	0	0	0	0	0	0	0	0	0	0	0	0	0	0	0	0	0
		F3	2	70.15	17.7	0	0	0	11	0	0	0	1	0	0	0	0	0	0	0	0	0	0	0	0	0	0	0	0	0	0
		F3	3	70.3	17.7	0	0	0	13	0	0	0	1	0	0	0	0	0	0	0	0	0	0	0	0	0	0	0	0	0	0
		F3	4	70.45	17.7	0	0	0	14	0	0	0	0	0	0	0	0	0	0	0	0	0	0	0	0	0	0	0	0	0	0
		F4	1	85	17.4	0	0	0	15	0	0	0	1	0	0	0	0	0	0	0	0	0	0	0	0	0	0	0	0	0	0
		F4	2	85.2	17.4	0	0	0	14	0	0	0	0	0	0	0	0	0	0	0	0	0	0	0	0	0	0	0	0	0	0
		F4	3	85.35	17.4	0	0	0	17	1	0	0	0	0	0	0	0	0	0	0	0	0	0	0	0	0	0	0	0	0	0
		F4	4	85.5	17.2	0	0	0	9	1	0	0	2	0	0	0	0	0	0	0	0	0	0	0	0	0	0	0	0	0	0
		F5	1	100.017	17.6	0	0	0	11	0	0	0	0	0	0	0	0	0	0	0	0	0	0	0	0	0	0	0	0	0	0
		F5	2	100.167	17.5	0	0	0	10	0	3	0	0	0	0	0	0	0	0	0	0	0	0	0	0	0	0	0	0	0	0
		F5	3	100.367	17.6	0	0	0	17	0	0	0	0	0	0	0	0	0	0	0	0	0	0	0	0	0	0	0	0	0	0
		F5	4	100.567	17.7	0	0	0	4	0	0	0	0	0	0	0	0	0	0	0	0	0	0	0	0	0	0	0	0	0	0
		S1	1	121.5	17.5	0	0	0	4	0	2	0	1	8	0	0	0	0	0	0	0	0	0	0	0	0	0	0	0	0	0
		S1	2	121.5	17.6	0	0	0	0	0	0	0	0	14	0	0	0	0	0	0	0	0	0	0	0	0	0	0	0	0	0
		S1	3	121.5	17.5	0	0	0	8	0	0	0	0	1	0	0	0	0	0	0	0	0	0	0	0	0	0	0	0	0	0
		S1	4	121.5	17.6	0	0	0	14	0	0	0	1	0	0	0	0	0	0	0	0	0	0	0	0	0	0	0	0	0	0
		S2	1	142.083	17.5	0	0	0	3	0	3	0	0	6	0	0	0	0	0	0	0	0	0	0	0	0	0	0	0	0	0
		S2	2	142.167	17.6	0	0	0	0	0	0	0	1	3	0	0	0	0	0	0	0	0	0	0	0	0	0	0	0	0	0
		S2	3	142.233	17.5	0	0	0	10	0	0	0	1	0	0	0	0	0	0	0	0	0	0	0	0	0	0	0	0	0	0
		S2	4	142.317	17.6	0	0	0	2	0	2	0	0	12	0	0	0	0	0	0	0	0	0	0	0	0	0	0	0	0	0
		S3	1	163.033	17.6	0	0	0	0	0	0	0	0	12	0	0	0	0	0	0	0	0	0	0	0	0	0	0	0	0	0
		S3	2	163.117	17.6	0	0	0	0	0	0	0	0	5	0	0	0	0	0	0	0	0	0	0	0	0	0	0	0	0	0
		S3	3	163.167	17.6	0	0	0	0	0	0	0	1	11	0	0	0	0	0	0	0	0	0	0	0	0	0	0	0	0	0
		S3	4	163.233	17.7	0	0	0	0	0	0	0	0	11	0	0	0	0	0	0	0	0	0	0	0	0	0	0	0	0	0
		S4	1	184.05	17.4	0	0	0	0	0	0	0	0	13	0	0	0	0	0	0	0	0	0	0	0	0	0	0	0	0	0
		S4	2	184.217	17.4	0	0	0	0	0	0	0	0	13	0	0	0	0	0	0	0	0	0	0	0	0	0	0	0	0	0
		S4	3	184.383	17.4	0	0	0	0	0	0	0	0	4	0	0	0	0	0	0	0	0	0	0	0	0	0	0	0	0	0
		S4	4	184.5	17.4	0	0	0	0	0	0	0	0	3	1	0	0	1	0	0	0	0	0	0	0	0	0	0	0	0	0
		S5	1	205	17.4	0	0	0	0	0	0	0	0	6	0	1	0	0	0	0	0	0	0	0	0	0	0	0	0	0	0
		S5	2	205.167	17.4	0	0	0	0	0	0	0	0	5	0	2	0	0	0	0	0	0	0	0	0	0	0	0	0	0	0
		S5	3	205.25	17.3	0	0	0	0	0	0	0	0	7	0	2	0	0	0	0	0	0	0	0	0	0	0	0	0	0	0
		S5	4	205.333	17.3	0	0	0	0	0	0	0	0	12	0	0	0	0	0	0	0	0	0	0	0	0	0	0	0	0	0
		T1	1	241.983	17.4	0	0	0	0	0	0	0	0	0	0	0	0	3	8	0	0	0	0	0	0	0	0	0	0	0	0
		T1	2	242.067	17.6	0	0	0	0	0	0	0	0	2	0	0	0	9	8	0	0	0	0	0	0	0	0	0	0	0	0
		T1	3	242.117	17.6	0	0	0	0	0	0	0	0	0	0	0	0	1	15	0	0	0	0	0	0	0	0	0	0	0	0
		T1	4	242.167	17.6	0	0	0	0	0	0	0	0	0	0	0	0	1	5	0	0	0	0	0	0	0	0	0	0	0	0
		T2	1	279	17.4	0	0	0	0	0	0	0	0	0	0	0	0	0	0	0	0	0	0	12	0	0	0	0	0	0	0
		T2	2	279.033	17.4	0	0	0	0	0	0	0	0	0	0	0	0	1	0	0	0	0	0	11	0	0	0	0	0	0	0
		T2	3	279.117	17.4	0	0	0	0	0	0	0	0	0	0	0	0	3	4	0	0	0	0	9	0	0	0	0	0	0	0
		T2	4	279.167	17.4	0	0	0	0	0	0	0	0	0	0	0	0	2	10	0	0	0	0	3	0	0	0	0	0	0	0
		T3	1	316.017	17.5	0	0	0	0	0	0	0	0	0	0	0	0	0	4	0	0	0	0	3	0	0	0	0	0	0	0
		T3	2	316.167	17.6	0	0	0	0	0	0	0	0	0	0	0	0	0	1	0	0	0	0	6	0	1	6	0	0	0	0
		T3	3	316.3	17.6	0	0	0	0	0	0	0	0	0	0	0	0	0	0	0	0	0	0	15	0	0	2	0	0	0	0
		T3	4	316.35	17.6	0	0	0	0	0	0	0	0	0	0	0	0	0	3	0	0	0	0	4	0	0	0	0	0	0	0
		T4	1	352.95	17.7	0	0	0	0	0	0	0	0	0	0	0	0	0	0	0	0	0	0	0	0	16	0	0	0	0	0
		T4	2	353	17.5	0	0	0	0	0	0	0	0	0	0	0	0	0	0	0	0	0	0	0	1	15	0	0	0	0	0
		T4	3	353.083	17.4	0	0	0	0	0	0	0	0	0	0	0	0	0	0	0	0	0	0	0	0	14	1	0	0	0	0
		T4	4	353.133	17.5	0	0	0	0	0	0	0	0	0	0	0	0	0	0	0	0	0	0	0	0	13	0	0	0	0	0
		T5	1	390	17.5	0	0	0	0	0	0	0	0	0	0	0	0	0	0	0	0	0	0	0	0	15	1	0	0	0	0
		T5	2	390.067	17.6	0	0	0	0	0	0	0	0	0	0	0	0	0	0	0	0	0	0	0	0	9	3	0	0	0	0
		T5	3	390.117	17.6	0	0	0	0	0	0	0	0	0	0	0	0	0	0	0	0	0	0	0	0	12	4	0	0	0	0
		T5	4	390.183	17.5	0	0	0	0	0	0	0	0	0	0	0	0	0	0	0	0	0	0	0	0	14	0	0	0	0	0
		M1	1	483.983	17.6	0	0	0	0	0	0	0	0	0	0	0	0	0	0	0	0	0	0	0	0	7	0	0	0	0	0
		M1	2	484.033	17.6	0	0	0	0	0	0	0	0	0	0	0	0	0	0	0	0	0	0	0	1	15	0	0	0	0	0
		M1	3	484.083	17.6	0	0	0	0	0	0	0	0	0	0	0	0	0	0	0	0	0	0	0	0	0	4	12	0	0	0
		M1	4	484.133	17.6	0	0	0	0	0	0	0	0	0	0	0	0	0	0	0	0	0	0	0	0	0	1	16	0	9	0
		M2	1	578	17.6	0	0	0	0	0	0	0	0	0	0	0	0	0	0	0	0	0	0	0	0	9	0	0	0	0	0
		M2	2	578	17.6	0	0	0	0	0	0	0	0	0	0	0	0	0	0	0	0	0	0	0	0	12	0	0	0	9	0
		M2	3	578	17.7	0	0	0	0	0	0	0	0	0	0	0	0	0	0	0	0	0	0	0	0	10	0	0	0	0	0
		M2	4	578	17.6	0	0	0	0	0	0	0	0	0	0	0	0	0	0	0	0	0	0	0	0	8	0	0	0	6	0
		M3	1	671.5	17.6	0	0	0	0	0	0	0	0	0	0	0	0	0	0	0	0	0	0	0	0	1	0	0	0	13	0
		M3	2	671.5	17.6	0	0	0	0	0	0	0	0	0	0	0	0	0	0	0	0	0	0	1	0	1	0	0	0	15	0
		M3	3	671.5	17.6	0	0	0	0	0	0	0	0	0	0	0	0	0	0	0	0	0	0	0	0	4	0	0	0	10	1
		M3	4	671.5	17.6	0	0	0	0	0	0	0	0	0	0	0	0	0	0	0	0	0	0	0	0	2	0	0	0	11	0
		M4	1	766	17.7	0	0	0	0	0	0	0	0	0	0	0	0	0	0	0	0	0	0	0	0	3	0	0	1	1	0
		M4	2	766	17.6	0	0	0	0	0	0	0	0	0	0	0	0	0	0	0	0	0	0	0	0	1	0	0	0	11	1
		M4	3	766	17.6	0	0	0	0	0	0	0	0	0	0	0	0	0	0	0	0	0	0	0	0	1	0	0	0	15	0
		M4	4	766	17.6	0	0	0	0	0	0	0	0	0	0	0	0	0	0	0	0	0	0	0	0	4	0	0	0	13	0
		M5	1	859	17.4	0	0	0	0	0	0	0	0	0	0	0	0	0	0	0	0	0	0	0	0	0	0	0	2	11	0
		M5	2	859	17.6	0	0	0	0	0	0	0	0	0	0	0	0	0	0	0	0	0	0	0	0	0	0	0	1	16	0
		M5	3	859	17.6	0	0	0	0	0	0	0	0	0	0	0	0	0	0	0	0	0	0	0	0	0	0	0	2	7	0
		M5	4	859	17.6	0	0	0	0	0	0	0	0	0	0	0	0	0	0	0	0	0	0	0	0	0	0	0	0	10	0
		P1	1	859	17.4	0	0	0	0	0	0	0	0	0	0	0	0	0	0	0	0	0	0	0	0	0	0	0	1	10	0
		P1	2	859	17.6	0	0	0	0	0	0	0	0	0	0	0	0	0	0	0	0	0	0	0	0	0	0	0	2	13	1
		P1	3	859	17.6	0	0	0	0	0	0	0	0	0	0	0	0	0	0	0	0	0	0	0	0	0	0	0	2	14	0
		P1	4	859	17.6	0	0	0	0	0	0	0	0	0	0	0	0	0	0	0	0	0	0	0	0	0	0	0	2	10	0
		P2	1	859	17.4	0	0	0	0	0	0	0	0	0	0	0	0	0	0	0	0	0	0	0	0	0	0	0	0	3	0
		P2	2	859	17.6	0	0	0	0	0	0	0	0	0	0	0	0	0	0	0	0	0	0	0	0	0	0	0	1	11	0
		P2	3	859	17.6	0	0	0	0	0	0	0	0	0	0	0	0	0	0	0	0	0	0	0	0	0	0	0	1	14	0
		P2	4	859	17.6	0	0	0	0	0	0	0	0	0	0	0	0	0	0	0	0	0	0	0	0	0	0	0	3	12	0
		P3	1	859	17.4	0	0	0	0	0	0	0	0	0	0	0	0	0	0	0	0	0	0	0	0	0	0	0	3	10	0
		P3	2	859	17.6	0	0	0	0	0	0	0	0	0	0	0	0	0	0	0	0	0	0	0	0	0	0	0	2	9	0
		P3	3	859	17.6	0	0	0	0	0	0	0	0	0	0	0	0	0	0	0	0	0	0	0	0	0	0	0	0	7	1
		P3	4	859	17.6	0	0	0	0	0	0	0	0	0	0	0	0	0	0	0	0	0	0	0	0	0	0	0	2	14	0
		P4	1	859	17.4	0	0	0	0	0	0	0	0	0	0	0	0	0	0	0	0	0	0	0	0	0	0	0	1	16	2
		P4	2	859	17.6	0	0	0	0	0	0	0	0	0	0	0	0	0	0	0	0	0	0	0	0	0	0	0	1	14	0
		P4	3	859	17.6	0	0	0	0	0	0	0	0	0	0	0	0	0	0	0	0	0	0	0	0	0	0	0	2	8	1
		P4	4	859	17.6	0	0	0	0	0	0	0	0	0	0	0	0	0	0	0	0	0	0	0	0	0	0	0	1	11	0
		P5	1	859	17.4	0	0	0	0	0	0	0	0	0	0	0	0	0	0	0	0	0	0	0	0	0	0	0	1	13	1
		P5	2	859	17.6	0	0	0	0	0	0	0	0	0	0	0	0	0	0	0	0	0	0	0	0	0	0	0	2	9	0
		P5	3	859	17.6	0	0	0	0	0	0	0	0	0	0	0	0	0	0	0	0	0	0	0	0	0	0	0	3	13	0
		P5	4	859	17.6	0	0	0	0	0	0	0	0	0	0	0	0	0	0	0	0	0	0	0	0	0	0	0	1	11	1
		Calculated numbers per stage
Calculated from transposed data table (above)		Samp	Rep	Time	Temp	egg	L1	L2	L3	L3m	P	A	% egg	% L1	% L2	% L3	% L3m	% P	% A
		E1	1	5	17.5	20	0	0	0	0	0	0	100	0	0	0	0	0	0
		E1	2	5.08333	17.4	18	0	0	0	0	0	0	100	0	0	0	0	0	0
		E1	3	5.15	17.5	20	0	0	0	0	0	0	100	0	0	0	0	0	0
		E1	4	5.2	17.5	20	0	0	0	0	0	0	100	0	0	0	0	0	0
		E2	1	10	17.5	21	0	0	0	0	0	0	100	0	0	0	0	0	0
		E2	2	10.0833	17.5	20	0	0	0	0	0	0	100	0	0	0	0	0	0
		E2	3	10.1167	17.5	20	0	0	0	0	0	0	100	0	0	0	0	0	0
		E2	4	10.1667	17.6	20	0	0	0	0	0	0	100	0	0	0	0	0	0
		E3	1	15	17.4	20	0	0	0	0	0	0	100	0	0	0	0	0	0
		E3	2	15.0667	17.4	22	0	0	0	0	0	0	100	0	0	0	0	0	0
		E3	3	15.1167	17.4	22	0	0	0	0	0	0	100	0	0	0	0	0	0
		E3	4	15.1833	17.5	19	0	0	0	0	0	0	100	0	0	0	0	0	0
		E4	1	19.8333	17.7	19	0	0	0	0	0	0	100	0	0	0	0	0	0
		E4	2	19.9167	17.6	19	0	0	0	0	0	0	100	0	0	0	0	0	0
		E4	3	20	17.7	20	0	0	0	0	0	0	100	0	0	0	0	0	0
		E4	4	20.1167	17.8	21	0	0	0	0	0	0	100	0	0	0	0	0	0
		E5	1	25.0667	17.4	20	0	0	0	0	0	0	100	0	0	0	0	0	0
		E5	2	25.1167	17.4	20	0	0	0	0	0	0	100	0	0	0	0	0	0
		E5	3	25.1667	17.3	21	0	0	0	0	0	0	100	0	0	0	0	0	0
		E5	4	25.2167	17.4	20	0	0	0	0	0	0	100	0	0	0	0	0	0
		F1	1	40.0333	17.4	5	12	0	0	0	0	0	29.4118	70.5882	0	0	0	0	0
		F1	2	40.1833	17.4	8	10	0	0	0	0	0	44.4444	55.5556	0	0	0	0	0
		F1	3	40.3833	17.4	5	14	0	0	0	0	0	26.3158	73.6842	0	0	0	0	0
		F1	4	40.5	17.4	12	4	0	0	0	0	0	75	25	0	0	0	0	0
		F2	1	51	17.6	3	12	0	0	0	0	0	20	80	0	0	0	0	0
		F2	2	51.1167	17.6	2	13	0	0	0	0	0	13.3333	86.6667	0	0	0	0	0
		F2	3	51.3333	17.7	3	10	0	0	0	0	0	23.0769	76.9231	0	0	0	0	0
		F2	4	51.5	17.7	7	8	0	0	0	0	0	46.6667	53.3333	0	0	0	0	0
		F3	1	70	17.6	0	17	0	0	0	0	0	0	100	0	0	0	0	0
		F3	2	70.15	17.7	0	11	0	0	0	0	0	0	100	0	0	0	0	0
		F3	3	70.3	17.7	0	13	0	0	0	0	0	0	100	0	0	0	0	0
		F3	4	70.45	17.7	0	14	0	0	0	0	0	0	100	0	0	0	0	0
		F4	1	85	17.4	0	15	0	0	0	0	0	0	100	0	0	0	0	0
		F4	2	85.2	17.4	0	14	0	0	0	0	0	0	100	0	0	0	0	0
		F4	3	85.35	17.4	0	18	0	0	0	0	0	0	100	0	0	0	0	0
		F4	4	85.5	17.2	0	10	0	0	0	0	0	0	100	0	0	0	0	0
		F5	1	100.017	17.6	0	11	0	0	0	0	0	0	100	0	0	0	0	0
		F5	2	100.167	17.5	0	10	3	0	0	0	0	0	76.9231	23.0769	0	0	0	0
		F5	3	100.367	17.6	0	17	0	0	0	0	0	0	100	0	0	0	0	0
		F5	4	100.567	17.7	0	4	0	0	0	0	0	0	100	0	0	0	0	0
		S1	1	121.5	17.5	0	4	10	0	0	0	0	0	28.5714	71.4286	0	0	0	0
		S1	2	121.5	17.6	0	0	14	0	0	0	0	0	0	100	0	0	0	0
		S1	3	121.5	17.5	0	8	1	0	0	0	0	0	88.8889	11.1111	0	0	0	0
		S1	4	121.5	17.6	0	14	0	0	0	0	0	0	100	0	0	0	0	0
		S2	1	142.083	17.5	0	3	9	0	0	0	0	0	25	75	0	0	0	0
		S2	2	142.167	17.6	0	0	3	0	0	0	0	0	0	100	0	0	0	0
		S2	3	142.233	17.5	0	10	0	0	0	0	0	0	100	0	0	0	0	0
		S2	4	142.317	17.6	0	2	14	0	0	0	0	0	12.5	87.5	0	0	0	0
		S3	1	163.033	17.6	0	0	12	0	0	0	0	0	0	100	0	0	0	0
		S3	2	163.117	17.6	0	0	5	0	0	0	0	0	0	100	0	0	0	0
		S3	3	163.167	17.6	0	0	11	0	0	0	0	0	0	100	0	0	0	0
		S3	4	163.233	17.7	0	0	11	0	0	0	0	0	0	100	0	0	0	0
		S4	1	184.05	17.4	0	0	13	0	0	0	0	0	0	100	0	0	0	0
		S4	2	184.217	17.4	0	0	13	0	0	0	0	0	0	100	0	0	0	0
		S4	3	184.383	17.4	0	0	4	0	0	0	0	0	0	100	0	0	0	0
		S4	4	184.5	17.4	0	0	4	0	0	0	0	0	0	100	0	0	0	0
		S5	1	205	17.4	0	0	6	1	0	0	0	0	0	85.7143	14.2857	0	0	0
		S5	2	205.167	17.4	0	0	5	2	0	0	0	0	0	71.4286	28.5714	0	0	0
		S5	3	205.25	17.3	0	0	7	2	0	0	0	0	0	77.7778	22.2222	0	0	0
		S5	4	205.333	17.3	0	0	12	0	0	0	0	0	0	100	0	0	0	0
		T1	1	241.983	17.4	0	0	0	8	0	0	0	0	0	0	100	0	0	0
		T1	2	242.067	17.6	0	0	2	8	0	0	0	0	0	20	80	0	0	0
		T1	3	242.117	17.6	0	0	0	15	0	0	0	0	0	0	100	0	0	0
		T1	4	242.167	17.6	0	0	0	5	0	0	0	0	0	0	100	0	0	0
		T2	1	279	17.4	0	0	0	0	12	0	0	0	0	0	0	100	0	0
		T2	2	279.033	17.4	0	0	0	0	11	0	0	0	0	0	0	100	0	0
		T2	3	279.117	17.4	0	0	0	4	9	0	0	0	0	0	30.7692	69.2308	0	0
		T2	4	279.167	17.4	0	0	0	10	3	0	0	0	0	0	76.9231	23.0769	0	0
		T3	1	316.017	17.5	0	0	0	4	3	0	0	0	0	0	57.1429	42.8571	0	0
		T3	2	316.167	17.6	0	0	0	1	6	7	0	0	0	0	7.14286	42.8571	50	0
		T3	3	316.3	17.6	0	0	0	0	15	2	0	0	0	0	0	88.2353	11.7647	0
		T3	4	316.35	17.6	0	0	0	3	4	0	0	0	0	0	42.8571	57.1429	0	0
		T4	1	352.95	17.7	0	0	0	0	0	16	0	0	0	0	0	0	100	0
		T4	2	353	17.5	0	0	0	0	0	15	0	0	0	0	0	0	100	0
		T4	3	353.083	17.4	0	0	0	0	0	15	0	0	0	0	0	0	100	0
		T4	4	353.133	17.5	0	0	0	0	0	13	0	0	0	0	0	0	100	0
		T5	1	390	17.5	0	0	0	0	0	16	0	0	0	0	0	0	100	0
		T5	2	390.067	17.6	0	0	0	0	0	12	0	0	0	0	0	0	100	0
		T5	3	390.117	17.6	0	0	0	0	0	16	0	0	0	0	0	0	100	0
		T5	4	390.183	17.5	0	0	0	0	0	14	0	0	0	0	0	0	100	0
		M1	1	483.983	17.6	0	0	0	0	0	7	0	0	0	0	0	0	100	0
		M1	2	484.033	17.6	0	0	0	0	0	15	0	0	0	0	0	0	100	0
		M1	3	484.083	17.6	0	0	0	0	0	16	0	0	0	0	0	0	100	0
		M1	4	484.133	17.6	0	0	0	0	0	17	9	0	0	0	0	0	65.3846	34.6154
		M2	1	578	17.6	0	0	0	0	0	9	0	0	0	0	0	0	100	0
		M2	2	578	17.6	0	0	0	0	0	12	9	0	0	0	0	0	57.1429	42.8571
		M2	3	578	17.7	0	0	0	0	0	10	0	0	0	0	0	0	100	0
		M2	4	578	17.6	0	0	0	0	0	8	6	0	0	0	0	0	57.1429	42.8571
		M3	1	671.5	17.6	0	0	0	0	0	1	13	0	0	0	0	0	7.14286	92.8571
		M3	2	671.5	17.6	0	0	0	0	1	1	15	0	0	0	0	5.88235	5.88235	88.2353
		M3	3	671.5	17.6	0	0	0	0	0	4	11	0	0	0	0	0	26.6667	73.3333
		M3	4	671.5	17.6	0	0	0	0	0	2	11	0	0	0	0	0	15.3846	84.6154
		M4	1	766	17.7	0	0	0	0	0	3	1	0	0	0	0	0	75	25
		M4	2	766	17.6	0	0	0	0	0	1	12	0	0	0	0	0	7.69231	92.3077
		M4	3	766	17.6	0	0	0	0	0	1	15	0	0	0	0	0	6.25	93.75
		M4	4	766	17.6	0	0	0	0	0	4	13	0	0	0	0	0	23.5294	76.4706
		M5	1	859	17.4	0	0	0	0	0	0	11	0	0	0	0	0	0	100
		M5	2	859	17.6	0	0	0	0	0	0	16	0	0	0	0	0	0	100
		M5	3	859	17.6	0	0	0	0	0	0	7	0	0	0	0	0	0	100
		M5	4	859	17.6	0	0	0	0	0	0	10	0	0	0	0	0	0	100
		P1	1	859	17.4	0	0	0	0	0	0	10	0	0	0	0	0	0	100
		P1	2	859	17.6	0	0	0	0	0	0	14	0	0	0	0	0	0	100
		P1	3	859	17.6	0	0	0	0	0	0	14	0	0	0	0	0	0	100
		P1	4	859	17.6	0	0	0	0	0	0	10	0	0	0	0	0	0	100
		P2	1	859	17.4	0	0	0	0	0	0	3	0	0	0	0	0	0	100
		P2	2	859	17.6	0	0	0	0	0	0	11	0	0	0	0	0	0	100
		P2	3	859	17.6	0	0	0	0	0	0	14	0	0	0	0	0	0	100
		P2	4	859	17.6	0	0	0	0	0	0	12	0	0	0	0	0	0	100
		P3	1	859	17.4	0	0	0	0	0	0	10	0	0	0	0	0	0	100
		P3	2	859	17.6	0	0	0	0	0	0	9	0	0	0	0	0	0	100
		P3	3	859	17.6	0	0	0	0	0	0	8	0	0	0	0	0	0	100
		P3	4	859	17.6	0	0	0	0	0	0	14	0	0	0	0	0	0	100
		P4	1	859	17.4	0	0	0	0	0	0	18	0	0	0	0	0	0	100
		P4	2	859	17.6	0	0	0	0	0	0	14	0	0	0	0	0	0	100
		P4	3	859	17.6	0	0	0	0	0	0	9	0	0	0	0	0	0	100
		P4	4	859	17.6	0	0	0	0	0	0	11	0	0	0	0	0	0	100
		P5	1	859	17.4	0	0	0	0	0	0	14	0	0	0	0	0	0	100
		P5	2	859	17.6	0	0	0	0	0	0	9	0	0	0	0	0	0	100
		P5	3	859	17.6	0	0	0	0	0	0	13	0	0	0	0	0	0	100
		P5	4	859	17.6	0	0	0	0	0	0	12	0	0	0	0	0	0	100
		Formated data for Prism
						Numbers (0-20)														%
						Egg		L1		L2		L3		L3m		P		A		egg		L1		L2		L3		L3m		P		A					% data formated for analysis in TableCurve 2D
			Stage	Time	Temp	mean	SE	mean	SE	mean	SE	mean	SE	mean	SE	mean	SE	mean	SE	mean	SE	mean	SE	mean	SE	mean	SE	mean	SE	mean	SE	mean	SE				Time	Egg	Time	L1	Time	L2	Time	L3	Time	L3m	Time	P	Time
			Egg 1	5.10833	17.475	19.5	0.866025	0	0	0	0	0	0	0	0	0	0	0	0	100	0	0	0	0	0	0	0	0	0	0	0	0	0				5.10833	100	5.10833	0	5.10833	0	5.10833	0	5.10833	0	5.10833	0	5.10833
			Egg 2	10.0917	17.525	20.25	0.433013	0	0	0	0	0	0	0	0	0	0	0	0	100	0	0	0	0	0	0	0	0	0	0	0	0	0				10.0917	100	10.0917	0	10.0917	0	10.0917	0	10.0917	0	10.0917	0	10.0917
			Egg 3	15.0917	17.425	20.75	1.29904	0	0	0	0	0	0	0	0	0	0	0	0	100	0	0	0	0	0	0	0	0	0	0	0	0	0				15.0917	100	15.0917	0	15.0917	0	15.0917	0	15.0917	0	15.0917	0	15.0917
			Egg 4	19.9667	17.7	19.75	0.829156	0	0	0	0	0	0	0	0	0	0	0	0	100	0	0	0	0	0	0	0	0	0	0	0	0	0				19.9667	100	19.9667	0	19.9667	0	19.9667	0	19.9667	0	19.9667	0	19.9667
			Egg 5	25.1417	17.375	20.25	0.433013	0	0	0	0	0	0	0	0	0	0	0	0	100	0	0	0	0	0	0	0	0	0	0	0	0	0				25.1417	100	25.1417	0	25.1417	0	25.1417	0	25.1417	0	25.1417	0	25.1417
			L1 1	40.275	17.4	7.5	2.87228	10	3.74166	0	0	0	0	0	0	0	0	0	0	43.793	19.2781	56.207	19.2781	0	0	0	0	0	0	0	0	0	0				40.275	43.793	40.275	56.207	40.275	0	40.275	0	40.275	0	40.275	0	40.275
			L1 2	51.2375	17.65	3.75	1.92029	10.75	1.92029	0	0	0	0	0	0	0	0	0	0	25.7692	12.5687	74.2308	12.5687	0	0	0	0	0	0	0	0	0	0				51.2375	25.7692	51.2375	74.2308	51.2375	0	51.2375	0	51.2375	0	51.2375	0	51.2375
			L1 3	70.225	17.675	0	0	13.75	2.16506	0	0	0	0	0	0	0	0	0	0	0	0	100	0	0	0	0	0	0	0	0	0	0	0				70.225	0	70.225	100	70.225	0	70.225	0	70.225	0	70.225	0	70.225
			L1 4	85.2625	17.35	0	0	14.25	2.86138	0	0	0	0	0	0	0	0	0	0	0	0	100	0	0	0	0	0	0	0	0	0	0	0				85.2625	0	85.2625	100	85.2625	0	85.2625	0	85.2625	0	85.2625	0	85.2625
			L1 5	100.279	17.6	0	0	10.5	4.60977	0.75	1.29904	0	0	0	0	0	0	0	0	0	0	94.2308	9.9926	5.76923	9.9926	0	0	0	0	0	0	0	0				100.279	0	100.279	94.2308	100.279	5.76923	100.279	0	100.279	0	100.279	0	100.279
			L2 1	121.5	17.55	0	0	6.5	5.17204	6.25	5.93191	0	0	0	0	0	0	0	0	0	0	54.3651	41.519	45.6349	41.519	0	0	0	0	0	0	0	0				121.5	0	121.5	54.3651	121.5	45.6349	121.5	0	121.5	0	121.5	0	121.5
			L2 2	142.2	17.55	0	0	3.75	3.76663	6.5	5.40833	0	0	0	0	0	0	0	0	0	0	34.375	38.9059	65.625	38.9059	0	0	0	0	0	0	0	0				142.2	0	142.2	34.375	142.2	65.625	142.2	0	142.2	0	142.2	0	142.2
			L2 3	163.137	17.625	0	0	0	0	9.75	2.77263	0	0	0	0	0	0	0	0	0	0	0	0	100	0	0	0	0	0	0	0	0	0				163.137	0	163.137	0	163.137	100	163.137	0	163.137	0	163.137	0	163.137
			L2 4	184.287	17.4	0	0	0	0	8.5	4.5	0	0	0	0	0	0	0	0	0	0	0	0	100	0	0	0	0	0	0	0	0	0				184.287	0	184.287	0	184.287	100	184.287	0	184.287	0	184.287	0	184.287
			L2 5	205.188	17.35	0	0	0	0	7.5	2.69258	1.25	0.829156	0	0	0	0	0	0	0	0	0	0	83.7302	10.6701	16.2698	10.6701	0	0	0	0	0	0				205.188	0	205.188	0	205.188	83.7302	205.188	16.2698	205.188	0	205.188	0	205.188
			L3 1	242.083	17.55	0	0	0	0	0.5	0.866025	9	3.67423	0	0	0	0	0	0	0	0	0	0	5	8.66025	95	8.66025	0	0	0	0	0	0				242.083	0	242.083	0	242.083	5	242.083	95	242.083	0	242.083	0	242.083
			L3 2	279.079	17.4	0	0	0	0	0	0	3.5	4.09268	8.75	3.49106	0	0	0	0	0	0	0	0	0	0	26.9231	31.4821	73.0769	31.4821	0	0	0	0				279.079	0	279.079	0	279.079	0	279.079	26.9231	279.079	73.0769	279.079	0	279.079
			L3 3	316.208	17.575	0	0	0	0	0	0	2	1.58114	7	4.74342	2.25	2.86138	0	0	0	0	0	0	0	0	26.7857	23.8912	57.7731	18.5291	15.4412	20.5225	0	0				316.208	0	316.208	0	316.208	0	316.208	26.7857	316.208	57.7731	316.208	15.4412	316.208
			L3 4	353.042	17.525	0	0	0	0	0	0	0	0	0	0	14.75	1.08972	0	0	0	0	0	0	0	0	0	0	0	0	100	0	0	0				353.042	0	353.042	0	353.042	0	353.042	0	353.042	0	353.042	100	353.042
			L3 5	390.092	17.55	0	0	0	0	0	0	0	0	0	0	14.5	1.65831	0	0	0	0	0	0	0	0	0	0	0	0	100	0	0	0				390.092	0	390.092	0	390.092	0	390.092	0	390.092	0	390.092	100	390.092
			L3m 1	484.058	17.6	0	0	0	0	0	0	0	0	0	0	13.75	3.96074	2.25	3.89711	0	0	0	0	0	0	0	0	0	0	91.3462	14.9889	8.65385	14.9889				484.058	0	484.058	0	484.058	0	484.058	0	484.058	0	484.058	91.3462	484.058
			L3m 2	578	17.625	0	0	0	0	0	0	0	0	0	0	9.75	1.47902	3.75	3.89711	0	0	0	0	0	0	0	0	0	0	78.5714	21.4286	21.4286	21.4286				578	0	578	0	578	0	578	0	578	0	578	78.5714	578
			L3m 3	671.5	17.6	0	0	0	0	0	0	0	0	0.25	0.433013	2	1.22474	12.5	1.65831	0	0	0	0	0	0	0	0	1.47059	2.54713	13.7691	8.29254	84.7603	7.21511				671.5	0	671.5	0	671.5	0	671.5	0	671.5	1.47059	671.5	13.7691	671.5
			L3m 4	766	17.625	0	0	0	0	0	0	0	0	0	0	2.25	1.29904	10.25	5.44862	0	0	0	0	0	0	0	0	0	0	28.1179	27.9034	71.8821	27.9034				766	0	766	0	766	0	766	0	766	0	766	28.1179	766
			L3m 5	859	17.55	0	0	0	0	0	0	0	0	0	0	0	0	11	3.24037	0	0	0	0	0	0	0	0	0	0	0	0	100	0				859	0	859	0	859	0	859	0	859	0	859	0	859
			P 1	859	17.55	0	0	0	0	0	0	0	0	0	0	0	0	12	2	0	0	0	0	0	0	0	0	0	0	0	0	100	0				859	0	859	0	859	0	859	0	859	0	859	0	859
			P 2	859	17.55	0	0	0	0	0	0	0	0	0	0	0	0	10	4.1833	0	0	0	0	0	0	0	0	0	0	0	0	100	0				859	0	859	0	859	0	859	0	859	0	859	0	859
			P 3	859	17.55	0	0	0	0	0	0	0	0	0	0	0	0	10.25	2.27761	0	0	0	0	0	0	0	0	0	0	0	0	100	0				859	0	859	0	859	0	859	0	859	0	859	0	859
			P 4	859	17.55	0	0	0	0	0	0	0	0	0	0	0	0	13	3.39116	0	0	0	0	0	0	0	0	0	0	0	0	100	0				859	0	859	0	859	0	859	0	859	0	859	0	859
			P 5	859	17.55	0	0	0	0	0	0	0	0	0	0	0	0	12	1.87083	0	0	0	0	0	0	0	0	0	0	0	0	100	0				859	0	859	0	859	0	859	0	859	0	859	0	859
				Mean	17.5333
				SE	0.0940597
			% data formated for analysis in TableCurve 2D
			Time	Egg	Time	L1	Time	L2	Time	L3	Time	L3m	Time	P	Time	A		log(time)	Egg	log(time)	L1	log(time)	L2	log(time)	L3	log(time)	L3m	log(time)	P	log(time)	A
			0	100	0	0	0	0	0	0	0	0	0	0	0	0		0	100	0	0	0	0	0	0	0	0	0	0	0	0
			5.10833	100	5.10833	0	5.10833	0	5.10833	0	5.10833	0	5.10833	0	5.10833	0		0.708279	100	0.708279	0	0.708279	0	0.708279	0	0.708279	0	0.708279	0	0.708279	0
			10.0917	100	10.0917	0	10.0917	0	10.0917	0	10.0917	0	10.0917	0	10.0917	0		1.00396	100	1.00396	0	1.00396	0	1.00396	0	1.00396	0	1.00396	0	1.00396	0
			15.0917	100	15.0917	0	15.0917	0	15.0917	0	15.0917	0	15.0917	0	15.0917	0		1.17874	100	1.17874	0	1.17874	0	1.17874	0	1.17874	0	1.17874	0	1.17874	0
			19.9667	100	19.9667	0	19.9667	0	19.9667	0	19.9667	0	19.9667	0	19.9667	0		1.30031	100	1.30031	0	1.30031	0	1.30031	0	1.30031	0	1.30031	0	1.30031	0
			25.1417	100	25.1417	0	25.1417	0	25.1417	0	25.1417	0	25.1417	0	25.1417	0		1.40039	100	1.40039	0	1.40039	0	1.40039	0	1.40039	0	1.40039	0	1.40039	0
			40.275	43.793	40.275	56.207	40.275	0	40.275	0	40.275	0	40.275	0	40.275	0		1.60504	43.793	1.60504	56.207	1.60504	0	1.60504	0	1.60504	0	1.60504	0	1.60504	0
			51.2375	25.7692	51.2375	74.2308	51.2375	0	51.2375	0	51.2375	0	51.2375	0	51.2375	0		1.70959	25.7692	1.70959	74.2308	1.70959	0	1.70959	0	1.70959	0	1.70959	0	1.70959	0
			70.225	0	70.225	100	70.225	0	70.225	0	70.225	0	70.225	0	70.225	0		1.84649	0	1.84649	100	1.84649	0	1.84649	0	1.84649	0	1.84649	0	1.84649	0
			85.2625	0	85.2625	100	85.2625	0	85.2625	0	85.2625	0	85.2625	0	85.2625	0		1.93076	0	1.93076	100	1.93076	0	1.93076	0	1.93076	0	1.93076	0	1.93076	0
			100.279	0	100.279	94.2308	100.279	5.76923	100.279	0	100.279	0	100.279	0	100.279	0		2.00121	0	2.00121	94.2308	2.00121	5.76923	2.00121	0	2.00121	0	2.00121	0	2.00121	0
			121.5	0	121.5	54.3651	121.5	45.6349	121.5	0	121.5	0	121.5	0	121.5	0		2.08458	0	2.08458	54.3651	2.08458	45.6349	2.08458	0	2.08458	0	2.08458	0	2.08458	0
			142.2	0	142.2	34.375	142.2	65.625	142.2	0	142.2	0	142.2	0	142.2	0		2.1529	0	2.1529	34.375	2.1529	65.625	2.1529	0	2.1529	0	2.1529	0	2.1529	0
			163.137	0	163.137	0	163.137	100	163.137	0	163.137	0	163.137	0	163.137	0		2.21255	0	2.21255	0	2.21255	100	2.21255	0	2.21255	0	2.21255	0	2.21255	0
			184.287	0	184.287	0	184.287	100	184.287	0	184.287	0	184.287	0	184.287	0		2.2655	0	2.2655	0	2.2655	100	2.2655	0	2.2655	0	2.2655	0	2.2655	0
			205.188	0	205.188	0	205.188	83.7302	205.188	16.2698	205.188	0	205.188	0	205.188	0		2.31215	0	2.31215	0	2.31215	83.7302	2.31215	16.2698	2.31215	0	2.31215	0	2.31215	0
			242.083	0	242.083	0	242.083	5	242.083	95	242.083	0	242.083	0	242.083	0		2.38396	0	2.38396	0	2.38396	5	2.38396	95	2.38396	0	2.38396	0	2.38396	0
			279.079	0	279.079	0	279.079	0	279.079	26.9231	279.079	73.0769	279.079	0	279.079	0		2.44573	0	2.44573	0	2.44573	0	2.44573	26.9231	2.44573	73.0769	2.44573	0	2.44573	0
			316.208	0	316.208	0	316.208	0	316.208	26.7857	316.208	57.7731	316.208	15.4412	316.208	0		2.49997	0	2.49997	0	2.49997	0	2.49997	26.7857	2.49997	57.7731	2.49997	15.4412	2.49997	0
			353.042	0	353.042	0	353.042	0	353.042	0	353.042	0	353.042	100	353.042	0		2.54783	0	2.54783	0	2.54783	0	2.54783	0	2.54783	0	2.54783	100	2.54783	0
			390.092	0	390.092	0	390.092	0	390.092	0	390.092	0	390.092	100	390.092	0		2.59117	0	2.59117	0	2.59117	0	2.59117	0	2.59117	0	2.59117	100	2.59117	0
			484.058	0	484.058	0	484.058	0	484.058	0	484.058	0	484.058	91.3462	484.058	8.65385		2.6849	0	2.6849	0	2.6849	0	2.6849	0	2.6849	0	2.6849	91.3462	2.6849	8.65385
			578	0	578	0	578	0	578	0	578	0	578	78.5714	578	21.4286		2.76193	0	2.76193	0	2.76193	0	2.76193	0	2.76193	0	2.76193	78.5714	2.76193	21.4286
			671.5	0	671.5	0	671.5	0	671.5	0	671.5	1.47059	671.5	13.7691	671.5	84.7603		2.82705	0	2.82705	0	2.82705	0	2.82705	0	2.82705	1.47059	2.82705	13.7691	2.82705	84.7603
			766	0	766	0	766	0	766	0	766	0	766	28.1179	766	71.8821		2.88423	0	2.88423	0	2.88423	0	2.88423	0	2.88423	0	2.88423	28.1179	2.88423	71.8821
			859	0	859	0	859	0	859	0	859	0	859	0	859	100		2.93399	0	2.93399	0	2.93399	0	2.93399	0	2.93399	0	2.93399	0	2.93399	100
			859	0	859	0	859	0	859	0	859	0	859	0	859	100		2.93399	0	2.93399	0	2.93399	0	2.93399	0	2.93399	0	2.93399	0	2.93399	100
			859	0	859	0	859	0	859	0	859	0	859	0	859	100		2.93399	0	2.93399	0	2.93399	0	2.93399	0	2.93399	0	2.93399	0	2.93399	100
			859	0	859	0	859	0	859	0	859	0	859	0	859	100		2.93399	0	2.93399	0	2.93399	0	2.93399	0	2.93399	0	2.93399	0	2.93399	100
			859	0	859	0	859	0	859	0	859	0	859	0	859	100		2.93399	0	2.93399	0	2.93399	0	2.93399	0	2.93399	0	2.93399	0	2.93399	100
			859	0	859	0	859	0	859	0	859	0	859	0	859	100		2.93399	0	2.93399	0	2.93399	0	2.93399	0	2.93399	0	2.93399	0	2.93399	100
			% data formated for analysis in TableCurve 2D								Data used for Prism stage transitions analysis
			log(time)	L1	L2	L3	L3m	P	A		log(time)	L1	L2	L3	L3m	P	A
			0.708279	0	0	0	0	0	0		0.708279	0	0	0	0	0	0
			1.00396	0	0	0	0	0	0		1.00396	0	0	0	0	0	0
			1.17874	0	0	0	0	0	0		1.17874	0	0	0	0	0	0
			1.30031	0	0	0	0	0	0		1.30031	0	0	0	0	0	0
			1.40039	0	0	0	0	0	0		1.40039	0	0	0	0	0	0
			1.60504	56.207	0	0	0	0	0		1.60504	56.207	0	0	0	0	0
			1.70959	74.2308	0	0	0	0	0		1.70959	74.2308	0	0	0	0	0
			1.84649	100	0	0	0	0	0		1.84649	100	0	0	0	0	0
			1.93076	100	0	0	0	0	0		1.93076	100	0	0	0	0	0
			2.00121	94.2308	5.76923	0	0	0	0		2.00121		5.76923	0	0	0	0
			2.08458	54.3651	45.6349	0	0	0	0		2.08458		45.6349	0	0	0	0
			2.1529	34.375	65.625	0	0	0	0		2.1529		65.625	0	0	0	0
			2.21255	0	100	0	0	0	0		2.21255		100	0	0	0	0
			2.2655	0	100	0	0	0	0		2.2655		100	0	0	0	0
			2.31215	0	83.7302	16.2698	0	0	0		2.31215			16.2698	0	0	0
			2.38396	0	5	95	0	0	0		2.38396			95	0	0	0
			2.44573	0	0	26.9231	73.0769	0	0		2.44573				73.0769	0	0
			2.49997	0	0	26.7857	57.7731	15.4412	0		2.49997					15.4412	0
			2.54783	0	0	0	0	100	0		2.54783					100	0
			2.59117	0	0	0	0	100	0		2.59117					100	0
			2.6849	0	0	0	0	91.3462	8.65385		2.6849						8.65385
			2.76193	0	0	0	0	78.5714	21.4286		2.76193						21.4286
			2.82705	0	0	0	1.47059	13.7691	84.7603		2.82705						84.7603
			2.88423	0	0	0	0	28.1179	71.8821		2.88423						71.8821
			2.93399	0	0	0	0	0	100		2.93399						100
			2.93399	0	0	0	0	0	100		2.93399						100
			2.93399	0	0	0	0	0	100		2.93399
			2.93399	0	0	0	0	0	100		2.93399
			2.93399	0	0	0	0	0	100		2.93399
			2.93399	0	0	0	0	0	100		2.93399
				From Prism dose analysis
			Gaussian Cumulative	E-L1	E-L2	E-L3	E-L3m	E-P	E-A		Gaussian Cum - Log		Dose Analysis- Log
			Log mean	1.60231	2.10373	2.34137	2.44046	2.50622	2.79529		mean	SE	mean	SE
			Log SE	0.0102439	0.00529101	0	0	1.89359e-16	0.0069051		1.60231	0.0102439	1.60216	0.0111156
			mean	40.0226	126.978	219.467	275.717	320.786	624.151		2.10373	0.00529101	2.10351	0.00585259
			SE	1.02387	1.01226	1	1	1	1.01603		2.34137		2.33773	0.000363439
											2.44046		2.44318
			Dose Analysis	E-L1	E-L2	E-L3	E-L3m	E-P	E-A		2.50622	1.89359e-16	2.50325
			Log mean	1.60216	2.10351	2.33773	2.44318	2.50325	2.79412		2.79529	0.0069051	2.79412	0.00633243
			Log SE	0.0111156	0.00585259	0.000363439	0	0	0.00633243
			mean	40.0089	126.915	217.637	277.448	318.607	622.468
			SE	1.02593	1.01357	1.00084	1	1	1.01469
[truncated: 74 more columns]

## Sheet: 20.0 C
			Original Data Counts
			Date	2013-08-21	2013-08-21	2013-08-21	2013-08-21	2013-08-21	2013-08-21	2013-08-21	2013-08-21	2013-08-22	2013-08-22	2013-08-22	2013-08-22	2013-08-22	2013-08-22	2013-08-22	2013-08-22	2013-08-22	2013-08-22	2013-08-22	2013-08-22	2013-08-22	2013-08-22	2013-08-22	2013-08-22	2013-08-23	2013-08-23	2013-08-23	2013-08-23	2013-08-23	2013-08-23	2013-08-23	2013-08-23	2013-08-24	2013-08-24	2013-08-24	2013-08-24	2013-08-24	2013-08-24	2013-08-24	2013-08-24	2013-08-25	2013-08-25	2013-08-25	2013-08-25	2013-08-26	2013-08-26
			Time Pulled (sampled)	17:00:00	17:00:00	17:00:00	17:00:00	21:00:00	21:09:00	21:11:00	21:15:00	01:00:00	01:03:00	01:07:00	01:10:00	04:57:00	05:00:00	05:00:00	05:01:00	09:06:00	09:09:00	09:11:00	09:13:00	19:55:00	20:02:00	20:08:00	20:13:00	07:01:00	07:09:00	07:17:00	07:28:00	18:00:00	18:10:00	18:15:00	18:20:00	05:41:00	05:48:00	05:53:00	05:57:00	15:59:00	16:03:00	16:05:00	16:10:00	08:03:00	08:09:00	08:12:00	08:16:00	00:00:00	00:10:00
Coding			Sample	E1	E1	E1	E1	E2	E2	E2	E2	E3	E3	E3	E3	E4	E4	E4	E4	E5	E5	E5	E5	F1	F1	F1	F1	F2	F2	F2	F2	F3	F3	F3	F3	F4	F4	F4	F4	F5	F5	F5	F5	S1	S1	S1	S1	S2	S2
New	Old		Replication	1	2	3	4	1	2	3	4	1	2	3	4	1	2	3	4	1	2	3	4	1	2	3	4	1	2	3	4	1	2	3	4	1	2	3	4	1	2	3	4	1	2	3	4	1	2
x.0=egg	(E)-egg		Temperature	19.8	19.8	19.7	19.9	19.7	19.9	19.9	19.9	19.9	19.8	19.8	19.9	20	19.9	19.9	20	20	20.1	20.1	20.1	20	20.1	20	20	21	20	20.2	20.3	19.9	20.1	20	20.1	20.1	19.9	19.9	19.9	20	20.1	20.1	20.1	20.4	20.1	20.1	20.1	19.9	19.9
x.1=development	(d)-development	Number of Individual	1	0	0	0	0	0.1	0.1	0.1	0.1	0.1	0.1	0.1	0.1	0.1	0.1	0.1	0.1	0.1	0.1	0.1	0.1	0.1	1	1	1	1	1	1	1	1	1	1	1	1	1	1	1	1	1	1	2	1	1	2	2	2	2
x.2=emerging/molting	(e)-emerging		2	0	0	0	0	0.1	0.1	0.1	0.1	0.1	0.1	0.1	0.1	0.1	0.1	0.1	0.1	0.1	0.1	0.1	0.1	1	1	1	1	1	1	1	1	1	1	1	1	1	1	1	1	1	2	1	2	2	2	2	2	2	2
	(m)-molting		3	0	0	0	0	0.1	0.1	0.1	0.1	0.1	0.1	0.1	0.1	0.1	0.1	0.1	0.1	0.1	0.1	0.1	0.1	1	1	1	1	1	1	1	1	1	1	1	1	1	1	1	1	1	2	1	2	2	2	2	2	2	2
x.3=slits faint	(3f)-slits faint		4	0	0	0	0	0.1	0.1	0.1	0.1	0.1	0.1	0.1	0.1	0.1	0.1	0.1	0.1	0.1	0.1	0.1	0.1	1	1	.	1	1	1	1	1	1	1	1	1	1	1	1	1	1	2	1	2	2	2	2	2	2	2
x.4=slits prominent	(3p)-slits prominent		5	0	0	0	0	0.1	0.1	0.1	0.1	0.1	0.1	0.1	0.1	0.1	0.1	0.1	0.1	0.1	0.1	0.1	0.1	1	1	.	1	1	1	1	1	1	1	1	1	1	1	1	1	1	2	1	2	2	2	2	2	2	2
x.5=early pupa	(light)		6	0	0	0	0	0.1	0.1	0.1	0.1	0.1	0.1	0.1	0.1	0.1	0.1	0.1	0.1	0.1	0.1	0.1	0.1	1	1	.	.	1	1	1	1	1	1	1	1	1	1	1	1	1	2	1	2	2	2	2	2	2	2
x.6=late pupa	(dark)		7	0	0	0	0	0.1	0.1	0.1	0.1	0.1	0.1	0.1	0.1	0.1	0.1	0.1	0.1	0.1	0.1	0.1	0.1	1	1	.	.	1	1	1	1	1	1	1	1	1	1	1	1	1	2	1	2	2	2	2	2	2	2
x.9=dead	(X)-dead		8	0	0	0	0	0.1	0.1	0.1	0.1	0.1	0.1	0.1	0.1	0.1	0.1	0.1	0.1	0.1	0.1	0.1	0.1	1	1	.	.	1	1	1	1	1	1	1	1	1	1	1	1	1	2	1	2	2	2	2	2	2	2
			9	0	0	0	0	0.1	0.1	0.1	0.1	0.1	0.1	0.1	0.1	0.1	0.1	0.1	0.1	0.1	0.1	0.1	0.1	1	1	.	.	1	1	1	1	1	1	1	1	1	1	1	1	1	2	1	2	2	2	2	2	2	2
Egg for sample E4 and E5 counted as dead			10	0	0	0	0	0.1	0.1	0.1	0.1	0.1	0.1	0.1	0.1	0.1	0.1	0.1	0.1	0.1	0.1	0.1	0.1	1	1	.	.	1	1	1	1	1	1	1	1	1	1	1	1	1	2	1	2	2	2	2	2	2	2
			11	0	0	0	0	0.1	0.1	0.1	0.1	0.1	0.1	0.1	0.1	0.1	0.1	0.1	0.1	0.1	0.1	0.1	0.1	1	1	.	.	1	1	1	1	1	1	1	1	1	1	1	1	1	2	1.3	2	2	2	2	2	2	2
0-egg			12	0	0	0	0	0.1	0.1	0.1	0.1	0.1	0.1	0.1	0.1	0.1	0.1	0.1	0.1	0.1	0.1	0.1	0.1	1	1	.	.	1	1	1	1	1	1	1	1	1	1	1	.	1	2	1.3	2	2	2	2	2	2	2
1-1st			13	0	0	0	0	0.1	0.1	0.1	0.1	0.1	0.1	0.1	0.1	0.1	0.1	0.1	0.1	0.1	0.1	0.1	0.1	.	1	.	.	.	.	1	1	1	1	1	1	1	1	1	.	1	2	2	2	2	.	2	2	2	2
2-2nd			14	0	0	0	0	0.1	0.1	0.1	0.1	0.1	0.1	0.1	0.1	0.1	0.1	0.1	0.1	0.1	0.1	0.1	0.1	.	.	.	.	.	.	1	1	.	1	1	1	.	.	1	.	1	2	2	.	2	.	2	2	2	2
3-3rd			15	0	0	0	0	0.1	0.1	0.1	0.1	0.1	0.1	0.1	0.1	0.1	0.1	0.1	0.1	0.1	0.1	0.1	0.1	.	.	.	.	.	.	.	1	.	1	1	1	.	.	1	.	1	2	.	.	2	.	2	2	2	2
4-3m			16	0	0	0	0	0.1	0.1	0.1	0.1	0.1	0.1	0.1	0.1	0.1	0.1	0.1	0.1	0.1	0.1	0.1	0	.	.	.	.	.	.	.	1	.	1	1	1	.	.	1	.	1	2	.	.	2	.	2	2	2	2
5-Pupa			17	0	0	0	0	0.1	0.1	0.1	0	0	0.1	0.1	0.1	0.1	0.1	0.1	0.1	0.1	0.1	0.1	1.2	.	.	.	.	.	.	.	1	.	1	1	.	.	.	1	.	1	2	.	.	2	.	2	2	.	2
6-Adult			18	0	0	0	0	0.1	0.1	0.1	0	0	0.1	0.1	0.1	0.1	0.1	0.9	0.1	0.1	0	0.1	1.2	.	.	.	.	.	.	.	.	.	1	1	.	.	.	.	.	1	2	.	.	.	.	.	2	.	2
			19	0	0	0	0	0.1	0.1	0.1	0	0	0.1	0.1	0.1	0	0	0.9	0.1	0.1	0	0.1	1	.	.	.	.	.	.	.	.	.	.	1	.	.	.	.	.	.	.	.	.	.	.	.	2	.	.
			20	0	0	.	0	0.1	0	0.1	0	0	0	0	0.1	.	0	.	0.1	0.1	.	.	1	.	.	.	.	.	.	.	.	.	.	.	.	.	.	.	.	.	.	.	.	.	.	.	.	.	.
			21	.	.	.	.	.	.	.	0	.	0	.	0.1	.	.	.	.	0.1	.	.	.	.	.	.	.	.	.	.	.	.	.	.	.	.	.	.	.	.	.	.	.	.	.	.	.	.	.
			22	.	.	.	.	.	.	.	.	.	.	.	.	.	.	.	.	0.1	.	.	.	.	.	.	.	.	.	.	.	.	.	.	.	.	.	.	.	.	.	.	.	.	.	.	.	.	.
			23	.	.	.	.	.	.	.	.	.	.	.	.	.	.	.	.	.	.	.	.	.	.	.	.	.	.	.	.	.	.	.	.	.	.	.	.	.	.	.	.	.	.	.	.	.	.
			24	.	.	.	.	.	.	.	.	.	.	.	.	.	.	.	.	.	.	.	.	.	.	.	.	.	.	.	.	.	.	.	.	.	.	.	.	.	.	.	.	.	.	.	.	.	.
			25	.	.	.	.	.	.	.	.	.	.	.	.	.	.	.	.	.	.	.	.	.	.	.	.	.	.	.	.	.	.	.	.	.	.	.	.	.	.	.	.	.	.	.	.	.	.
		Summary of Raw Data
		start date	2013-08-21
		start time	13:00:00
			sampling stage	E1				E2				E3				E4				E5				F1				F2				F3				F4				F5				S1				S2
	When all adults are dead, any remaining pupae are (hand) scored as dead (20.0 at M5).	These values copied or calculated from orignal (raw) data in table above	rep	1	2	3	4	1	2	3	4	1	2	3	4	1	2	3	4	1	2	3	4	1	2	3	4	1	2	3	4	1	2	3	4	1	2	3	4	1	2	3	4	1	2	3	4	1	2
			sample date	2013-08-21	2013-08-21	2013-08-21	2013-08-21	2013-08-21	2013-08-21	2013-08-21	2013-08-21	2013-08-22	2013-08-22	2013-08-22	2013-08-22	2013-08-22	2013-08-22	2013-08-22	2013-08-22	2013-08-22	2013-08-22	2013-08-22	2013-08-22	2013-08-22	2013-08-22	2013-08-22	2013-08-22	2013-08-23	2013-08-23	2013-08-23	2013-08-23	2013-08-23	2013-08-23	2013-08-23	2013-08-23	2013-08-24	2013-08-24	2013-08-24	2013-08-24	2013-08-24	2013-08-24	2013-08-24	2013-08-24	2013-08-25	2013-08-25	2013-08-25	2013-08-25	2013-08-26	2013-08-26
			sample time	17:00:00	17:00:00	17:00:00	17:00:00	21:00:00	21:09:00	21:11:00	21:15:00	01:00:00	01:03:00	01:07:00	01:10:00	04:57:00	05:00:00	05:00:00	05:01:00	09:06:00	09:09:00	09:11:00	09:13:00	19:55:00	20:02:00	20:08:00	20:13:00	07:01:00	07:09:00	07:17:00	07:28:00	18:00:00	18:10:00	18:15:00	18:20:00	05:41:00	05:48:00	05:53:00	05:57:00	15:59:00	16:03:00	16:05:00	16:10:00	08:03:00	08:09:00	08:12:00	08:16:00	00:00:00	00:10:00
			elapsed days hours:min	04:00:00	04:00:00	04:00:00	04:00:00	08:00:00	08:09:00	08:11:00	08:15:00	12:00:00	12:03:00	12:07:00	12:10:00	15:57:00	16:00:00	16:00:00	16:01:00	20:06:00	20:09:00	20:11:00	20:13:00	1900-01-01 06:55:00	1900-01-01 07:02:00	1900-01-01 07:08:00	1900-01-01 07:13:00	1900-01-01 18:01:00	1900-01-01 18:09:00	1900-01-01 18:17:00	1900-01-01 18:28:00	1900-01-02 05:00:00	1900-01-02 05:10:00	1900-01-02 05:15:00	1900-01-02 05:20:00	1900-01-02 16:41:00	1900-01-02 16:48:00	1900-01-02 16:53:00	1900-01-02 16:57:00	1900-01-03 02:59:00	1900-01-03 03:03:00	1900-01-03 03:05:00	1900-01-03 03:10:00	1900-01-03 19:03:00	1900-01-03 19:09:00	1900-01-03 19:12:00	1900-01-03 19:16:00	1900-01-04 11:00:00	1900-01-04 11:10:00
			total elapsed dec hours	4	4	4	4	8	8.15	8.18333	8.25	12	12.05	12.1167	12.1667	15.95	16	16	16.0167	20.1	20.15	20.1833	20.2167	30.9167	31.0333	31.1333	31.2167	42.0167	42.15	42.2833	42.4667	53	53.1667	53.25	53.3333	64.6833	64.8	64.8833	64.95	74.9833	75.05	75.0833	75.1667	91.05	91.15	91.2	91.2667	107	107.167
			temp ° C	19.8	19.8	19.7	19.9	19.7	19.9	19.9	19.9	19.9	19.8	19.8	19.9	20	19.9	19.9	20	20	20.1	20.1	20.1	20	20.1	20	20	21	20	20.2	20.3	19.9	20.1	20	20.1	20.1	19.9	19.9	19.9	20	20.1	20.1	20.1	20.4	20.1	20.1	20.1	19.9	19.9
Coding		0	egg	20	20	19	20	0	1	0	5	4	2	1	0	1	2	0	0	0	2	0	1	0	0	0	0	0	0	0	0	0	0	0	0	0	0	0	0	0	0	0	0	0	0	0	0	0	0
New	Old	0.1	egg w/ develop.	0	0	0	0	20	19	20	16	16	19	19	21	18	18	17	20	22	17	19	15	1	0	0	0	0	0	0	0	0	0	0	0	0	0	0	0	0	0	0	0	0	0	0	0	0	0
x.0=egg	(E)-egg	0.9	egg dead	0	0	0	0	0	0	0	0	0	0	0	0	0	0	2	0	0	0	0	0	0	0	0	0	0	0	0	0	0	0	0	0	0	0	0	0	0	0	0	0	0	0	0	0	0	0
x.1=development	(d)-development	1	1st stage	0	0	0	0	0	0	0	0	0	0	0	0	0	0	0	0	0	0	0	2	12	13	4	5	12	12	14	17	13	18	19	16	13	13	17	11	18	1	10	0	1	1	0	0	0	0
x.2=emerging/molting	(e)-emerging	1.2	1st emerging	0	0	0	0	0	0	0	0	0	0	0	0	0	0	0	0	0	0	0	2	0	0	0	0	0	0	0	0	0	0	0	0	0	0	0	0	0	0	0	0	0	0	0	0	0	0
	(m)-molting	1.3	next stage slits faint	0	0	0	0	0	0	0	0	0	0	0	0	0	0	0	0	0	0	0	0	0	0	0	0	0	0	0	0	0	0	0	0	0	0	0	0	0	0	2	0	0	0	0	0	0	0
x.3=slits faint	(3f)-slits faint	1.4	next stage slits prom.	0	0	0	0	0	0	0	0	0	0	0	0	0	0	0	0	0	0	0	0	0	0	0	0	0	0	0	0	0	0	0	0	0	0	0	0	0	0	0	0	0	0	0	0	0	0
x.4=slits prominent	(3p)-slits prominent	1.9	1st dead	0	0	0	0	0	0	0	0	0	0	0	0	0	0	0	0	0	0	0	0	0	0	0	0	0	0	0	0	0	0	0	0	0	0	0	0	0	0	0	0	0	0	0	0	0	0
x.5=early pupa	(light)	2	2nd stage	0	0	0	0	0	0	0	0	0	0	0	0	0	0	0	0	0	0	0	0	0	0	0	0	0	0	0	0	0	0	0	0	0	0	0	0	0	17	2	13	16	11	17	19	16	18
x.6=late pupa	(dark)	2.2	2nd emerging	0	0	0	0	0	0	0	0	0	0	0	0	0	0	0	0	0	0	0	0	0	0	0	0	0	0	0	0	0	0	0	0	0	0	0	0	0	0	0	0	0	0	0	0	0	0
x.9=dead	(X)-dead	2.3	next stage slits faint	0	0	0	0	0	0	0	0	0	0	0	0	0	0	0	0	0	0	0	0	0	0	0	0	0	0	0	0	0	0	0	0	0	0	0	0	0	0	0	0	0	0	0	0	0	0
		2.4	next stage slits prom.	0	0	0	0	0	0	0	0	0	0	0	0	0	0	0	0	0	0	0	0	0	0	0	0	0	0	0	0	0	0	0	0	0	0	0	0	0	0	0	0	0	0	0	0	0	0
Egg for sample E4 and E5 counted as dead		2.9	2nd dead	0	0	0	0	0	0	0	0	0	0	0	0	0	0	0	0	0	0	0	0	0	0	0	0	0	0	0	0	0	0	0	0	0	0	0	0	0	0	0	0	0	0	0	0	0	0
		3	3rd stage	0	0	0	0	0	0	0	0	0	0	0	0	0	0	0	0	0	0	0	0	0	0	0	0	0	0	0	0	0	0	0	0	0	0	0	0	0	0	0	0	0	0	0	0	0	0
0-egg		3.2	3rd emerging	0	0	0	0	0	0	0	0	0	0	0	0	0	0	0	0	0	0	0	0	0	0	0	0	0	0	0	0	0	0	0	0	0	0	0	0	0	0	0	0	0	0	0	0	0	0
1-1st		3.3	next stage slits faint	0	0	0	0	0	0	0	0	0	0	0	0	0	0	0	0	0	0	0	0	0	0	0	0	0	0	0	0	0	0	0	0	0	0	0	0	0	0	0	0	0	0	0	0	0	0
2-2nd		3.4	next stage slits prom.	0	0	0	0	0	0	0	0	0	0	0	0	0	0	0	0	0	0	0	0	0	0	0	0	0	0	0	0	0	0	0	0	0	0	0	0	0	0	0	0	0	0	0	0	0	0
3-3rd		3.9	3rd dead	0	0	0	0	0	0	0	0	0	0	0	0	0	0	0	0	0	0	0	0	0	0	0	0	0	0	0	0	0	0	0	0	0	0	0	0	0	0	0	0	0	0	0	0	0	0
4-3m		4	3rd migratory	0	0	0	0	0	0	0	0	0	0	0	0	0	0	0	0	0	0	0	0	0	0	0	0	0	0	0	0	0	0	0	0	0	0	0	0	0	0	0	0	0	0	0	0	0	0
5-Pupa		4.9	3rd mig. Dead	0	0	0	0	0	0	0	0	0	0	0	0	0	0	0	0	0	0	0	0	0	0	0	0	0	0	0	0	0	0	0	0	0	0	0	0	0	0	0	0	0	0	0	0	0	0
6-Adult		5	pupa	0	0	0	0	0	0	0	0	0	0	0	0	0	0	0	0	0	0	0	0	0	0	0	0	0	0	0	0	0	0	0	0	0	0	0	0	0	0	0	0	0	0	0	0	0	0
		5.5	early/light pupa	0	0	0	0	0	0	0	0	0	0	0	0	0	0	0	0	0	0	0	0	0	0	0	0	0	0	0	0	0	0	0	0	0	0	0	0	0	0	0	0	0	0	0	0	0	0
		5.6	late/dark pupa	0	0	0	0	0	0	0	0	0	0	0	0	0	0	0	0	0	0	0	0	0	0	0	0	0	0	0	0	0	0	0	0	0	0	0	0	0	0	0	0	0	0	0	0	0	0
		5.9	pupa dead	0	0	0	0	0	0	0	0	0	0	0	0	0	0	0	0	0	0	0	0	0	0	0	0	0	0	0	0	0	0	0	0	0	0	0	0	0	0	0	0	0	0	0	0	0	0
		6	adult	0	0	0	0	0	0	0	0	0	0	0	0	0	0	0	0	0	0	0	0	0	0	0	0	0	0	0	0	0	0	0	0	0	0	0	0	0	0	0	0	0	0	0	0	0	0
		6.2	adult emerging	0	0	0	0	0	0	0	0	0	0	0	0	0	0	0	0	0	0	0	0	0	0	0	0	0	0	0	0	0	0	0	0	0	0	0	0	0	0	0	0	0	0	0	0	0	0
		Transposed Data from Raw Data Table
transpose fcn (crt-shift-enter)		Samp	Rep	Time	Temp	egg	egg w/ develop.	egg dead	1st stage	1st emerging	next stage slits faint	next stage slits prom.	1st dead	2nd stage	2nd emerging	next stage slits faint	next stage slits prom.	2nd dead	3rd stage	3rd emerging	next stage slits faint	next stage slits prom.	3rd dead	3rd migratory	3rd mig. Dead	pupa	early/light pupa	late/dark pupa	pupa dead	adult	adult emerging
MUST select entire array range to enter, or delete		E1	1	4	19.8	20	0	0	0	0	0	0	0	0	0	0	0	0	0	0	0	0	0	0	0	0	0	0	0	0	0
range is (e41:dt68)		E1	2	4	19.8	20	0	0	0	0	0	0	0	0	0	0	0	0	0	0	0	0	0	0	0	0	0	0	0	0	0
		E1	3	4	19.7	19	0	0	0	0	0	0	0	0	0	0	0	0	0	0	0	0	0	0	0	0	0	0	0	0	0
		E1	4	4	19.9	20	0	0	0	0	0	0	0	0	0	0	0	0	0	0	0	0	0	0	0	0	0	0	0	0	0
		E2	1	8	19.7	0	20	0	0	0	0	0	0	0	0	0	0	0	0	0	0	0	0	0	0	0	0	0	0	0	0
		E2	2	8.15	19.9	1	19	0	0	0	0	0	0	0	0	0	0	0	0	0	0	0	0	0	0	0	0	0	0	0	0
		E2	3	8.18333	19.9	0	20	0	0	0	0	0	0	0	0	0	0	0	0	0	0	0	0	0	0	0	0	0	0	0	0
		E2	4	8.25	19.9	5	16	0	0	0	0	0	0	0	0	0	0	0	0	0	0	0	0	0	0	0	0	0	0	0	0
		E3	1	12	19.9	4	16	0	0	0	0	0	0	0	0	0	0	0	0	0	0	0	0	0	0	0	0	0	0	0	0
		E3	2	12.05	19.8	2	19	0	0	0	0	0	0	0	0	0	0	0	0	0	0	0	0	0	0	0	0	0	0	0	0
		E3	3	12.1167	19.8	1	19	0	0	0	0	0	0	0	0	0	0	0	0	0	0	0	0	0	0	0	0	0	0	0	0
		E3	4	12.1667	19.9	0	21	0	0	0	0	0	0	0	0	0	0	0	0	0	0	0	0	0	0	0	0	0	0	0	0
		E4	1	15.95	20	1	18	0	0	0	0	0	0	0	0	0	0	0	0	0	0	0	0	0	0	0	0	0	0	0	0
		E4	2	16	19.9	2	18	0	0	0	0	0	0	0	0	0	0	0	0	0	0	0	0	0	0	0	0	0	0	0	0
		E4	3	16	19.9	0	17	2	0	0	0	0	0	0	0	0	0	0	0	0	0	0	0	0	0	0	0	0	0	0	0
		E4	4	16.0167	20	0	20	0	0	0	0	0	0	0	0	0	0	0	0	0	0	0	0	0	0	0	0	0	0	0	0
		E5	1	20.1	20	0	22	0	0	0	0	0	0	0	0	0	0	0	0	0	0	0	0	0	0	0	0	0	0	0	0
		E5	2	20.15	20.1	2	17	0	0	0	0	0	0	0	0	0	0	0	0	0	0	0	0	0	0	0	0	0	0	0	0
		E5	3	20.1833	20.1	0	19	0	0	0	0	0	0	0	0	0	0	0	0	0	0	0	0	0	0	0	0	0	0	0	0
		E5	4	20.2167	20.1	1	15	0	2	2	0	0	0	0	0	0	0	0	0	0	0	0	0	0	0	0	0	0	0	0	0
		F1	1	30.9167	20	0	1	0	12	0	0	0	0	0	0	0	0	0	0	0	0	0	0	0	0	0	0	0	0	0	0
		F1	2	31.0333	20.1	0	0	0	13	0	0	0	0	0	0	0	0	0	0	0	0	0	0	0	0	0	0	0	0	0	0
		F1	3	31.1333	20	0	0	0	4	0	0	0	0	0	0	0	0	0	0	0	0	0	0	0	0	0	0	0	0	0	0
		F1	4	31.2167	20	0	0	0	5	0	0	0	0	0	0	0	0	0	0	0	0	0	0	0	0	0	0	0	0	0	0
		F2	1	42.0167	21	0	0	0	12	0	0	0	0	0	0	0	0	0	0	0	0	0	0	0	0	0	0	0	0	0	0
		F2	2	42.15	20	0	0	0	12	0	0	0	0	0	0	0	0	0	0	0	0	0	0	0	0	0	0	0	0	0	0
		F2	3	42.2833	20.2	0	0	0	14	0	0	0	0	0	0	0	0	0	0	0	0	0	0	0	0	0	0	0	0	0	0
		F2	4	42.4667	20.3	0	0	0	17	0	0	0	0	0	0	0	0	0	0	0	0	0	0	0	0	0	0	0	0	0	0
		F3	1	53	19.9	0	0	0	13	0	0	0	0	0	0	0	0	0	0	0	0	0	0	0	0	0	0	0	0	0	0
		F3	2	53.1667	20.1	0	0	0	18	0	0	0	0	0	0	0	0	0	0	0	0	0	0	0	0	0	0	0	0	0	0
		F3	3	53.25	20	0	0	0	19	0	0	0	0	0	0	0	0	0	0	0	0	0	0	0	0	0	0	0	0	0	0
		F3	4	53.3333	20.1	0	0	0	16	0	0	0	0	0	0	0	0	0	0	0	0	0	0	0	0	0	0	0	0	0	0
		F4	1	64.6833	20.1	0	0	0	13	0	0	0	0	0	0	0	0	0	0	0	0	0	0	0	0	0	0	0	0	0	0
		F4	2	64.8	19.9	0	0	0	13	0	0	0	0	0	0	0	0	0	0	0	0	0	0	0	0	0	0	0	0	0	0
		F4	3	64.8833	19.9	0	0	0	17	0	0	0	0	0	0	0	0	0	0	0	0	0	0	0	0	0	0	0	0	0	0
		F4	4	64.95	19.9	0	0	0	11	0	0	0	0	0	0	0	0	0	0	0	0	0	0	0	0	0	0	0	0	0	0
		F5	1	74.9833	20	0	0	0	18	0	0	0	0	0	0	0	0	0	0	0	0	0	0	0	0	0	0	0	0	0	0
		F5	2	75.05	20.1	0	0	0	1	0	0	0	0	17	0	0	0	0	0	0	0	0	0	0	0	0	0	0	0	0	0
		F5	3	75.0833	20.1	0	0	0	10	0	2	0	0	2	0	0	0	0	0	0	0	0	0	0	0	0	0	0	0	0	0
		F5	4	75.1667	20.1	0	0	0	0	0	0	0	0	13	0	0	0	0	0	0	0	0	0	0	0	0	0	0	0	0	0
		S1	1	91.05	20.4	0	0	0	1	0	0	0	0	16	0	0	0	0	0	0	0	0	0	0	0	0	0	0	0	0	0
		S1	2	91.15	20.1	0	0	0	1	0	0	0	0	11	0	0	0	0	0	0	0	0	0	0	0	0	0	0	0	0	0
		S1	3	91.2	20.1	0	0	0	0	0	0	0	0	17	0	0	0	0	0	0	0	0	0	0	0	0	0	0	0	0	0
		S1	4	91.2667	20.1	0	0	0	0	0	0	0	0	19	0	0	0	0	0	0	0	0	0	0	0	0	0	0	0	0	0
		S2	1	107	19.9	0	0	0	0	0	0	0	0	16	0	0	0	0	0	0	0	0	0	0	0	0	0	0	0	0	0
		S2	2	107.167	19.9	0	0	0	0	0	0	0	0	18	0	0	0	0	0	0	0	0	0	0	0	0	0	0	0	0	0
		S2	3	107.25	19.9	0	0	0	0	0	0	0	0	15	0	0	0	0	0	0	0	0	0	0	0	0	0	0	0	0	0
		S2	4	107.35	19.9	0	0	0	0	0	0	0	0	18	0	0	0	0	0	0	0	0	0	0	0	0	0	0	0	0	0
		S3	1	123	20	0	0	0	0	0	0	0	0	17	0	0	0	0	0	0	0	0	0	0	0	0	0	0	0	0	0
		S3	2	123.233	20.1	0	0	0	0	0	0	0	0	3	0	12	0	0	5	0	0	0	0	0	0	0	0	0	0	0	0
		S3	3	123.333	20.1	0	0	0	0	0	0	0	0	2	0	14	0	0	2	1	0	0	0	0	0	0	0	0	0	0	0
		S3	4	123.417	20.1	0	0	0	0	0	0	0	0	0	0	5	0	0	9	0	0	0	0	0	0	0	0	0	0	0	0
		S4	1	139.033	20.1	0	0	0	0	0	1	0	0	14	0	0	0	0	0	0	0	0	0	0	0	0	0	0	0	0	0
		S4	2	139.033	20.1	0	0	0	0	0	0	0	0	0	0	0	0	0	19	0	0	0	0	0	0	0	0	0	0	0	0
		S4	3	139.033	20.1	0	0	0	0	0	0	0	0	0	0	1	0	0	11	0	0	0	0	0	0	0	0	0	0	0	0
		S4	4	139.033	19.9	0	0	0	0	0	0	0	0	0	0	0	0	0	17	0	0	0	0	0	0	0	0	0	0	0	0
		S5	1	155	19.8	0	0	0	0	0	0	0	0	16	0	0	0	0	3	0	0	0	0	0	0	0	0	0	0	0	0
		S5	2	155.133	19.8	0	0	0	0	0	0	0	0	0	0	0	0	0	12	0	0	0	0	0	0	0	0	0	0	0	0
		S5	3	155.2	19.7	0	0	0	0	0	0	0	0	1	0	0	0	0	8	0	0	0	0	0	0	0	0	0	0	0	0
		S5	4	155.333	19.9	0	0	0	0	0	0	0	0	0	0	1	0	0	15	0	0	0	0	0	0	0	0	0	0	0	0
		T1	1	182.917	20.2	0	0	0	0	0	0	0	0	0	0	0	0	0	17	0	0	0	0	0	0	0	0	0	0	0	0
		T1	2	182.967	19.9	0	0	0	0	0	0	0	0	0	0	0	0	1	16	0	0	0	0	0	0	0	0	0	0	0	0
		T1	3	183	19.9	0	0	0	0	0	0	0	0	0	0	0	0	0	17	0	0	0	0	0	0	0	0	0	0	0	0
		T1	4	183.033	20	0	0	0	0	0	0	0	0	0	0	0	0	0	1	0	0	0	0	18	0	0	0	0	0	0	0
		T2	1	211.067	20.7	0	0	0	0	0	0	0	0	0	0	0	0	0	19	0	0	0	0	0	0	0	0	0	0	0	0
		T2	2	211.15	20.1	0	0	0	0	0	0	0	0	0	0	0	0	0	6	0	0	0	0	11	0	0	0	0	0	0	0
		T2	3	211.233	20.1	0	0	0	0	0	0	0	0	0	0	0	0	0	0	0	0	0	0	15	0	0	0	0	0	0	0
		T2	4	211.3	20.2	0	0	0	0	0	0	0	0	0	0	0	0	0	2	0	0	0	0	11	0	0	0	0	0	0	0
		T3	1	215	19.6	0	0	0	0	0	0	0	0	0	0	0	0	0	14	0	0	0	0	0	0	0	0	0	0	0	0
		T3	2	215	20.1	0	0	0	0	0	0	0	0	0	0	0	0	0	0	0	0	0	0	3	0	10	0	0	0	0	0
		T3	3	215	20.1	0	0	0	0	0	0	0	0	0	0	0	0	0	0	0	0	0	0	1	0	15	0	0	0	0	0
		T3	4	215	20.1	0	0	0	0	0	0	0	0	0	0	0	0	0	0	0	0	0	0	1	0	18	0	0	1	0	0
		T4	1	267	20.2	0	0	0	0	0	0	0	0	0	0	0	0	0	2	0	0	0	0	16	0	0	0	0	0	0	0
		T4	2	267	20.1	0	0	0	0	0	0	0	0	0	0	0	0	0	1	0	0	0	0	5	0	14	0	0	0	0	0
		T4	3	267	20	0	0	0	0	0	0	0	0	0	0	0	0	0	0	0	0	0	0	4	0	13	0	0	0	0	0
		T4	4	267	20.1	0	0	0	0	0	0	0	0	0	0	0	0	0	0	0	0	0	0	3	0	16	0	0	1	0	0
		T5	1	295	20.2	0	0	0	0	0	0	0	0	0	0	0	0	0	7	0	0	0	0	4	0	0	0	0	0	0	0
		T5	2	295	20.1	0	0	0	0	0	0	0	0	0	0	0	0	0	1	0	0	0	0	17	0	0	0	0	1	0	0
		T5	3	295	20.1	0	0	0	0	0	0	0	0	0	0	0	0	0	0	0	0	0	0	17	0	0	0	0	1	0	0
		T5	4	295	20.1	0	0	0	0	0	0	0	0	0	0	0	0	0	0	0	0	0	0	17	0	0	0	0	0	0	0
		M1	1	365	20.1	0	0	0	0	0	0	0	0	0	0	0	0	0	0	0	0	0	0	2	0	12	0	0	0	0	0
		M1	2	365	20.1	0	0	0	0	0	0	0	0	0	0	0	0	0	0	0	0	0	0	0	0	16	0	0	0	0	0
		M1	3	365	20.2	0	0	0	0	0	0	0	0	0	0	0	0	0	0	0	0	0	0	0	0	15	0	0	0	0	0
		M1	4	365	20.1	0	0	0	0	0	0	0	0	0	0	0	0	0	0	0	0	0	0	0	0	16	0	0	0	0	0
		M2	1	435	20.1	0	0	0	0	0	0	0	0	0	0	0	0	0	0	0	0	0	0	0	0	11	0	0	0	0	0
		M2	2	435	20.1	0	0	0	0	0	0	0	0	0	0	0	0	0	0	0	0	0	0	0	0	0	0	0	0	20	0
		M2	3	435	20.1	0	0	0	0	0	0	0	0	0	0	0	0	0	0	0	0	0	0	0	0	4	0	0	0	13	1
		M2	4	435	20.1	0	0	0	0	0	0	0	0	0	0	0	0	0	0	0	0	0	0	0	0	0	0	0	0	18	0
		M3	1	505	20.2	0	0	0	0	0	0	0	0	0	0	0	0	0	0	0	0	0	0	1	0	11	0	0	0	0	0
		M3	2	505	20.1	0	0	0	0	0	0	0	0	0	0	0	0	0	0	0	0	0	0	0	0	3	0	0	4	7	1
		M3	3	505	20.1	0	0	0	0	0	0	0	0	0	0	0	0	0	0	0	0	0	0	0	0	2	0	0	0	14	0
		M3	4	505	20.1	0	0	0	0	0	0	0	0	0	0	0	0	0	0	0	0	0	0	0	0	1	0	0	0	13	0
		M4	1	575	19.8	0	0	0	0	0	0	0	0	0	0	0	0	0	0	0	0	0	0	0	0	10	0	0	0	0	0
		M4	2	575	20.1	0	0	0	0	0	0	0	0	0	0	0	0	0	0	0	0	0	0	0	0	0	0	0	0	12	0
		M4	3	575	20.1	0	0	0	0	0	0	0	0	0	0	0	0	0	0	0	0	0	0	0	0	3	0	0	0	15	2
		M4	4	575	20	0	0	0	0	0	0	0	0	0	0	0	0	0	0	0	0	0	0	0	0	4	0	0	0	17	0
		M5	1	648.583	20.1	0	0	0	0	0	0	0	0	0	0	0	0	0	0	0	0	0	0	0	0	0	0	0	2	12	3
		M5	2	648.583	20.1	0	0	0	0	0	0	0	0	0	0	0	0	0	0	0	0	0	0	0	0	0	0	0	2	12	0
		M5	3	648.583	20.1	0	0	0	0	0	0	0	0	0	0	0	0	0	0	0	0	0	0	0	0	0	0	0	0	17	0
		M5	4	648.583	20	0	0	0	0	0	0	0	0	0	0	0	0	0	0	0	0	0	0	0	1	0	0	0	3	8	0
		P1	1	648.583	20.1	0	0	0	0	0	0	0	0	0	0	0	0	0	0	0	0	0	0	0	3	0	0	0	3	6	0
		P1	2	648.583	20.1	0	0	0	0	0	0	0	0	0	0	0	0	0	0	0	0	0	0	0	0	0	0	0	0	19	1
		P1	3	648.583	20.1	0	0	0	0	0	0	0	0	0	0	0	0	0	0	0	0	0	0	0	0	0	0	0	2	16	1
		P1	4	648.583	20	0	0	0	0	0	0	0	0	0	0	0	0	0	0	0	0	0	0	0	0	0	0	0	5	13	0
		P2	1	648.583	20.1	0	0	0	0	0	0	0	0	0	0	0	0	0	0	0	0	0	0	0	0	0	0	0	1	11	2
		P2	2	648.583	20.1	0	0	0	0	0	0	0	0	0	0	0	0	0	0	0	0	0	0	0	0	0	0	0	1	11	0
		P2	3	648.583	20.1	0	0	0	0	0	0	0	0	0	0	0	0	0	0	0	0	0	0	0	0	0	0	0	2	19	0
		P2	4	648.583	20	0	0	0	0	0	0	0	0	0	0	0	0	0	0	0	0	0	0	0	0	0	0	0	0	15	0
		P3	1	648.583	20.1	0	0	0	0	0	0	0	0	0	0	0	0	0	0	0	0	0	0	0	0	0	0	0	1	17	0
		P3	2	648.583	20.1	0	0	0	0	0	0	0	0	0	0	0	0	0	0	0	0	0	0	0	0	0	0	0	0	14	1
		P3	3	648.583	20.1	0	0	0	0	0	0	0	0	0	0	0	0	0	0	0	0	0	0	0	0	0	0	0	3	13	0
		P3	4	648.583	20	0	0	0	0	0	0	0	0	0	0	0	0	0	0	0	0	0	0	0	0	0	0	0	2	7	0
		P4	1	648.583	20.1	0	0	0	0	0	0	0	0	0	0	0	0	0	0	0	0	0	0	0	0	0	0	0	5	13	0
		P4	2	648.583	20.1	0	0	0	0	0	0	0	0	0	0	0	0	0	0	0	0	0	0	0	0	0	0	0	1	17	0
		P4	3	648.583	20.1	0	0	0	0	0	0	0	0	0	0	0	0	0	0	0	0	0	0	0	0	0	0	0	1	16	0
		P4	4	648.583	20	0	0	0	0	0	0	0	0	0	0	0	0	0	0	0	0	0	0	0	0	0	0	0	4	13	0
		P5	1	648.583	20.1	0	0	0	0	0	0	0	0	0	0	0	0	0	0	0	0	0	0	0	0	0	0	0	0	12	0
		P5	2	648.583	20.1	0	0	0	0	0	0	0	0	0	0	0	0	0	0	0	0	0	0	0	0	0	0	0	1	14	0
		P5	3	648.583	20.1	0	0	0	0	0	0	0	0	0	0	0	0	0	0	0	0	0	0	0	0	0	0	0	2	16	0
		P5	4	648.583	20	0	0	0	0	0	0	0	0	0	0	0	0	0	0	0	0	0	0	0	0	0	0	0	3	16	0
		Calculated numbers per stage
Calculated from transposed data table (above)		Samp	Rep	Time	Temp	egg	L1	L2	L3	L3m	P	A	% egg	% L1	% L2	% L3	% L3m	% P	% A
		E1	1	4	19.8	20	0	0	0	0	0	0	100	0	0	0	0	0	0
		E1	2	4	19.8	20	0	0	0	0	0	0	100	0	0	0	0	0	0
		E1	3	4	19.7	19	0	0	0	0	0	0	100	0	0	0	0	0	0
		E1	4	4	19.9	20	0	0	0	0	0	0	100	0	0	0	0	0	0
		E2	1	8	19.7	20	0	0	0	0	0	0	100	0	0	0	0	0	0
		E2	2	8.15	19.9	20	0	0	0	0	0	0	100	0	0	0	0	0	0
		E2	3	8.18333	19.9	20	0	0	0	0	0	0	100	0	0	0	0	0	0
		E2	4	8.25	19.9	21	0	0	0	0	0	0	100	0	0	0	0	0	0
		E3	1	12	19.9	20	0	0	0	0	0	0	100	0	0	0	0	0	0
		E3	2	12.05	19.8	21	0	0	0	0	0	0	100	0	0	0	0	0	0
		E3	3	12.1167	19.8	20	0	0	0	0	0	0	100	0	0	0	0	0	0
		E3	4	12.1667	19.9	21	0	0	0	0	0	0	100	0	0	0	0	0	0
		E4	1	15.95	20	19	0	0	0	0	0	0	100	0	0	0	0	0	0
		E4	2	16	19.9	20	0	0	0	0	0	0	100	0	0	0	0	0	0
		E4	3	16	19.9	17	0	0	0	0	0	0	100	0	0	0	0	0	0
		E4	4	16.0167	20	20	0	0	0	0	0	0	100	0	0	0	0	0	0
		E5	1	20.1	20	22	0	0	0	0	0	0	100	0	0	0	0	0	0
		E5	2	20.15	20.1	19	0	0	0	0	0	0	100	0	0	0	0	0	0
		E5	3	20.1833	20.1	19	0	0	0	0	0	0	100	0	0	0	0	0	0
		E5	4	20.2167	20.1	16	4	0	0	0	0	0	80	20	0	0	0	0	0
		F1	1	30.9167	20	1	12	0	0	0	0	0	7.69231	92.3077	0	0	0	0	0
		F1	2	31.0333	20.1	0	13	0	0	0	0	0	0	100	0	0	0	0	0
		F1	3	31.1333	20	0	4	0	0	0	0	0	0	100	0	0	0	0	0
		F1	4	31.2167	20	0	5	0	0	0	0	0	0	100	0	0	0	0	0
		F2	1	42.0167	21	0	12	0	0	0	0	0	0	100	0	0	0	0	0
		F2	2	42.15	20	0	12	0	0	0	0	0	0	100	0	0	0	0	0
		F2	3	42.2833	20.2	0	14	0	0	0	0	0	0	100	0	0	0	0	0
		F2	4	42.4667	20.3	0	17	0	0	0	0	0	0	100	0	0	0	0	0
		F3	1	53	19.9	0	13	0	0	0	0	0	0	100	0	0	0	0	0
		F3	2	53.1667	20.1	0	18	0	0	0	0	0	0	100	0	0	0	0	0
		F3	3	53.25	20	0	19	0	0	0	0	0	0	100	0	0	0	0	0
		F3	4	53.3333	20.1	0	16	0	0	0	0	0	0	100	0	0	0	0	0
		F4	1	64.6833	20.1	0	13	0	0	0	0	0	0	100	0	0	0	0	0
		F4	2	64.8	19.9	0	13	0	0	0	0	0	0	100	0	0	0	0	0
		F4	3	64.8833	19.9	0	17	0	0	0	0	0	0	100	0	0	0	0	0
		F4	4	64.95	19.9	0	11	0	0	0	0	0	0	100	0	0	0	0	0
		F5	1	74.9833	20	0	18	0	0	0	0	0	0	100	0	0	0	0	0
		F5	2	75.05	20.1	0	1	17	0	0	0	0	0	5.55556	94.4444	0	0	0	0
		F5	3	75.0833	20.1	0	10	4	0	0	0	0	0	71.4286	28.5714	0	0	0	0
		F5	4	75.1667	20.1	0	0	13	0	0	0	0	0	0	100	0	0	0	0
		S1	1	91.05	20.4	0	1	16	0	0	0	0	0	5.88235	94.1176	0	0	0	0
		S1	2	91.15	20.1	0	1	11	0	0	0	0	0	8.33333	91.6667	0	0	0	0
		S1	3	91.2	20.1	0	0	17	0	0	0	0	0	0	100	0	0	0	0
		S1	4	91.2667	20.1	0	0	19	0	0	0	0	0	0	100	0	0	0	0
		S2	1	107	19.9	0	0	16	0	0	0	0	0	0	100	0	0	0	0
		S2	2	107.167	19.9	0	0	18	0	0	0	0	0	0	100	0	0	0	0
		S2	3	107.25	19.9	0	0	15	0	0	0	0	0	0	100	0	0	0	0
		S2	4	107.35	19.9	0	0	18	0	0	0	0	0	0	100	0	0	0	0
		S3	1	123	20	0	0	17	0	0	0	0	0	0	100	0	0	0	0
		S3	2	123.233	20.1	0	0	3	17	0	0	0	0	0	15	85	0	0	0
		S3	3	123.333	20.1	0	0	2	17	0	0	0	0	0	10.5263	89.4737	0	0	0
		S3	4	123.417	20.1	0	0	0	14	0	0	0	0	0	0	100	0	0	0
		S4	1	139.033	20.1	0	0	15	0	0	0	0	0	0	100	0	0	0	0
		S4	2	139.033	20.1	0	0	0	19	0	0	0	0	0	0	100	0	0	0
		S4	3	139.033	20.1	0	0	0	12	0	0	0	0	0	0	100	0	0	0
		S4	4	139.033	19.9	0	0	0	17	0	0	0	0	0	0	100	0	0	0
		S5	1	155	19.8	0	0	16	3	0	0	0	0	0	84.2105	15.7895	0	0	0
		S5	2	155.133	19.8	0	0	0	12	0	0	0	0	0	0	100	0	0	0
		S5	3	155.2	19.7	0	0	1	8	0	0	0	0	0	11.1111	88.8889	0	0	0
		S5	4	155.333	19.9	0	0	0	16	0	0	0	0	0	0	100	0	0	0
		T1	1	182.917	20.2	0	0	0	17	0	0	0	0	0	0	100	0	0	0
		T1	2	182.967	19.9	0	0	0	16	0	0	0	0	0	0	100	0	0	0
		T1	3	183	19.9	0	0	0	17	0	0	0	0	0	0	100	0	0	0
		T1	4	183.033	20	0	0	0	1	18	0	0	0	0	0	5.26316	94.7368	0	0
		T2	1	211.067	20.7	0	0	0	19	0	0	0	0	0	0	100	0	0	0
		T2	2	211.15	20.1	0	0	0	6	11	0	0	0	0	0	35.2941	64.7059	0	0
		T2	3	211.233	20.1	0	0	0	0	15	0	0	0	0	0	0	100	0	0
		T2	4	211.3	20.2	0	0	0	2	11	0	0	0	0	0	15.3846	84.6154	0	0
		T3	1	215	19.6	0	0	0	14	0	0	0	0	0	0	100	0	0	0
		T3	2	215	20.1	0	0	0	0	3	10	0	0	0	0	0	23.0769	76.9231	0
		T3	3	215	20.1	0	0	0	0	1	15	0	0	0	0	0	6.25	93.75	0
		T3	4	215	20.1	0	0	0	0	1	18	0	0	0	0	0	5.26316	94.7368	0
		T4	1	267	20.2	0	0	0	2	16	0	0	0	0	0	11.1111	88.8889	0	0
		T4	2	267	20.1	0	0	0	1	5	14	0	0	0	0	5	25	70	0
		T4	3	267	20	0	0	0	0	4	13	0	0	0	0	0	23.5294	76.4706	0
		T4	4	267	20.1	0	0	0	0	3	16	0	0	0	0	0	15.7895	84.2105	0
		T5	1	295	20.2	0	0	0	7	4	0	0	0	0	0	63.6364	36.3636	0	0
		T5	2	295	20.1	0	0	0	1	17	0	0	0	0	0	5.55556	94.4444	0	0
		T5	3	295	20.1	0	0	0	0	17	0	0	0	0	0	0	100	0	0
		T5	4	295	20.1	0	0	0	0	17	0	0	0	0	0	0	100	0	0
		M1	1	365	20.1	0	0	0	0	2	12	0	0	0	0	0	14.2857	85.7143	0
		M1	2	365	20.1	0	0	0	0	0	16	0	0	0	0	0	0	100	0
		M1	3	365	20.2	0	0	0	0	0	15	0	0	0	0	0	0	100	0
		M1	4	365	20.1	0	0	0	0	0	16	0	0	0	0	0	0	100	0
		M2	1	435	20.1	0	0	0	0	0	11	0	0	0	0	0	0	100	0
		M2	2	435	20.1	0	0	0	0	0	0	20	0	0	0	0	0	0	100
		M2	3	435	20.1	0	0	0	0	0	4	14	0	0	0	0	0	22.2222	77.7778
		M2	4	435	20.1	0	0	0	0	0	0	18	0	0	0	0	0	0	100
		M3	1	505	20.2	0	0	0	0	1	11	0	0	0	0	0	8.33333	91.6667	0
		M3	2	505	20.1	0	0	0	0	0	3	8	0	0	0	0	0	27.2727	72.7273
		M3	3	505	20.1	0	0	0	0	0	2	14	0	0	0	0	0	12.5	87.5
		M3	4	505	20.1	0	0	0	0	0	1	13	0	0	0	0	0	7.14286	92.8571
		M4	1	575	19.8	0	0	0	0	0	10	0	0	0	0	0	0	100	0
		M4	2	575	20.1	0	0	0	0	0	0	12	0	0	0	0	0	0	100
		M4	3	575	20.1	0	0	0	0	0	3	17	0	0	0	0	0	15	85
		M4	4	575	20	0	0	0	0	0	4	17	0	0	0	0	0	19.0476	80.9524
		M5	1	648.583	20.1	0	0	0	0	0	0	15	0	0	0	0	0	0	100
		M5	2	648.583	20.1	0	0	0	0	0	0	12	0	0	0	0	0	0	100
		M5	3	648.583	20.1	0	0	0	0	0	0	17	0	0	0	0	0	0	100
		M5	4	648.583	20	0	0	0	0	0	0	8	0	0	0	0	0	0	100
		P1	1	648.583	20.1	0	0	0	0	0	0	6	0	0	0	0	0	0	100
		P1	2	648.583	20.1	0	0	0	0	0	0	20	0	0	0	0	0	0	100
		P1	3	648.583	20.1	0	0	0	0	0	0	17	0	0	0	0	0	0	100
		P1	4	648.583	20	0	0	0	0	0	0	13	0	0	0	0	0	0	100
		P2	1	648.583	20.1	0	0	0	0	0	0	13	0	0	0	0	0	0	100
		P2	2	648.583	20.1	0	0	0	0	0	0	11	0	0	0	0	0	0	100
		P2	3	648.583	20.1	0	0	0	0	0	0	19	0	0	0	0	0	0	100
		P2	4	648.583	20	0	0	0	0	0	0	15	0	0	0	0	0	0	100
		P3	1	648.583	20.1	0	0	0	0	0	0	17	0	0	0	0	0	0	100
		P3	2	648.583	20.1	0	0	0	0	0	0	15	0	0	0	0	0	0	100
		P3	3	648.583	20.1	0	0	0	0	0	0	13	0	0	0	0	0	0	100
		P3	4	648.583	20	0	0	0	0	0	0	7	0	0	0	0	0	0	100
		P4	1	648.583	20.1	0	0	0	0	0	0	13	0	0	0	0	0	0	100
		P4	2	648.583	20.1	0	0	0	0	0	0	17	0	0	0	0	0	0	100
		P4	3	648.583	20.1	0	0	0	0	0	0	16	0	0	0	0	0	0	100
		P4	4	648.583	20	0	0	0	0	0	0	13	0	0	0	0	0	0	100
		P5	1	648.583	20.1	0	0	0	0	0	0	12	0	0	0	0	0	0	100
		P5	2	648.583	20.1	0	0	0	0	0	0	14	0	0	0	0	0	0	100
		P5	3	648.583	20.1	0	0	0	0	0	0	16	0	0	0	0	0	0	100
		P5	4	648.583	20	0	0	0	0	0	0	16	0	0	0	0	0	0	100
		Formated data for Prism
						Numbers (0-20)														%
						Egg		L1		L2		L3		L3m		P		A		egg		L1		L2		L3		L3m		P		A					% data formated for analysis in TableCurve 2D
			Stage	Time	Temp	mean	SE	mean	SE	mean	SE	mean	SE	mean	SE	mean	SE	mean	SE	mean	SE	mean	SE	mean	SE	mean	SE	mean	SE	mean	SE	mean	SE				Time	Egg	Time	L1	Time	L2	Time	L3	Time	L3m	Time	P	Time
			Egg 1	4	19.8	19.75	0.433013	0	0	0	0	0	0	0	0	0	0	0	0	100	0	0	0	0	0	0	0	0	0	0	0	0	0				4	100	4	0	4	0	4	0	4	0	4	0	4
			Egg 2	8.14583	19.85	20.25	0.433013	0	0	0	0	0	0	0	0	0	0	0	0	100	0	0	0	0	0	0	0	0	0	0	0	0	0				8.14583	100	8.14583	0	8.14583	0	8.14583	0	8.14583	0	8.14583	0	8.14583
			Egg 3	12.0833	19.85	20.5	0.5	0	0	0	0	0	0	0	0	0	0	0	0	100	0	0	0	0	0	0	0	0	0	0	0	0	0				12.0833	100	12.0833	0	12.0833	0	12.0833	0	12.0833	0	12.0833	0	12.0833
			Egg 4	15.9917	19.95	19	1.22474	0	0	0	0	0	0	0	0	0	0	0	0	100	0	0	0	0	0	0	0	0	0	0	0	0	0				15.9917	100	15.9917	0	15.9917	0	15.9917	0	15.9917	0	15.9917	0	15.9917
			Egg 5	20.1625	20.075	19	2.12132	1	1.73205	0	0	0	0	0	0	0	0	0	0	95	8.66025	5	8.66025	0	0	0	0	0	0	0	0	0	0				20.1625	95	20.1625	5	20.1625	0	20.1625	0	20.1625	0	20.1625	0	20.1625
			L1 1	31.075	20.025	0.25	0.433013	8.5	4.03113	0	0	0	0	0	0	0	0	0	0	1.92308	3.33087	98.0769	3.33087	0	0	0	0	0	0	0	0	0	0				31.075	1.92308	31.075	98.0769	31.075	0	31.075	0	31.075	0	31.075	0	31.075
			L1 2	42.2292	20.375	0	0	13.75	2.04634	0	0	0	0	0	0	0	0	0	0	0	0	100	0	0	0	0	0	0	0	0	0	0	0				42.2292	0	42.2292	100	42.2292	0	42.2292	0	42.2292	0	42.2292	0	42.2292
			L1 3	53.1875	20.025	0	0	16.5	2.29129	0	0	0	0	0	0	0	0	0	0	0	0	100	0	0	0	0	0	0	0	0	0	0	0				53.1875	0	53.1875	100	53.1875	0	53.1875	0	53.1875	0	53.1875	0	53.1875
			L1 4	64.8292	19.95	0	0	13.5	2.17945	0	0	0	0	0	0	0	0	0	0	0	0	100	0	0	0	0	0	0	0	0	0	0	0				64.8292	0	64.8292	100	64.8292	0	64.8292	0	64.8292	0	64.8292	0	64.8292
			L1 5	75.0708	20.075	0	0	7.25	7.32718	8.5	6.80074	0	0	0	0	0	0	0	0	0	0	44.246	42.726	55.754	42.726	0	0	0	0	0	0	0	0				75.0708	0	75.0708	44.246	75.0708	55.754	75.0708	0	75.0708	0	75.0708	0	75.0708
			L2 1	91.1667	20.175	0	0	0.5	0.5	15.75	2.94746	0	0	0	0	0	0	0	0	0	0	3.55392	3.65804	96.4461	3.65804	0	0	0	0	0	0	0	0				91.1667	0	91.1667	3.55392	91.1667	96.4461	91.1667	0	91.1667	0	91.1667	0	91.1667
			L2 2	107.192	19.9	0	0	0	0	16.75	1.29904	0	0	0	0	0	0	0	0	0	0	0	0	100	0	0	0	0	0	0	0	0	0				107.192	0	107.192	0	107.192	100	107.192	0	107.192	0	107.192	0	107.192
			L2 3	123.246	20.075	0	0	0	0	5.5	6.72681	12	7.03562	0	0	0	0	0	0	0	0	0	0	31.3816	39.9893	68.6184	39.9893	0	0	0	0	0	0				123.246	0	123.246	0	123.246	31.3816	123.246	68.6184	123.246	0	123.246	0	123.246
			L2 4	139.033	20.05	0	0	0	0	3.75	6.49519	12	7.38241	0	0	0	0	0	0	0	0	0	0	25	43.3013	75	43.3013	0	0	0	0	0	0				139.033	0	139.033	0	139.033	25	139.033	75	139.033	0	139.033	0	139.033
			L2 5	155.167	19.8	0	0	0	0	4.25	6.79614	9.75	4.81534	0	0	0	0	0	0	0	0	0	0	23.8304	35.1544	76.1696	35.1544	0	0	0	0	0	0				155.167	0	155.167	0	155.167	23.8304	155.167	76.1696	155.167	0	155.167	0	155.167
			L3 1	182.979	20	0	0	0	0	0	0	12.75	6.79614	4.5	7.79423	0	0	0	0	0	0	0	0	0	0	76.3158	41.0223	23.6842	41.0223	0	0	0	0				182.979	0	182.979	0	182.979	0	182.979	76.3158	182.979	23.6842	182.979	0	182.979
			L3 2	211.188	20.275	0	0	0	0	0	0	6.75	7.3951	9.25	5.58458	0	0	0	0	0	0	0	0	0	0	37.6697	38.0997	62.3303	38.0997	0	0	0	0				211.188	0	211.188	0	211.188	0	211.188	37.6697	211.188	62.3303	211.188	0	211.188
			L3 3	215	19.975	0	0	0	0	0	0	3.5	6.06218	1.25	1.08972	10.75	6.83283	0	0	0	0	0	0	0	0	25	43.3013	8.64752	8.66299	66.3525	38.9573	0	0				215	0	215	0	215	0	215	25	215	8.64752	215	66.3525	215
			L3 4	267	20.1	0	0	0	0	0	0	0.75	0.829156	7	5.24404	10.75	6.2998	0	0	0	0	0	0	0	0	4.02778	4.57069	38.3019	29.4152	57.6703	33.6739	0	0				267	0	267	0	267	0	267	4.02778	267	38.3019	267	57.6703	267
			L3 5	295	20.125	0	0	0	0	0	0	2	2.91548	13.75	5.62917	0	0	0	0	0	0	0	0	0	0	17.298	26.8494	82.702	26.8494	0	0	0	0				295	0	295	0	295	0	295	17.298	295	82.702	295	0	295
			L3m 1	365	20.125	0	0	0	0	0	0	0	0	0.5	0.866025	14.75	1.63936	0	0	0	0	0	0	0	0	0	0	3.57143	6.1859	96.4286	6.1859	0	0				365	0	365	0	365	0	365	0	365	3.57143	365	96.4286	365
			L3m 2	435	20.1	0	0	0	0	0	0	0	0	0	0	3.75	4.49305	13	7.81025	0	0	0	0	0	0	0	0	0	0	30.5556	41.1074	69.4444	41.1074				435	0	435	0	435	0	435	0	435	0	435	30.5556	435
			L3m 3	505	20.125	0	0	0	0	0	0	0	0	0.25	0.433013	4.25	3.96074	8.75	5.53963	0	0	0	0	0	0	0	0	2.08333	3.60844	34.6456	33.7364	63.2711	37.266				505	0	505	0	505	0	505	0	505	2.08333	505	34.6456	505
			L3m 4	575	20	0	0	0	0	0	0	0	0	0	0	4.25	3.63146	11.5	6.94622	0	0	0	0	0	0	0	0	0	0	33.5119	39.0372	66.4881	39.0372				575	0	575	0	575	0	575	0	575	0	575	33.5119	575
			L3m 5	648.583	20.075	0	0	0	0	0	0	0	0	0	0	0	0	13	3.39116	0	0	0	0	0	0	0	0	0	0	0	0	100	0				648.583	0	648.583	0	648.583	0	648.583	0	648.583	0	648.583	0	648.583
			P 1	648.583	20.075	0	0	0	0	0	0	0	0	0	0	0	0	14	5.24404	0	0	0	0	0	0	0	0	0	0	0	0	100	0				648.583	0	648.583	0	648.583	0	648.583	0	648.583	0	648.583	0	648.583
			P 2	648.583	20.075	0	0	0	0	0	0	0	0	0	0	0	0	14.5	2.95804	0	0	0	0	0	0	0	0	0	0	0	0	100	0				648.583	0	648.583	0	648.583	0	648.583	0	648.583	0	648.583	0	648.583
			P 3	648.583	20.075	0	0	0	0	0	0	0	0	0	0	0	0	13	3.74166	0	0	0	0	0	0	0	0	0	0	0	0	100	0				648.583	0	648.583	0	648.583	0	648.583	0	648.583	0	648.583	0	648.583
			P 4	648.583	20.075	0	0	0	0	0	0	0	0	0	0	0	0	14.75	1.78536	0	0	0	0	0	0	0	0	0	0	0	0	100	0				648.583	0	648.583	0	648.583	0	648.583	0	648.583	0	648.583	0	648.583
			P 5	648.583	20.075	0	0	0	0	0	0	0	0	0	0	0	0	14.5	1.65831	0	0	0	0	0	0	0	0	0	0	0	0	100	0				648.583	0	648.583	0	648.583	0	648.583	0	648.583	0	648.583	0	648.583
				Mean	20.0417
				SE	0.123378
			% data formated for analysis in TableCurve 2D
			Time	Egg	Time	L1	Time	L2	Time	L3	Time	L3m	Time	P	Time	A		log(time)	Egg	log(time)	L1	log(time)	L2	log(time)	L3	log(time)	L3m	log(time)	P	log(time)	A
			0	100	0	0	0	0	0	0	0	0	0	0	0	0		0	100	0	0	0	0	0	0	0	0	0	0	0	0
			4	100	4	0	4	0	4	0	4	0	4	0	4	0		0.60206	100	0.60206	0	0.60206	0	0.60206	0	0.60206	0	0.60206	0	0.60206	0
			8.14583	100	8.14583	0	8.14583	0	8.14583	0	8.14583	0	8.14583	0	8.14583	0		0.910936	100	0.910936	0	0.910936	0	0.910936	0	0.910936	0	0.910936	0	0.910936	0
			12.0833	100	12.0833	0	12.0833	0	12.0833	0	12.0833	0	12.0833	0	12.0833	0		1.08219	100	1.08219	0	1.08219	0	1.08219	0	1.08219	0	1.08219	0	1.08219	0
			15.9917	100	15.9917	0	15.9917	0	15.9917	0	15.9917	0	15.9917	0	15.9917	0		1.20389	100	1.20389	0	1.20389	0	1.20389	0	1.20389	0	1.20389	0	1.20389	0
			20.1625	95	20.1625	5	20.1625	0	20.1625	0	20.1625	0	20.1625	0	20.1625	0		1.30454	95	1.30454	5	1.30454	0	1.30454	0	1.30454	0	1.30454	0	1.30454	0
			31.075	1.92308	31.075	98.0769	31.075	0	31.075	0	31.075	0	31.075	0	31.075	0		1.49241	1.92308	1.49241	98.0769	1.49241	0	1.49241	0	1.49241	0	1.49241	0	1.49241	0
			42.2292	0	42.2292	100	42.2292	0	42.2292	0	42.2292	0	42.2292	0	42.2292	0		1.62561	0	1.62561	100	1.62561	0	1.62561	0	1.62561	0	1.62561	0	1.62561	0
			53.1875	0	53.1875	100	53.1875	0	53.1875	0	53.1875	0	53.1875	0	53.1875	0		1.72581	0	1.72581	100	1.72581	0	1.72581	0	1.72581	0	1.72581	0	1.72581	0
			64.8292	0	64.8292	100	64.8292	0	64.8292	0	64.8292	0	64.8292	0	64.8292	0		1.81177	0	1.81177	100	1.81177	0	1.81177	0	1.81177	0	1.81177	0	1.81177	0
			75.0708	0	75.0708	44.246	75.0708	55.754	75.0708	0	75.0708	0	75.0708	0	75.0708	0		1.87547	0	1.87547	44.246	1.87547	55.754	1.87547	0	1.87547	0	1.87547	0	1.87547	0
			91.1667	0	91.1667	3.55392	91.1667	96.4461	91.1667	0	91.1667	0	91.1667	0	91.1667	0		1.95984	0	1.95984	3.55392	1.95984	96.4461	1.95984	0	1.95984	0	1.95984	0	1.95984	0
			107.192	0	107.192	0	107.192	100	107.192	0	107.192	0	107.192	0	107.192	0		2.03016	0	2.03016	0	2.03016	100	2.03016	0	2.03016	0	2.03016	0	2.03016	0
			123.246	0	123.246	0	123.246	31.3816	123.246	68.6184	123.246	0	123.246	0	123.246	0		2.09077	0	2.09077	0	2.09077	31.3816	2.09077	68.6184	2.09077	0	2.09077	0	2.09077	0
			139.033	0	139.033	0	139.033	25	139.033	75	139.033	0	139.033	0	139.033	0		2.14312	0	2.14312	0	2.14312	25	2.14312	75	2.14312	0	2.14312	0	2.14312	0
			155.167	0	155.167	0	155.167	23.8304	155.167	76.1696	155.167	0	155.167	0	155.167	0		2.1908	0	2.1908	0	2.1908	23.8304	2.1908	76.1696	2.1908	0	2.1908	0	2.1908	0
			182.979	0	182.979	0	182.979	0	182.979	76.3158	182.979	23.6842	182.979	0	182.979	0		2.2624	0	2.2624	0	2.2624	0	2.2624	76.3158	2.2624	23.6842	2.2624	0	2.2624	0
			211.188	0	211.188	0	211.188	0	211.188	37.6697	211.188	62.3303	211.188	0	211.188	0		2.32467	0	2.32467	0	2.32467	0	2.32467	37.6697	2.32467	62.3303	2.32467	0	2.32467	0
			215	0	215	0	215	0	215	25	215	8.64752	215	66.3525	215	0		2.33244	0	2.33244	0	2.33244	0	2.33244	25	2.33244	8.64752	2.33244	66.3525	2.33244	0
			267	0	267	0	267	0	267	4.02778	267	38.3019	267	57.6703	267	0		2.42651	0	2.42651	0	2.42651	0	2.42651	4.02778	2.42651	38.3019	2.42651	57.6703	2.42651	0
			295	0	295	0	295	0	295	17.298	295	82.702	295	0	295	0		2.46982	0	2.46982	0	2.46982	0	2.46982	17.298	2.46982	82.702	2.46982	0	2.46982	0
			365	0	365	0	365	0	365	0	365	3.57143	365	96.4286	365	0		2.56229	0	2.56229	0	2.56229	0	2.56229	0	2.56229	3.57143	2.56229	96.4286	2.56229	0
			435	0	435	0	435	0	435	0	435	0	435	30.5556	435	69.4444		2.63849	0	2.63849	0	2.63849	0	2.63849	0	2.63849	0	2.63849	30.5556	2.63849	69.4444
			505	0	505	0	505	0	505	0	505	2.08333	505	34.6456	505	63.2711		2.70329	0	2.70329	0	2.70329	0	2.70329	0	2.70329	2.08333	2.70329	34.6456	2.70329	63.2711
			575	0	575	0	575	0	575	0	575	0	575	33.5119	575	66.4881		2.75967	0	2.75967	0	2.75967	0	2.75967	0	2.75967	0	2.75967	33.5119	2.75967	66.4881
			648.583	0	648.583	0	648.583	0	648.583	0	648.583	0	648.583	0	648.583	100		2.81197	0	2.81197	0	2.81197	0	2.81197	0	2.81197	0	2.81197	0	2.81197	100
			648.583	0	648.583	0	648.583	0	648.583	0	648.583	0	648.583	0	648.583	100		2.81197	0	2.81197	0	2.81197	0	2.81197	0	2.81197	0	2.81197	0	2.81197	100
			648.583	0	648.583	0	648.583	0	648.583	0	648.583	0	648.583	0	648.583	100		2.81197	0	2.81197	0	2.81197	0	2.81197	0	2.81197	0	2.81197	0	2.81197	100
			648.583	0	648.583	0	648.583	0	648.583	0	648.583	0	648.583	0	648.583	100		2.81197	0	2.81197	0	2.81197	0	2.81197	0	2.81197	0	2.81197	0	2.81197	100
			648.583	0	648.583	0	648.583	0	648.583	0	648.583	0	648.583	0	648.583	100		2.81197	0	2.81197	0	2.81197	0	2.81197	0	2.81197	0	2.81197	0	2.81197	100
			648.583	0	648.583	0	648.583	0	648.583	0	648.583	0	648.583	0	648.583	100		2.81197	0	2.81197	0	2.81197	0	2.81197	0	2.81197	0	2.81197	0	2.81197	100
			% data formated for analysis in TableCurve 2D								Data used for Prism stage transitions analysis
			log(time)	L1	L2	L3	L3m	P	A		log(time)	L1	L2	L3	L3m	P	A
			0.60206	0	0	0	0	0	0		0.60206	0	0	0	0	0	0
			0.910936	0	0	0	0	0	0		0.910936	0	0	0	0	0	0
			1.08219	0	0	0	0	0	0		1.08219	0	0	0	0	0	0
			1.20389	0	0	0	0	0	0		1.20389	0	0	0	0	0	0
			1.30454	5	0	0	0	0	0		1.30454	5	0	0	0	0	0
			1.49241	98.0769	0	0	0	0	0		1.49241	98.0769	0	0	0	0	0
			1.62561	100	0	0	0	0	0		1.62561	100	0	0	0	0	0
			1.72581	100	0	0	0	0	0		1.72581	100	0	0	0	0	0
			1.81177	100	0	0	0	0	0		1.81177		0	0	0	0	0
			1.87547	44.246	55.754	0	0	0	0		1.87547		55.754	0	0	0	0
			1.95984	3.55392	96.4461	0	0	0	0		1.95984		96.4461	0	0	0	0
			2.03016	0	100	0	0	0	0		2.03016		100	0	0	0	0
			2.09077	0	31.3816	68.6184	0	0	0		2.09077			68.6184	0	0	0
			2.14312	0	25	75	0	0	0		2.14312			75	0	0	0
			2.1908	0	23.8304	76.1696	0	0	0		2.1908			76.1696	0	0	0
			2.2624	0	0	76.3158	23.6842	0	0		2.2624				23.6842	0	0
			2.32467	0	0	37.6697	62.3303	0	0		2.32467				62.3303	0	0
			2.33244	0	0	25	8.64752	66.3525	0		2.33244					66.3525	0
			2.42651	0	0	4.02778	38.3019	57.6703	0		2.42651					57.6703	0
			2.46982	0	0	17.298	82.702	0	0		2.46982					0	0
			2.56229	0	0	0	3.57143	96.4286	0		2.56229					96.4286	0
			2.63849	0	0	0	0	30.5556	69.4444		2.63849						69.4444
			2.70329	0	0	0	2.08333	34.6456	63.2711		2.70329						63.2711
			2.75967	0	0	0	0	33.5119	66.4881		2.75967						66.4881
			2.81197	0	0	0	0	0	100		2.81197						100
			2.81197	0	0	0	0	0	100		2.81197						100
			2.81197	0	0	0	0	0	100		2.81197
			2.81197	0	0	0	0	0	100		2.81197
			2.81197	0	0	0	0	0	100		2.81197
			2.81197	0	0	0	0	0	100		2.81197
				From Prism dose analysis
			Gaussian Cumulative	E-L1	E-L2	E-L3	E-L3m	E-P	E-A		Gaussian Cum - Log		Dose Analysis- Log
			Log mean	1.32667	1.87339	2.09164	2.30583	2.38947	2.65312		mean	SE	mean	SE
			Log SE	2960603000000	0.142326	0.00987506	0.000823346	0.0195588	0.0125679		1.32667	2960603000000	1.38483	0.000380717
			mean	21.2162	74.7111	123.491	202.224	245.173	449.906		1.87339	0.142326	1.8728	0.00121234
			SE	#NUM!	1.3878	1.023	1.0019	1.04607	1.02936		2.09164	0.00987506	2.08898	0.00954158
											2.30583	0.000823346	2.30624	0.00124819
			Dose Analysis	E-L1	E-L2	E-L3	E-L3m	E-P	E-A		2.38947	0.0195588	2.38882	0.0197052
			Log mean	1.38483	1.8728	2.08898	2.30624	2.38882	2.6505		2.65312	0.0125679	2.6505	0.01278
			Log SE	0.000380717	0.00121234	0.00954158	0.00124819	0.0197052	0.01278
			mean	24.2567	74.6102	122.739	202.412	244.803	447.196
			SE	1.00088	1.0028	1.02221	1.00288	1.04642	1.02986
[truncated: 74 more columns]

## Sheet: 22.5 C
			Original Data Counts
			Date	2013-08-21	2013-08-21	2013-08-21	2013-08-21	2013-08-21	2013-08-21	2013-08-21	2013-08-21	2013-08-21	2013-08-21	2013-08-21	2013-08-21	2013-08-22	2013-08-22	2013-08-22	2013-08-22	2013-08-22	2013-08-22	2013-08-22	2013-08-22	2013-08-22	2013-08-22	2013-08-22	2013-08-22	2013-08-22	2013-08-22	2013-08-22	2013-08-22	2013-08-23	2013-08-23	2013-08-23	2013-08-23	2013-08-23	2013-08-23	2013-08-23	2013-08-23	2013-08-24	2013-08-24	2013-08-24	2013-08-24	2013-08-24	2013-08-24	2013-08-24	2013-08-24	2013-08-25	2013-08-25
			Time Pulled (sampled)	17:00:00	17:00:00	17:00:00	17:00:00	19:59:00	20:02:00	20:04:00	20:06:00	23:00:00	23:03:00	23:06:00	23:10:00	02:00:00	02:05:00	02:07:00	02:10:00	05:13:00	05:18:00	05:24:00	05:28:00	14:06:00	14:12:00	14:17:00	14:25:00	23:00:00	23:12:00	22:25:00	22:38:00	08:00:00	08:06:00	08:11:00	08:17:00	17:00:00	17:08:00	17:12:00	17:20:00	02:00:00	02:10:00	02:15:00	02:27:00	14:56:00	15:02:00	15:05:00	15:08:00	04:00:00	04:06:00
Coding			Sample	E1	E1	E1	E1	E2	E2	E2	E2	E3	E3	E3	E3	E4	E4	E4	E4	E5	E5	E5	E5	F1	F1	F1	F1	F2	F2	F2	F2	F3	F3	F3	F3	F4	F4	F4	F4	F5	F5	F5	F5	S1	S1	S1	S1	S2	S2
New	Old		Replication	1	2	3	4	1	2	3	4	1	2	3	4	1	2	3	4	1	2	3	4	1	2	3	4	1	2	3	4	1	2	3	4	1	2	3	4	1	2	3	4	1	2	3	4	1	2
x.0=egg	(E)-egg		Temperature	22.4	22.4	22.4	22.6	22.4	22.4	22.4	21.9	22.3	22.4	22.2	22.1	22.4	22.4	22.4	22.2	22.5	22.5	22.5	22.5	22.6	22.6	22.6	2.7	22.4	22.5	22.3	22.3	22.6	22.6	22.7	22.9	22.5	22.6	22.5	22.7	22.4	22.4	22.4	22.2	22.6	22.6	22.6	22.8	22.4	22.5
x.1=development	(d)-development	Number of Individual	1	0	0	0	0	0.1	0.1	0.1	0.1	0.1	0.1	0.1	0.1	0.1	0.1	0.1	0.1	0.1	0.1	0.1	0.1	1	1	1	1	1	1	1	1	1	1	1	1	1	2	1	1	2	2	2	1	2	2	2	2	2	2
x.2=emerging/molting	(e)-emerging		2	0	0	0	0	0.1	0.1	0.1	0.1	0.1	0.1	0.1	0.1	0.1	0.1	0.1	0.1	0.1	0.1	0.1	0.1	1	1	1	1	1	1	1	1	1	1	1	1	1	2	1.3	1	2	2	2	2	2	2	2	2	2	2
	(m)-molting		3	0	0	0	0	0.1	0.1	0.1	0.1	0.1	0.1	0.1	0.1	0.1	0.1	0.1	0.1	0.1	0.1	0.1	0.1	1	1	1	.	1	1	1	1	1	1	1	1	2	2	1.3	1	2	2	2	2	2	2	2	2	2.3	2
x.3=slits faint	(3f)-slits faint		4	0	0	0	0	0.1	0.1	0.1	0.1	0.1	0.1	0.1	0.1	0.1	0.1	0.1	0.1	0.1	0.1	0.1	0.1	1	1	1	.	1	1	1	1	1	1	1	1	2	2	1.3	1	2	2	2	2	2	2	2	2	2.3	2.3
x.4=slits prominent	(3p)-slits prominent		5	0	0	0	0	0.1	0.1	0.1	0.1	0.1	0.1	0.1	0.1	0.1	0.1	0.1	0.1	0.1	0.1	0.1	0.1	1	1	1	.	1	1	1	1	1	1	1	1	2	2	1.3	1	2	2	2	2	2	2	2	2	2.3	2.3
x.5=early pupa	(light)		6	0	0	0	0	0.1	0.1	0.1	0.1	0.1	0.1	0.1	0.1	0.1	0.1	0.1	0.1	0.1	0.1	0.1	0.1	1	1	1	.	1	1	1	1	1	1	1	1	2	2	1.3	1	2	2	2	2	2	2	2	2	3	2.3
x.6=late pupa	(dark)		7	0	0	0	0	0.1	0.1	0.1	0.1	0.1	0.1	0.1	0.1	0.1	0.1	0.1	0.1	0.1	1	0.1	0.1	1	1	1	.	1	1	1	1	1	1	1	1	2	2	1.3	1	2	2	2	2	2	2	2	2	3	2.3
x.9=dead	(X)-dead		8	0	0	0	0	0.1	0.1	0.1	0.1	0.1	0.1	0.1	0.1	0.1	0.1	0.1	0.1	0.1	1	0.1	0.1	1	1	1	.	1	1	1	1	1	1	1	1	2	2	1.3	1	2	2	2	2	2	2	2	2	3	2.3
			9	0	0	0	0	0.1	0.1	0.1	0.1	0.1	0.1	0.1	0.1	0.1	0.1	0.1	0.1	0.1	1	0.1	0.1	1	1	1	.	1	1	1	1	1	1	1	1	2	2	2	1	2	2	2	2	2	2	2	2	3	2.3
Egg for sample E4 and E5 counted as dead			10	0	0	0	0	0.1	0.1	0.1	0.1	0.1	0.1	0.1	0.1	0.1	0.1	0.1	0.1	0.1	1	0.1	0.1	1	1	1	.	1	1	1	1	1	1	1	1	2	2	2	1	2	2	2	2	2	2	2	2	3	2.3
			11	0	0	0	0	0.1	0.1	0.1	0.1	0.1	0.1	0.1	0.1	0.1	0.1	0.1	0.1	0.1	1	0.1	0.1	1	1	1	.	1	1	1	1	1	1	1	1	2	2	2	1	2	2	2	2	2	2	2	2	3	2.3
0-egg			12	0	0	0	0	0.1	0.1	0.1	0.1	0.1	0.1	0.1	0.1	0.1	0.1	0.1	0.1	0.1	1	0.1	0.1	1	1	1	.	1	1	1	1	1	1	1	1	2	2	2	1	2	2	2	2	2	2	2	2	3	2.3
1-1st			13	0	0	0	0	0.1	0.1	0.1	0.1	0.1	0.1	0.1	0.1	0.1	0.1	0.1	0.1	0.1	1	0.1	0.1	1	1	1	.	1	1	1	1	1	1	1	1	2	2	2	1	2	2	2	2	2	2	2	2	3	2.3
2-2nd			14	0	0	0	0	0.1	0.1	0.1	0.1	0.1	0.1	0.1	0.1	0.1	0.1	0.1	0.1	0.1	1	0.1	0	1	1	1	.	.	1	1	1	1	1	1	1	2	2	2	1	2	2	2	2	.	2	2	2	.	2.3
3-3rd			15	0	0	0	0	0.1	0.1	0.1	0.1	0.1	0.1	0.1	0.1	0.1	0.1	0.1	0.1	0.1	1	0.1	0	1	1	1	.	.	1	1	1	1	1	1	1	2	2	.	1	2	2	2	2	.	2	2	2	.	3.2
4-3m			16	0	0	0	0	0.1	0.1	0.1	0.1	0.1	0.1	0	0.1	0.1	0.1	0.1	0.1	0	1	1	0	1	1	.	.	.	1	1	1	1	1	1	1	.	2	.	1	2	2	2	2	.	2	2	.	.	3
5-Pupa			17	0	0	0	0	0.1	0.1	0.1	0.1	0.1	0.1	0	0.1	0.1	0.1	0.1	0.1	1	1	1	0	1	1	.	.	.	.	.	.	1	1	1	1	.	.	.	1	2	2	2	2	.	2	2	.	.	3
6-Adult			18	0	0	0	0	0	0.1	0.1	0.1	0.1	0.1	0	0	0	0.1	0.1	0.1	1	1	1	0	1	1	.	.	.	.	.	.	1	1	1	.	.	.	.	1	.	2	2	.	.	2	2	.	.	3
			19	0	0	0	0	0	0	0.1	0.1	0.1	0.1	0	0	0	0.1	0	0	1	.	1	0	1	1	.	.	.	.	.	.	.	.	.	.	.	.	.	.	.	2	.	.	.	2	.	.	.	3
			20	0	0	0	0	.	.	0.1	0.1	0	0.1	0	0	.	0.1	0	.	.	.	1	0	1	1	.	.	.	.	.	.	.	.	.	.	.	.	.	.	.	2	.	.	.	.	.	.	.	.
			21	0	.	.	.	.	.	.	.	.	.	.	.	.	.	.	.	.	.	1	.	.	.	.	.	.	.	.	.	.	.	.	.	.	.	.	.	.	.	.	.	.	.	.	.	.	.
			22	0	.	.	.	.	.	.	.	.	.	.	.	.	.	.	.	.	.	.	.	.	.	.	.	.	.	.	.	.	.	.	.	.	.	.	.	.	.	.	.	.	.	.	.	.	.
			23	0	.	.	.	.	.	.	.	.	.	.	.	.	.	.	.	.	.	.	.	.	.	.	.	.	.	.	.	.	.	.	.	.	.	.	.	.	.	.	.	.	.	.	.	.	.
			24	.	.	.	.	.	.	.	.	.	.	.	.	.	.	.	.	.	.	.	.	.	.	.	.	.	.	.	.	.	.	.	.	.	.	.	.	.	.	.	.	.	.	.	.	.	.
			25	.	.	.	.	.	.	.	.	.	.	.	.	.	.	.	.	.	.	.	.	.	.	.	.	.	.	.	.	.	.	.	.	.	.	.	.	.	.	.	.	.	.	.	.	.	.
		Summary of Raw Data
		start date	2013-08-21
		start time	14:00:00
			sampling stage	E1				E2				E3				E4				E5				F1				F2				F3				F4				F5				S1				S2
	When all adults are dead, any remaining pupae are (hand) scored as dead (22.5 at M5).	These values copied or calculated from orignal (raw) data in table above	rep	1	2	3	4	1	2	3	4	1	2	3	4	1	2	3	4	1	2	3	4	1	2	3	4	1	2	3	4	1	2	3	4	1	2	3	4	1	2	3	4	1	2	3	4	1	2
			sample date	2013-08-21	2013-08-21	2013-08-21	2013-08-21	2013-08-21	2013-08-21	2013-08-21	2013-08-21	2013-08-21	2013-08-21	2013-08-21	2013-08-21	2013-08-22	2013-08-22	2013-08-22	2013-08-22	2013-08-22	2013-08-22	2013-08-22	2013-08-22	2013-08-22	2013-08-22	2013-08-22	2013-08-22	2013-08-22	2013-08-22	2013-08-22	2013-08-22	2013-08-23	2013-08-23	2013-08-23	2013-08-23	2013-08-23	2013-08-23	2013-08-23	2013-08-23	2013-08-24	2013-08-24	2013-08-24	2013-08-24	2013-08-24	2013-08-24	2013-08-24	2013-08-24	2013-08-25	2013-08-25
			sample time	17:00:00	17:00:00	17:00:00	17:00:00	19:59:00	20:02:00	20:04:00	20:06:00	23:00:00	23:03:00	23:06:00	23:10:00	02:00:00	02:05:00	02:07:00	02:10:00	05:13:00	05:18:00	05:24:00	05:28:00	14:06:00	14:12:00	14:17:00	14:25:00	23:00:00	23:12:00	22:25:00	22:38:00	08:00:00	08:06:00	08:11:00	08:17:00	17:00:00	17:08:00	17:12:00	17:20:00	02:00:00	02:10:00	02:15:00	02:27:00	14:56:00	15:02:00	15:05:00	15:08:00	04:00:00	04:06:00
			elapsed days hours:min	03:00:00	03:00:00	03:00:00	03:00:00	05:59:00	06:02:00	06:04:00	06:06:00	09:00:00	09:03:00	09:06:00	09:10:00	12:00:00	12:05:00	12:07:00	12:10:00	15:13:00	15:18:00	15:24:00	15:28:00	1900-01-01 00:06:00	1900-01-01 00:12:00	1900-01-01 00:17:00	1900-01-01 00:25:00	1900-01-01 09:00:00	1900-01-01 09:12:00	1900-01-01 08:25:00	1900-01-01 08:38:00	1900-01-01 18:00:00	1900-01-01 18:06:00	1900-01-01 18:11:00	1900-01-01 18:17:00	1900-01-02 03:00:00	1900-01-02 03:08:00	1900-01-02 03:12:00	1900-01-02 03:20:00	1900-01-02 12:00:00	1900-01-02 12:10:00	1900-01-02 12:15:00	1900-01-02 12:27:00	1900-01-03 00:56:00	1900-01-03 01:02:00	1900-01-03 01:05:00	1900-01-03 01:08:00	1900-01-03 14:00:00	1900-01-03 14:06:00
			total elapsed dec hours	3	3	3	3	5.98333	6.03333	6.06667	6.1	9	9.05	9.1	9.16667	12	12.0833	12.1167	12.1667	15.2167	15.3	15.4	15.4667	24.1	24.2	24.2833	24.4167	33	33.2	32.4167	32.6333	42	42.1	42.1833	42.2833	51	51.1333	51.2	51.3333	60	60.1667	60.25	60.45	72.9333	73.0333	73.0833	73.1333	86	86.1
			temp ° C	22.4	22.4	22.4	22.6	22.4	22.4	22.4	21.9	22.3	22.4	22.2	22.1	22.4	22.4	22.4	22.2	22.5	22.5	22.5	22.5	22.6	22.6	22.6	2.7	22.4	22.5	22.3	22.3	22.6	22.6	22.7	22.9	22.5	22.6	22.5	22.7	22.4	22.4	22.4	22.2	22.6	22.6	22.6	22.8	22.4	22.5
Coding		0	egg	23	20	20	20	2	2	0	0	1	0	5	3	2	0	2	1	1	0	0	7	0	0	0	0	0	0	0	0	0	0	0	0	0	0	0	0	0	0	0	0	0	0	0	0	0	0
New	Old	0.1	egg w/ develop.	0	0	0	0	17	17	20	20	19	20	15	17	17	20	18	18	15	6	15	13	0	0	0	0	0	0	0	0	0	0	0	0	0	0	0	0	0	0	0	0	0	0	0	0	0	0
x.0=egg	(E)-egg	0.9	egg dead	0	0	0	0	0	0	0	0	0	0	0	0	0	0	0	0	0	0	0	0	0	0	0	0	0	0	0	0	0	0	0	0	0	0	0	0	0	0	0	0	0	0	0	0	0	0
x.1=development	(d)-development	1	1st stage	0	0	0	0	0	0	0	0	0	0	0	0	0	0	0	0	3	12	6	0	20	20	15	2	13	16	16	16	18	18	18	17	2	0	1	18	0	0	0	1	0	0	0	0	0	0
x.2=emerging/molting	(e)-emerging	1.2	1st emerging	0	0	0	0	0	0	0	0	0	0	0	0	0	0	0	0	0	0	0	0	0	0	0	0	0	0	0	0	0	0	0	0	0	0	0	0	0	0	0	0	0	0	0	0	0	0
	(m)-molting	1.3	next stage slits faint	0	0	0	0	0	0	0	0	0	0	0	0	0	0	0	0	0	0	0	0	0	0	0	0	0	0	0	0	0	0	0	0	0	0	7	0	0	0	0	0	0	0	0	0	0	0
x.3=slits faint	(3f)-slits faint	1.4	next stage slits prom.	0	0	0	0	0	0	0	0	0	0	0	0	0	0	0	0	0	0	0	0	0	0	0	0	0	0	0	0	0	0	0	0	0	0	0	0	0	0	0	0	0	0	0	0	0	0
x.4=slits prominent	(3p)-slits prominent	1.9	1st dead	0	0	0	0	0	0	0	0	0	0	0	0	0	0	0	0	0	0	0	0	0	0	0	0	0	0	0	0	0	0	0	0	0	0	0	0	0	0	0	0	0	0	0	0	0	0
x.5=early pupa	(light)	2	2nd stage	0	0	0	0	0	0	0	0	0	0	0	0	0	0	0	0	0	0	0	0	0	0	0	0	0	0	0	0	0	0	0	0	13	16	6	0	17	20	18	16	13	19	18	15	2	3
x.6=late pupa	(dark)	2.2	2nd emerging	0	0	0	0	0	0	0	0	0	0	0	0	0	0	0	0	0	0	0	0	0	0	0	0	0	0	0	0	0	0	0	0	0	0	0	0	0	0	0	0	0	0	0	0	0	0
x.9=dead	(X)-dead	2.3	next stage slits faint	0	0	0	0	0	0	0	0	0	0	0	0	0	0	0	0	0	0	0	0	0	0	0	0	0	0	0	0	0	0	0	0	0	0	0	0	0	0	0	0	0	0	0	0	3	11
		2.4	next stage slits prom.	0	0	0	0	0	0	0	0	0	0	0	0	0	0	0	0	0	0	0	0	0	0	0	0	0	0	0	0	0	0	0	0	0	0	0	0	0	0	0	0	0	0	0	0	0	0
Egg for sample E4 and E5 counted as dead		2.9	2nd dead	0	0	0	0	0	0	0	0	0	0	0	0	0	0	0	0	0	0	0	0	0	0	0	0	0	0	0	0	0	0	0	0	0	0	0	0	0	0	0	0	0	0	0	0	0	0
		3	3rd stage	0	0	0	0	0	0	0	0	0	0	0	0	0	0	0	0	0	0	0	0	0	0	0	0	0	0	0	0	0	0	0	0	0	0	0	0	0	0	0	0	0	0	0	0	8	4
0-egg		3.2	3rd emerging	0	0	0	0	0	0	0	0	0	0	0	0	0	0	0	0	0	0	0	0	0	0	0	0	0	0	0	0	0	0	0	0	0	0	0	0	0	0	0	0	0	0	0	0	0	1
1-1st		3.3	next stage slits faint	0	0	0	0	0	0	0	0	0	0	0	0	0	0	0	0	0	0	0	0	0	0	0	0	0	0	0	0	0	0	0	0	0	0	0	0	0	0	0	0	0	0	0	0	0	0
2-2nd		3.4	next stage slits prom.	0	0	0	0	0	0	0	0	0	0	0	0	0	0	0	0	0	0	0	0	0	0	0	0	0	0	0	0	0	0	0	0	0	0	0	0	0	0	0	0	0	0	0	0	0	0
3-3rd		3.9	3rd dead	0	0	0	0	0	0	0	0	0	0	0	0	0	0	0	0	0	0	0	0	0	0	0	0	0	0	0	0	0	0	0	0	0	0	0	0	0	0	0	0	0	0	0	0	0	0
4-3m		4	3rd migratory	0	0	0	0	0	0	0	0	0	0	0	0	0	0	0	0	0	0	0	0	0	0	0	0	0	0	0	0	0	0	0	0	0	0	0	0	0	0	0	0	0	0	0	0	0	0
5-Pupa		4.9	3rd mig. Dead	0	0	0	0	0	0	0	0	0	0	0	0	0	0	0	0	0	0	0	0	0	0	0	0	0	0	0	0	0	0	0	0	0	0	0	0	0	0	0	0	0	0	0	0	0	0
6-Adult		5	pupa	0	0	0	0	0	0	0	0	0	0	0	0	0	0	0	0	0	0	0	0	0	0	0	0	0	0	0	0	0	0	0	0	0	0	0	0	0	0	0	0	0	0	0	0	0	0
		5.5	early/light pupa	0	0	0	0	0	0	0	0	0	0	0	0	0	0	0	0	0	0	0	0	0	0	0	0	0	0	0	0	0	0	0	0	0	0	0	0	0	0	0	0	0	0	0	0	0	0
		5.6	late/dark pupa	0	0	0	0	0	0	0	0	0	0	0	0	0	0	0	0	0	0	0	0	0	0	0	0	0	0	0	0	0	0	0	0	0	0	0	0	0	0	0	0	0	0	0	0	0	0
		5.9	pupa dead	0	0	0	0	0	0	0	0	0	0	0	0	0	0	0	0	0	0	0	0	0	0	0	0	0	0	0	0	0	0	0	0	0	0	0	0	0	0	0	0	0	0	0	0	0	0
		6	adult	0	0	0	0	0	0	0	0	0	0	0	0	0	0	0	0	0	0	0	0	0	0	0	0	0	0	0	0	0	0	0	0	0	0	0	0	0	0	0	0	0	0	0	0	0	0
		6.2	adult emerging	0	0	0	0	0	0	0	0	0	0	0	0	0	0	0	0	0	0	0	0	0	0	0	0	0	0	0	0	0	0	0	0	0	0	0	0	0	0	0	0	0	0	0	0	0	0
		Transposed Data from Raw Data Table
transpose fcn (crt-shift-enter)		Samp	Rep	Time	Temp	egg	egg w/ develop.	egg dead	1st stage	1st emerging	next stage slits faint	next stage slits prom.	1st dead	2nd stage	2nd emerging	next stage slits faint	next stage slits prom.	2nd dead	3rd stage	3rd emerging	next stage slits faint	next stage slits prom.	3rd dead	3rd migratory	3rd mig. Dead	pupa	early/light pupa	late/dark pupa	pupa dead	adult	adult emerging
MUST select entire array range to enter, or delete		E1	1	3	22.4	23	0	0	0	0	0	0	0	0	0	0	0	0	0	0	0	0	0	0	0	0	0	0	0	0	0
range is (e41:dt68)		E1	2	3	22.4	20	0	0	0	0	0	0	0	0	0	0	0	0	0	0	0	0	0	0	0	0	0	0	0	0	0
		E1	3	3	22.4	20	0	0	0	0	0	0	0	0	0	0	0	0	0	0	0	0	0	0	0	0	0	0	0	0	0
		E1	4	3	22.6	20	0	0	0	0	0	0	0	0	0	0	0	0	0	0	0	0	0	0	0	0	0	0	0	0	0
		E2	1	5.98333	22.4	2	17	0	0	0	0	0	0	0	0	0	0	0	0	0	0	0	0	0	0	0	0	0	0	0	0
		E2	2	6.03333	22.4	2	17	0	0	0	0	0	0	0	0	0	0	0	0	0	0	0	0	0	0	0	0	0	0	0	0
		E2	3	6.06667	22.4	0	20	0	0	0	0	0	0	0	0	0	0	0	0	0	0	0	0	0	0	0	0	0	0	0	0
		E2	4	6.1	21.9	0	20	0	0	0	0	0	0	0	0	0	0	0	0	0	0	0	0	0	0	0	0	0	0	0	0
		E3	1	9	22.3	1	19	0	0	0	0	0	0	0	0	0	0	0	0	0	0	0	0	0	0	0	0	0	0	0	0
		E3	2	9.05	22.4	0	20	0	0	0	0	0	0	0	0	0	0	0	0	0	0	0	0	0	0	0	0	0	0	0	0
		E3	3	9.1	22.2	5	15	0	0	0	0	0	0	0	0	0	0	0	0	0	0	0	0	0	0	0	0	0	0	0	0
		E3	4	9.16667	22.1	3	17	0	0	0	0	0	0	0	0	0	0	0	0	0	0	0	0	0	0	0	0	0	0	0	0
		E4	1	12	22.4	2	17	0	0	0	0	0	0	0	0	0	0	0	0	0	0	0	0	0	0	0	0	0	0	0	0
		E4	2	12.0833	22.4	0	20	0	0	0	0	0	0	0	0	0	0	0	0	0	0	0	0	0	0	0	0	0	0	0	0
		E4	3	12.1167	22.4	2	18	0	0	0	0	0	0	0	0	0	0	0	0	0	0	0	0	0	0	0	0	0	0	0	0
		E4	4	12.1667	22.2	1	18	0	0	0	0	0	0	0	0	0	0	0	0	0	0	0	0	0	0	0	0	0	0	0	0
		E5	1	15.2167	22.5	1	15	0	3	0	0	0	0	0	0	0	0	0	0	0	0	0	0	0	0	0	0	0	0	0	0
		E5	2	15.3	22.5	0	6	0	12	0	0	0	0	0	0	0	0	0	0	0	0	0	0	0	0	0	0	0	0	0	0
		E5	3	15.4	22.5	0	15	0	6	0	0	0	0	0	0	0	0	0	0	0	0	0	0	0	0	0	0	0	0	0	0
		E5	4	15.4667	22.5	7	13	0	0	0	0	0	0	0	0	0	0	0	0	0	0	0	0	0	0	0	0	0	0	0	0
		F1	1	24.1	22.6	0	0	0	20	0	0	0	0	0	0	0	0	0	0	0	0	0	0	0	0	0	0	0	0	0	0
		F1	2	24.2	22.6	0	0	0	20	0	0	0	0	0	0	0	0	0	0	0	0	0	0	0	0	0	0	0	0	0	0
		F1	3	24.2833	22.6	0	0	0	15	0	0	0	0	0	0	0	0	0	0	0	0	0	0	0	0	0	0	0	0	0	0
		F1	4	24.4167	2.7	0	0	0	2	0	0	0	0	0	0	0	0	0	0	0	0	0	0	0	0	0	0	0	0	0	0
		F2	1	33	22.4	0	0	0	13	0	0	0	0	0	0	0	0	0	0	0	0	0	0	0	0	0	0	0	0	0	0
		F2	2	33.2	22.5	0	0	0	16	0	0	0	0	0	0	0	0	0	0	0	0	0	0	0	0	0	0	0	0	0	0
		F2	3	32.4167	22.3	0	0	0	16	0	0	0	0	0	0	0	0	0	0	0	0	0	0	0	0	0	0	0	0	0	0
		F2	4	32.6333	22.3	0	0	0	16	0	0	0	0	0	0	0	0	0	0	0	0	0	0	0	0	0	0	0	0	0	0
		F3	1	42	22.6	0	0	0	18	0	0	0	0	0	0	0	0	0	0	0	0	0	0	0	0	0	0	0	0	0	0
		F3	2	42.1	22.6	0	0	0	18	0	0	0	0	0	0	0	0	0	0	0	0	0	0	0	0	0	0	0	0	0	0
		F3	3	42.1833	22.7	0	0	0	18	0	0	0	0	0	0	0	0	0	0	0	0	0	0	0	0	0	0	0	0	0	0
		F3	4	42.2833	22.9	0	0	0	17	0	0	0	0	0	0	0	0	0	0	0	0	0	0	0	0	0	0	0	0	0	0
		F4	1	51	22.5	0	0	0	2	0	0	0	0	13	0	0	0	0	0	0	0	0	0	0	0	0	0	0	0	0	0
		F4	2	51.1333	22.6	0	0	0	0	0	0	0	0	16	0	0	0	0	0	0	0	0	0	0	0	0	0	0	0	0	0
		F4	3	51.2	22.5	0	0	0	1	0	7	0	0	6	0	0	0	0	0	0	0	0	0	0	0	0	0	0	0	0	0
		F4	4	51.3333	22.7	0	0	0	18	0	0	0	0	0	0	0	0	0	0	0	0	0	0	0	0	0	0	0	0	0	0
		F5	1	60	22.4	0	0	0	0	0	0	0	0	17	0	0	0	0	0	0	0	0	0	0	0	0	0	0	0	0	0
		F5	2	60.1667	22.4	0	0	0	0	0	0	0	0	20	0	0	0	0	0	0	0	0	0	0	0	0	0	0	0	0	0
		F5	3	60.25	22.4	0	0	0	0	0	0	0	0	18	0	0	0	0	0	0	0	0	0	0	0	0	0	0	0	0	0
		F5	4	60.45	22.2	0	0	0	1	0	0	0	0	16	0	0	0	0	0	0	0	0	0	0	0	0	0	0	0	0	0
		S1	1	72.9333	22.6	0	0	0	0	0	0	0	0	13	0	0	0	0	0	0	0	0	0	0	0	0	0	0	0	0	0
		S1	2	73.0333	22.6	0	0	0	0	0	0	0	0	19	0	0	0	0	0	0	0	0	0	0	0	0	0	0	0	0	0
		S1	3	73.0833	22.6	0	0	0	0	0	0	0	0	18	0	0	0	0	0	0	0	0	0	0	0	0	0	0	0	0	0
		S1	4	73.1333	22.8	0	0	0	0	0	0	0	0	15	0	0	0	0	0	0	0	0	0	0	0	0	0	0	0	0	0
		S2	1	86	22.4	0	0	0	0	0	0	0	0	2	0	3	0	0	8	0	0	0	0	0	0	0	0	0	0	0	0
		S2	2	86.1	22.5	0	0	0	0	0	0	0	0	3	0	11	0	0	4	1	0	0	0	0	0	0	0	0	0	0	0
		S2	3	86.1333	22.4	0	0	0	0	0	0	0	0	14	0	2	0	0	0	0	0	0	0	0	0	0	0	0	0	0	0
		S2	4	86.25	22.4	0	0	0	0	0	0	0	0	15	0	0	0	0	0	0	0	0	0	0	0	0	0	0	0	0	0
		S3	1	98.9	22.6	0	0	0	0	0	0	0	0	2	0	0	0	0	15	0	0	0	0	0	0	0	0	0	0	0	0
		S3	2	98.95	22.6	0	0	0	0	0	0	0	0	0	0	0	0	0	14	0	0	0	0	0	0	0	0	0	0	0	0
		S3	3	98.9833	22.6	0	0	0	0	0	0	0	0	8	0	0	0	0	0	0	0	0	0	0	0	0	0	0	0	0	0
		S3	4	99.05	22.7	0	0	0	0	0	0	0	0	10	0	8	0	0	0	1	0	0	0	0	0	0	0	0	0	0	0
		S4	1	111.983	22.4	0	0	0	0	0	0	0	0	0	0	0	0	0	18	0	0	0	0	0	0	0	0	0	0	0	0
		S4	2	112.017	22.4	0	0	0	0	0	0	0	0	0	0	0	0	0	18	0	0	0	0	2	0	0	0	0	0	0	0
		S4	3	112.1	22.4	0	0	0	0	0	0	0	0	0	0	0	0	0	17	0	0	0	0	2	0	0	0	0	0	0	0
		S4	4	112.15	22.4	0	0	0	0	0	0	0	0	0	0	0	0	0	17	0	0	0	0	0	0	0	0	0	0	0	0
		S5	1	125	22.6	0	0	0	0	0	0	0	0	0	0	0	0	0	14	0	0	0	0	0	0	0	0	0	0	0	0
		S5	2	125.133	22.6	0	0	0	0	0	0	0	0	0	0	0	0	0	12	0	0	0	0	4	0	0	0	0	0	0	0
		S5	3	125.2	22.6	0	0	0	0	0	0	0	0	0	0	0	0	0	19	0	0	0	0	0	0	0	0	0	0	0	0
		S5	4	125.25	22.7	0	0	0	0	0	0	0	0	0	0	0	0	0	18	0	0	0	0	2	0	0	0	0	0	0	0
		T1	1	147	22.6	0	0	0	0	0	0	0	0	0	0	0	0	0	3	0	0	0	0	16	0	0	0	0	0	0	0
		T1	2	147.15	22.6	0	0	0	0	0	0	0	0	0	0	0	0	0	0	0	0	0	0	20	0	0	0	0	0	0	0
		T1	3	147.2	22.6	0	0	0	0	0	0	0	0	0	0	0	0	0	0	0	0	0	0	17	0	0	0	0	0	0	0
		T1	4	147.3	22.7	0	0	0	0	0	0	0	0	0	0	0	0	0	0	0	0	0	0	19	0	0	0	0	0	0	0
		T2	1	169.033	22.6	0	0	0	0	0	0	0	0	0	0	0	0	0	0	0	0	0	0	13	0	0	3	0	0	0	0
		T2	2	169.033	22.6	0	0	0	0	0	0	0	0	0	0	0	0	0	0	0	0	0	0	9	0	0	11	0	0	0	0
		T2	3	169.033	22.6	0	0	0	0	0	0	0	0	0	0	0	0	0	0	0	0	0	0	6	0	0	7	0	0	0	0
		T2	4	169.033	22.7	0	0	0	0	0	0	0	0	0	0	0	0	0	9	0	0	0	0	7	1	0	0	0	0	0	0
		T3	1	191.033	22.6	0	0	0	0	0	0	0	0	0	0	0	0	0	0	0	0	0	1	0	0	18	0	0	0	0	0
		T3	2	191.133	22.6	0	0	0	0	0	0	0	0	0	0	0	0	0	0	0	0	0	0	0	0	9	0	0	0	0	0
		T3	3	191.167	22.6	0	0	0	0	0	0	0	0	0	0	0	0	0	0	0	0	0	0	1	0	11	4	0	0	0	0
		T3	4	191.233	22.7	0	0	0	0	0	0	0	0	0	0	0	0	1	2	0	0	0	1	14	0	0	0	0	0	0	0
		T4	1	213.033	22.6	0	0	0	0	0	0	0	0	0	0	0	0	0	0	0	0	0	0	1	0	17	0	0	0	0	0
		T4	2	213.133	22.6	0	0	0	0	0	0	0	0	0	0	0	0	0	0	0	0	0	0	1	1	14	0	0	0	0	0
		T4	3	213.183	22.6	0	0	0	0	0	0	0	0	0	0	0	0	0	0	0	0	0	0	0	0	18	0	0	0	0	0
		T4	4	213.233	22.7	0	0	0	0	0	0	0	0	0	0	0	0	0	0	0	0	0	0	0	0	14	2	0	0	0	0
		T5	1	234.983	22.6	0	0	0	0	0	0	0	0	0	0	0	0	0	0	0	0	0	0	0	0	16	0	0	0	0	0
		T5	2	235.083	22.6	0	0	0	0	0	0	0	0	0	0	0	0	0	0	0	0	0	0	0	0	13	0	0	0	0	0
		T5	3	235.133	22.6	0	0	0	0	0	0	0	0	0	0	0	0	0	0	0	0	0	0	1	0	17	0	0	0	0	0
		T5	4	235.183	22.9	0	0	0	0	0	0	0	0	0	0	0	0	0	0	0	0	0	0	0	0	16	0	0	0	0	0
		M1	1	291	22.6	0	0	0	0	0	0	0	0	0	0	0	0	0	0	0	0	0	0	0	0	16	0	0	0	0	0
		M1	2	291	22.5	0	0	0	0	0	0	0	0	0	0	0	0	0	0	0	0	0	0	0	0	15	0	0	0	0	0
		M1	3	291	22.6	0	0	0	0	0	0	0	0	0	0	0	0	0	0	0	0	0	0	0	1	14	0	0	0	0	0
		M1	4	291	22.7	0	0	0	0	0	0	0	0	0	0	0	0	0	0	0	0	0	0	0	0	16	0	0	0	0	0
		M2	1	347	22.4	0	0	0	0	0	0	0	0	0	0	0	0	0	0	0	0	0	0	0	0	4	0	0	0	10	0
		M2	2	347	22.4	0	0	0	0	0	0	0	0	0	0	0	0	0	0	0	0	0	0	0	0	3	0	0	0	15	0
		M2	3	347	22.4	0	0	0	0	0	0	0	0	0	0	0	0	0	0	0	0	0	0	0	0	0	0	19	0	0	0
		M2	4	347	22.7	0	0	0	0	0	0	0	0	0	0	0	0	0	0	0	0	0	0	0	0	0	0	14	0	0	0
		M3	1	402	22.6	0	0	0	0	0	0	0	0	0	0	0	0	0	0	0	0	0	0	0	0	0	0	1	0	17	0
		M3	2	402	22.7	0	0	0	0	0	0	0	0	0	0	0	0	0	0	0	0	0	0	1	0	0	0	1	0	15	0
		M3	3	402	22.7	0	0	0	0	0	0	0	0	0	0	0	0	0	0	0	0	0	0	1	0	1	0	0	0	14	0
		M3	4	402	23	0	0	0	0	0	0	0	0	0	0	0	0	0	0	0	0	0	0	0	0	0	0	2	0	16	1
		M4	1	458.917	22.6	0	0	0	0	0	0	0	0	0	0	0	0	0	0	0	0	0	0	0	0	0	0	0	0	15	0
		M4	2	458.917	22.6	0	0	0	0	0	0	0	0	0	0	0	0	0	0	0	0	0	0	0	0	0	0	0	0	15	0
		M4	3	458.917	22.6	0	0	0	0	0	0	0	0	0	0	0	0	0	0	0	0	0	0	0	0	1	0	0	0	11	0
		M4	4	458.917	23.1	0	0	0	0	0	0	0	0	0	0	0	0	0	0	0	0	0	0	0	0	0	0	0	0	12	0
		M5	1	523	22.6	0	0	0	0	0	0	0	0	0	0	0	0	0	0	0	0	0	0	0	0	0	0	0	2	14	0
		M5	2	523	22.6	0	0	0	0	0	0	0	0	0	0	0	0	0	0	0	0	0	0	0	1	0	0	0	0	18	0
		M5	3	523	22.6	0	0	0	0	0	0	0	0	0	0	0	0	0	0	0	0	0	0	0	1	0	0	0	3	13	0
		M5	4	523	22.8	0	0	0	0	0	0	0	0	0	0	0	0	0	0	0	0	0	0	0	0	0	0	0	0	17	0
		P1	1	523	22.6	0	0	0	0	0	0	0	0	0	0	0	0	0	0	0	0	0	0	0	0	0	0	0	8	7	0
		P1	2	523	22.6	0	0	0	0	0	0	0	0	0	0	0	0	0	0	0	0	0	0	0	0	0	0	0	2	14	0
		P1	3	523	22.6	0	0	0	0	0	0	0	0	0	0	0	0	0	0	0	0	0	0	0	0	0	0	0	0	13	0
		P1	4	523	22.8	0	0	0	0	0	0	0	0	0	0	0	0	0	0	0	0	0	0	0	0	0	0	0	2	10	1
		P2	1	523	22.6	0	0	0	0	0	0	0	0	0	0	0	0	0	0	0	0	0	0	0	0	0	0	0	3	14	0
		P2	2	523	22.6	0	0	0	0	0	0	0	0	0	0	0	0	0	0	0	0	0	0	0	0	0	0	0	2	14	0
		P2	3	523	22.6	0	0	0	0	0	0	0	0	0	0	0	0	0	0	0	0	0	0	0	0	0	0	0	3	14	0
		P2	4	523	22.8	0	0	0	0	0	0	0	0	0	0	0	0	0	0	0	0	0	0	0	0	0	0	0	4	15	1
		P3	1	523	22.6	0	0	0	0	0	0	0	0	0	0	0	0	0	0	0	0	0	0	0	1	0	0	0	0	18	0
		P3	2	523	22.6	0	0	0	0	0	0	0	0	0	0	0	0	0	0	0	0	0	0	0	0	0	0	0	1	12	0
		P3	3	523	22.6	0	0	0	0	0	0	0	0	0	0	0	0	0	0	0	0	0	0	0	1	0	0	0	0	19	0
		P3	4	523	22.8	0	0	0	0	0	0	0	0	0	0	0	0	0	0	0	0	0	0	0	0	0	0	0	1	12	0
		P4	1	523	22.6	0	0	0	0	0	0	0	0	0	0	0	0	0	0	0	0	0	0	0	0	0	0	0	3	13	2
		P4	2	523	22.6	0	0	0	0	0	0	0	0	0	0	0	0	0	0	0	0	0	0	0	0	0	0	0	2	15	1
		P4	3	523	22.6	0	0	0	0	0	0	0	0	0	0	0	0	0	0	0	0	0	0	0	0	0	0	0	3	15	2
		P4	4	523	22.8	0	0	0	0	0	0	0	0	0	0	0	0	0	0	0	0	0	0	0	0	0	0	0	1	17	1
		P5	1	523	22.6	0	0	0	0	0	0	0	0	0	0	0	0	0	0	0	0	0	0	0	0	0	0	0	0	12	0
		P5	2	523	22.6	0	0	0	0	0	0	0	0	0	0	0	0	0	0	0	0	0	0	0	0	0	0	0	0	17	0
		P5	3	523	22.6	0	0	0	0	0	0	0	0	0	0	0	0	0	0	0	0	0	0	0	0	0	0	0	2	14	0
		P5	4	523	22.8	0	0	0	0	0	0	0	0	0	0	0	0	0	0	0	0	0	0	0	0	0	0	0	0	13	0
		Calculated numbers per stage
Calculated from transposed data table (above)		Samp	Rep	Time	Temp	egg	L1	L2	L3	L3m	P	A	% egg	% L1	% L2	% L3	% L3m	% P	% A
		E1	1	3	22.4	23	0	0	0	0	0	0	100	0	0	0	0	0	0
		E1	2	3	22.4	20	0	0	0	0	0	0	100	0	0	0	0	0	0
		E1	3	3	22.4	20	0	0	0	0	0	0	100	0	0	0	0	0	0
		E1	4	3	22.6	20	0	0	0	0	0	0	100	0	0	0	0	0	0
		E2	1	5.98333	22.4	19	0	0	0	0	0	0	100	0	0	0	0	0	0
		E2	2	6.03333	22.4	19	0	0	0	0	0	0	100	0	0	0	0	0	0
		E2	3	6.06667	22.4	20	0	0	0	0	0	0	100	0	0	0	0	0	0
		E2	4	6.1	21.9	20	0	0	0	0	0	0	100	0	0	0	0	0	0
		E3	1	9	22.3	20	0	0	0	0	0	0	100	0	0	0	0	0	0
		E3	2	9.05	22.4	20	0	0	0	0	0	0	100	0	0	0	0	0	0
		E3	3	9.1	22.2	20	0	0	0	0	0	0	100	0	0	0	0	0	0
		E3	4	9.16667	22.1	20	0	0	0	0	0	0	100	0	0	0	0	0	0
		E4	1	12	22.4	19	0	0	0	0	0	0	100	0	0	0	0	0	0
		E4	2	12.0833	22.4	20	0	0	0	0	0	0	100	0	0	0	0	0	0
		E4	3	12.1167	22.4	20	0	0	0	0	0	0	100	0	0	0	0	0	0
		E4	4	12.1667	22.2	19	0	0	0	0	0	0	100	0	0	0	0	0	0
		E5	1	15.2167	22.5	16	3	0	0	0	0	0	84.2105	15.7895	0	0	0	0	0
		E5	2	15.3	22.5	6	12	0	0	0	0	0	33.3333	66.6667	0	0	0	0	0
		E5	3	15.4	22.5	15	6	0	0	0	0	0	71.4286	28.5714	0	0	0	0	0
		E5	4	15.4667	22.5	20	0	0	0	0	0	0	100	0	0	0	0	0	0
		F1	1	24.1	22.6	0	20	0	0	0	0	0	0	100	0	0	0	0	0
		F1	2	24.2	22.6	0	20	0	0	0	0	0	0	100	0	0	0	0	0
		F1	3	24.2833	22.6	0	15	0	0	0	0	0	0	100	0	0	0	0	0
		F1	4	24.4167	2.7	0	2	0	0	0	0	0	0	100	0	0	0	0	0
		F2	1	33	22.4	0	13	0	0	0	0	0	0	100	0	0	0	0	0
		F2	2	33.2	22.5	0	16	0	0	0	0	0	0	100	0	0	0	0	0
		F2	3	32.4167	22.3	0	16	0	0	0	0	0	0	100	0	0	0	0	0
		F2	4	32.6333	22.3	0	16	0	0	0	0	0	0	100	0	0	0	0	0
		F3	1	42	22.6	0	18	0	0	0	0	0	0	100	0	0	0	0	0
		F3	2	42.1	22.6	0	18	0	0	0	0	0	0	100	0	0	0	0	0
		F3	3	42.1833	22.7	0	18	0	0	0	0	0	0	100	0	0	0	0	0
		F3	4	42.2833	22.9	0	17	0	0	0	0	0	0	100	0	0	0	0	0
		F4	1	51	22.5	0	2	13	0	0	0	0	0	13.3333	86.6667	0	0	0	0
		F4	2	51.1333	22.6	0	0	16	0	0	0	0	0	0	100	0	0	0	0
		F4	3	51.2	22.5	0	1	13	0	0	0	0	0	7.14286	92.8571	0	0	0	0
		F4	4	51.3333	22.7	0	18	0	0	0	0	0	0	100	0	0	0	0	0
		F5	1	60	22.4	0	0	17	0	0	0	0	0	0	100	0	0	0	0
		F5	2	60.1667	22.4	0	0	20	0	0	0	0	0	0	100	0	0	0	0
		F5	3	60.25	22.4	0	0	18	0	0	0	0	0	0	100	0	0	0	0
		F5	4	60.45	22.2	0	1	16	0	0	0	0	0	5.88235	94.1176	0	0	0	0
		S1	1	72.9333	22.6	0	0	13	0	0	0	0	0	0	100	0	0	0	0
		S1	2	73.0333	22.6	0	0	19	0	0	0	0	0	0	100	0	0	0	0
		S1	3	73.0833	22.6	0	0	18	0	0	0	0	0	0	100	0	0	0	0
		S1	4	73.1333	22.8	0	0	15	0	0	0	0	0	0	100	0	0	0	0
		S2	1	86	22.4	0	0	2	11	0	0	0	0	0	15.3846	84.6154	0	0	0
		S2	2	86.1	22.5	0	0	3	16	0	0	0	0	0	15.7895	84.2105	0	0	0
		S2	3	86.1333	22.4	0	0	14	2	0	0	0	0	0	87.5	12.5	0	0	0
		S2	4	86.25	22.4	0	0	15	0	0	0	0	0	0	100	0	0	0	0
		S3	1	98.9	22.6	0	0	2	15	0	0	0	0	0	11.7647	88.2353	0	0	0
		S3	2	98.95	22.6	0	0	0	14	0	0	0	0	0	0	100	0	0	0
		S3	3	98.9833	22.6	0	0	8	0	0	0	0	0	0	100	0	0	0	0
		S3	4	99.05	22.7	0	0	10	9	0	0	0	0	0	52.6316	47.3684	0	0	0
		S4	1	111.983	22.4	0	0	0	18	0	0	0	0	0	0	100	0	0	0
		S4	2	112.017	22.4	0	0	0	18	2	0	0	0	0	0	90	10	0	0
		S4	3	112.1	22.4	0	0	0	17	2	0	0	0	0	0	89.4737	10.5263	0	0
		S4	4	112.15	22.4	0	0	0	17	0	0	0	0	0	0	100	0	0	0
		S5	1	125	22.6	0	0	0	14	0	0	0	0	0	0	100	0	0	0
		S5	2	125.133	22.6	0	0	0	12	4	0	0	0	0	0	75	25	0	0
		S5	3	125.2	22.6	0	0	0	19	0	0	0	0	0	0	100	0	0	0
		S5	4	125.25	22.7	0	0	0	18	2	0	0	0	0	0	90	10	0	0
		T1	1	147	22.6	0	0	0	3	16	0	0	0	0	0	15.7895	84.2105	0	0
		T1	2	147.15	22.6	0	0	0	0	20	0	0	0	0	0	0	100	0	0
		T1	3	147.2	22.6	0	0	0	0	17	0	0	0	0	0	0	100	0	0
		T1	4	147.3	22.7	0	0	0	0	19	0	0	0	0	0	0	100	0	0
		T2	1	169.033	22.6	0	0	0	0	13	3	0	0	0	0	0	81.25	18.75	0
		T2	2	169.033	22.6	0	0	0	0	9	11	0	0	0	0	0	45	55	0
		T2	3	169.033	22.6	0	0	0	0	6	7	0	0	0	0	0	46.1538	53.8462	0
		T2	4	169.033	22.7	0	0	0	9	7	0	0	0	0	0	56.25	43.75	0	0
		T3	1	191.033	22.6	0	0	0	0	0	18	0	0	0	0	0	0	100	0
		T3	2	191.133	22.6	0	0	0	0	0	9	0	0	0	0	0	0	100	0
		T3	3	191.167	22.6	0	0	0	0	1	15	0	0	0	0	0	6.25	93.75	0
		T3	4	191.233	22.7	0	0	0	2	14	0	0	0	0	0	12.5	87.5	0	0
		T4	1	213.033	22.6	0	0	0	0	1	17	0	0	0	0	0	5.55556	94.4444	0
		T4	2	213.133	22.6	0	0	0	0	1	14	0	0	0	0	0	6.66667	93.3333	0
		T4	3	213.183	22.6	0	0	0	0	0	18	0	0	0	0	0	0	100	0
		T4	4	213.233	22.7	0	0	0	0	0	16	0	0	0	0	0	0	100	0
		T5	1	234.983	22.6	0	0	0	0	0	16	0	0	0	0	0	0	100	0
		T5	2	235.083	22.6	0	0	0	0	0	13	0	0	0	0	0	0	100	0
		T5	3	235.133	22.6	0	0	0	0	1	17	0	0	0	0	0	5.55556	94.4444	0
		T5	4	235.183	22.9	0	0	0	0	0	16	0	0	0	0	0	0	100	0
		M1	1	291	22.6	0	0	0	0	0	16	0	0	0	0	0	0	100	0
		M1	2	291	22.5	0	0	0	0	0	15	0	0	0	0	0	0	100	0
		M1	3	291	22.6	0	0	0	0	0	14	0	0	0	0	0	0	100	0
		M1	4	291	22.7	0	0	0	0	0	16	0	0	0	0	0	0	100	0
		M2	1	347	22.4	0	0	0	0	0	4	10	0	0	0	0	0	28.5714	71.4286
		M2	2	347	22.4	0	0	0	0	0	3	15	0	0	0	0	0	16.6667	83.3333
		M2	3	347	22.4	0	0	0	0	0	19	0	0	0	0	0	0	100	0
		M2	4	347	22.7	0	0	0	0	0	14	0	0	0	0	0	0	100	0
		M3	1	402	22.6	0	0	0	0	0	1	17	0	0	0	0	0	5.55556	94.4444
		M3	2	402	22.7	0	0	0	0	1	1	15	0	0	0	0	5.88235	5.88235	88.2353
		M3	3	402	22.7	0	0	0	0	1	1	14	0	0	0	0	6.25	6.25	87.5
		M3	4	402	23	0	0	0	0	0	2	17	0	0	0	0	0	10.5263	89.4737
		M4	1	458.917	22.6	0	0	0	0	0	0	15	0	0	0	0	0	0	100
		M4	2	458.917	22.6	0	0	0	0	0	0	15	0	0	0	0	0	0	100
		M4	3	458.917	22.6	0	0	0	0	0	1	11	0	0	0	0	0	8.33333	91.6667
		M4	4	458.917	23.1	0	0	0	0	0	0	12	0	0	0	0	0	0	100
		M5	1	523	22.6	0	0	0	0	0	0	14	0	0	0	0	0	0	100
		M5	2	523	22.6	0	0	0	0	0	0	18	0	0	0	0	0	0	100
		M5	3	523	22.6	0	0	0	0	0	0	13	0	0	0	0	0	0	100
		M5	4	523	22.8	0	0	0	0	0	0	17	0	0	0	0	0	0	100
		P1	1	523	22.6	0	0	0	0	0	0	7	0	0	0	0	0	0	100
		P1	2	523	22.6	0	0	0	0	0	0	14	0	0	0	0	0	0	100
		P1	3	523	22.6	0	0	0	0	0	0	13	0	0	0	0	0	0	100
		P1	4	523	22.8	0	0	0	0	0	0	11	0	0	0	0	0	0	100
		P2	1	523	22.6	0	0	0	0	0	0	14	0	0	0	0	0	0	100
		P2	2	523	22.6	0	0	0	0	0	0	14	0	0	0	0	0	0	100
		P2	3	523	22.6	0	0	0	0	0	0	14	0	0	0	0	0	0	100
		P2	4	523	22.8	0	0	0	0	0	0	16	0	0	0	0	0	0	100
		P3	1	523	22.6	0	0	0	0	0	0	18	0	0	0	0	0	0	100
		P3	2	523	22.6	0	0	0	0	0	0	12	0	0	0	0	0	0	100
		P3	3	523	22.6	0	0	0	0	0	0	19	0	0	0	0	0	0	100
		P3	4	523	22.8	0	0	0	0	0	0	12	0	0	0	0	0	0	100
		P4	1	523	22.6	0	0	0	0	0	0	15	0	0	0	0	0	0	100
		P4	2	523	22.6	0	0	0	0	0	0	16	0	0	0	0	0	0	100
		P4	3	523	22.6	0	0	0	0	0	0	17	0	0	0	0	0	0	100
		P4	4	523	22.8	0	0	0	0	0	0	18	0	0	0	0	0	0	100
		P5	1	523	22.6	0	0	0	0	0	0	12	0	0	0	0	0	0	100
		P5	2	523	22.6	0	0	0	0	0	0	17	0	0	0	0	0	0	100
		P5	3	523	22.6	0	0	0	0	0	0	14	0	0	0	0	0	0	100
		P5	4	523	22.8	0	0	0	0	0	0	13	0	0	0	0	0	0	100
		Formated data for Prism
						Numbers (0-20)														%
						Egg		L1		L2		L3		L3m		P		A		egg		L1		L2		L3		L3m		P		A					% data formated for analysis in TableCurve 2D
			Stage	Time	Temp	mean	SE	mean	SE	mean	SE	mean	SE	mean	SE	mean	SE	mean	SE	mean	SE	mean	SE	mean	SE	mean	SE	mean	SE	mean	SE	mean	SE				Time	Egg	Time	L1	Time	L2	Time	L3	Time	L3m	Time	P	Time
			Egg 1	3	22.45	20.75	1.29904	0	0	0	0	0	0	0	0	0	0	0	0	100	0	0	0	0	0	0	0	0	0	0	0	0	0				3	100	3	0	3	0	3	0	3	0	3	0	3
			Egg 2	6.04583	22.275	19.5	0.5	0	0	0	0	0	0	0	0	0	0	0	0	100	0	0	0	0	0	0	0	0	0	0	0	0	0				6.04583	100	6.04583	0	6.04583	0	6.04583	0	6.04583	0	6.04583	0	6.04583
			Egg 3	9.07917	22.25	20	0	0	0	0	0	0	0	0	0	0	0	0	0	100	0	0	0	0	0	0	0	0	0	0	0	0	0				9.07917	100	9.07917	0	9.07917	0	9.07917	0	9.07917	0	9.07917	0	9.07917
			Egg 4	12.0917	22.35	19.5	0.5	0	0	0	0	0	0	0	0	0	0	0	0	100	0	0	0	0	0	0	0	0	0	0	0	0	0				12.0917	100	12.0917	0	12.0917	0	12.0917	0	12.0917	0	12.0917	0	12.0917
			Egg 5	15.3458	22.5	14.25	5.11737	5.25	4.43706	0	0	0	0	0	0	0	0	0	0	72.2431	24.6389	27.7569	24.6389	0	0	0	0	0	0	0	0	0	0				15.3458	72.2431	15.3458	27.7569	15.3458	0	15.3458	0	15.3458	0	15.3458	0	15.3458
			L1 1	24.25	17.625	0	0	14.25	7.36122	0	0	0	0	0	0	0	0	0	0	0	0	100	0	0	0	0	0	0	0	0	0	0	0				24.25	0	24.25	100	24.25	0	24.25	0	24.25	0	24.25	0	24.25
			L1 2	32.8125	22.375	0	0	15.25	1.29904	0	0	0	0	0	0	0	0	0	0	0	0	100	0	0	0	0	0	0	0	0	0	0	0				32.8125	0	32.8125	100	32.8125	0	32.8125	0	32.8125	0	32.8125	0	32.8125
			L1 3	42.1417	22.7	0	0	17.75	0.433013	0	0	0	0	0	0	0	0	0	0	0	0	100	0	0	0	0	0	0	0	0	0	0	0				42.1417	0	42.1417	100	42.1417	0	42.1417	0	42.1417	0	42.1417	0	42.1417
			L1 4	51.1667	22.575	0	0	5.25	7.3951	10.5	6.18466	0	0	0	0	0	0	0	0	0	0	30.119	40.6207	69.881	40.6207	0	0	0	0	0	0	0	0				51.1667	0	51.1667	30.119	51.1667	69.881	51.1667	0	51.1667	0	51.1667	0	51.1667
			L1 5	60.2167	22.35	0	0	0.25	0.433013	17.75	1.47902	0	0	0	0	0	0	0	0	0	0	1.47059	2.54713	98.5294	2.54713	0	0	0	0	0	0	0	0				60.2167	0	60.2167	1.47059	60.2167	98.5294	60.2167	0	60.2167	0	60.2167	0	60.2167
			L2 1	73.0458	22.65	0	0	0	0	16.25	2.38485	0	0	0	0	0	0	0	0	0	0	0	0	100	0	0	0	0	0	0	0	0	0				73.0458	0	73.0458	0	73.0458	100	73.0458	0	73.0458	0	73.0458	0	73.0458
			L2 2	86.1208	22.425	0	0	0	0	8.5	6.0208	7.25	6.53357	0	0	0	0	0	0	0	0	0	0	54.6685	39.3308	45.3315	39.3308	0	0	0	0	0	0				86.1208	0	86.1208	0	86.1208	54.6685	86.1208	45.3315	86.1208	0	86.1208	0	86.1208
			L2 3	98.9708	22.625	0	0	0	0	5	4.12311	9.5	5.93717	0	0	0	0	0	0	0	0	0	0	41.0991	39.2172	58.9009	39.2172	0	0	0	0	0	0				98.9708	0	98.9708	0	98.9708	41.0991	98.9708	58.9009	98.9708	0	98.9708	0	98.9708
			L2 4	112.062	22.4	0	0	0	0	0	0	17.5	0.5	1	1	0	0	0	0	0	0	0	0	0	0	94.8684	5.13495	5.13158	5.13495	0	0	0	0				112.062	0	112.062	0	112.062	0	112.062	94.8684	112.062	5.13158	112.062	0	112.062
			L2 5	125.146	22.625	0	0	0	0	0	0	15.75	2.86138	1.5	1.65831	0	0	0	0	0	0	0	0	0	0	91.25	10.2317	8.75	10.2317	0	0	0	0				125.146	0	125.146	0	125.146	0	125.146	91.25	125.146	8.75	125.146	0	125.146
			L3 1	147.163	22.625	0	0	0	0	0	0	0.75	1.29904	18	1.58114	0	0	0	0	0	0	0	0	0	0	3.94737	6.83704	96.0526	6.83704	0	0	0	0				147.163	0	147.163	0	147.163	0	147.163	3.94737	147.163	96.0526	147.163	0	147.163
			L3 2	169.033	22.625	0	0	0	0	0	0	2.25	3.89711	8.75	2.68095	5.25	4.14578	0	0	0	0	0	0	0	0	14.0625	24.357	54.0385	15.7336	31.899	23.4828	0	0				169.033	0	169.033	0	169.033	0	169.033	14.0625	169.033	54.0385	169.033	31.899	169.033
			L3 3	191.142	22.625	0	0	0	0	0	0	0.5	0.866025	3.75	5.93191	10.5	6.87386	0	0	0	0	0	0	0	0	3.125	5.41266	23.4375	37.0744	73.4375	42.4759	0	0				191.142	0	191.142	0	191.142	0	191.142	3.125	191.142	23.4375	191.142	73.4375	191.142
			L3 4	213.146	22.625	0	0	0	0	0	0	0	0	0.5	0.5	16.25	1.47902	0	0	0	0	0	0	0	0	0	0	3.05556	3.0807	96.9444	3.0807	0	0				213.146	0	213.146	0	213.146	0	213.146	0	213.146	3.05556	213.146	96.9444	213.146
			L3 5	235.096	22.675	0	0	0	0	0	0	0	0	0.25	0.433013	15.5	1.5	0	0	0	0	0	0	0	0	0	0	1.38889	2.40563	98.6111	2.40563	0	0				235.096	0	235.096	0	235.096	0	235.096	0	235.096	1.38889	235.096	98.6111	235.096
			L3m 1	291	22.6	0	0	0	0	0	0	0	0	0	0	15.25	0.829156	0	0	0	0	0	0	0	0	0	0	0	0	100	0	0	0				291	0	291	0	291	0	291	0	291	0	291	100	291
			L3m 2	347	22.475	0	0	0	0	0	0	0	0	0	0	10	6.74537	6.25	6.49519	0	0	0	0	0	0	0	0	0	0	61.3095	38.9187	38.6905	38.9187				347	0	347	0	347	0	347	0	347	0	347	61.3095	347
			L3m 3	402	22.75	0	0	0	0	0	0	0	0	0.5	0.5	1.25	0.433013	15.75	1.29904	0	0	0	0	0	0	0	0	3.03309	3.03587	7.05356	2.01999	89.9134	2.70944				402	0	402	0	402	0	402	0	402	3.03309	402	7.05356	402
			L3m 4	458.917	22.725	0	0	0	0	0	0	0	0	0	0	0.25	0.433013	13.25	1.78536	0	0	0	0	0	0	0	0	0	0	2.08333	3.60844	97.9167	3.60844				458.917	0	458.917	0	458.917	0	458.917	0	458.917	0	458.917	2.08333	458.917
			L3m 5	523	22.65	0	0	0	0	0	0	0	0	0	0	0	0	15.5	2.06155	0	0	0	0	0	0	0	0	0	0	0	0	100	0				523	0	523	0	523	0	523	0	523	0	523	0	523
			P 1	523	22.65	0	0	0	0	0	0	0	0	0	0	0	0	11.25	2.68095	0	0	0	0	0	0	0	0	0	0	0	0	100	0				523	0	523	0	523	0	523	0	523	0	523	0	523
			P 2	523	22.65	0	0	0	0	0	0	0	0	0	0	0	0	14.5	0.866025	0	0	0	0	0	0	0	0	0	0	0	0	100	0				523	0	523	0	523	0	523	0	523	0	523	0	523
			P 3	523	22.65	0	0	0	0	0	0	0	0	0	0	0	0	15.25	3.26917	0	0	0	0	0	0	0	0	0	0	0	0	100	0				523	0	523	0	523	0	523	0	523	0	523	0	523
			P 4	523	22.65	0	0	0	0	0	0	0	0	0	0	0	0	16.5	1.11803	0	0	0	0	0	0	0	0	0	0	0	0	100	0				523	0	523	0	523	0	523	0	523	0	523	0	523
			P 5	523	22.65	0	0	0	0	0	0	0	0	0	0	0	0	14	1.87083	0	0	0	0	0	0	0	0	0	0	0	0	100	0				523	0	523	0	523	0	523	0	523	0	523	0	523
				Mean	22.3933
				SE	0.895683
			% data formated for analysis in TableCurve 2D
			Time	Egg	Time	L1	Time	L2	Time	L3	Time	L3m	Time	P	Time	A		log(time)	Egg	log(time)	L1	log(time)	L2	log(time)	L3	log(time)	L3m	log(time)	P	log(time)	A
			0	100	0	0	0	0	0	0	0	0	0	0	0	0		0	100	0	0	0	0	0	0	0	0	0	0	0	0
			3	100	3	0	3	0	3	0	3	0	3	0	3	0		0.477121	100	0.477121	0	0.477121	0	0.477121	0	0.477121	0	0.477121	0	0.477121	0
			6.04583	100	6.04583	0	6.04583	0	6.04583	0	6.04583	0	6.04583	0	6.04583	0		0.781456	100	0.781456	0	0.781456	0	0.781456	0	0.781456	0	0.781456	0	0.781456	0
			9.07917	100	9.07917	0	9.07917	0	9.07917	0	9.07917	0	9.07917	0	9.07917	0		0.958046	100	0.958046	0	0.958046	0	0.958046	0	0.958046	0	0.958046	0	0.958046	0
			12.0917	100	12.0917	0	12.0917	0	12.0917	0	12.0917	0	12.0917	0	12.0917	0		1.08249	100	1.08249	0	1.08249	0	1.08249	0	1.08249	0	1.08249	0	1.08249	0
			15.3458	72.2431	15.3458	27.7569	15.3458	0	15.3458	0	15.3458	0	15.3458	0	15.3458	0		1.18599	72.2431	1.18599	27.7569	1.18599	0	1.18599	0	1.18599	0	1.18599	0	1.18599	0
			24.25	0	24.25	100	24.25	0	24.25	0	24.25	0	24.25	0	24.25	0		1.38471	0	1.38471	100	1.38471	0	1.38471	0	1.38471	0	1.38471	0	1.38471	0
			32.8125	0	32.8125	100	32.8125	0	32.8125	0	32.8125	0	32.8125	0	32.8125	0		1.51604	0	1.51604	100	1.51604	0	1.51604	0	1.51604	0	1.51604	0	1.51604	0
			42.1417	0	42.1417	100	42.1417	0	42.1417	0	42.1417	0	42.1417	0	42.1417	0		1.62471	0	1.62471	100	1.62471	0	1.62471	0	1.62471	0	1.62471	0	1.62471	0
			51.1667	0	51.1667	30.119	51.1667	69.881	51.1667	0	51.1667	0	51.1667	0	51.1667	0		1.70899	0	1.70899	30.119	1.70899	69.881	1.70899	0	1.70899	0	1.70899	0	1.70899	0
			60.2167	0	60.2167	1.47059	60.2167	98.5294	60.2167	0	60.2167	0	60.2167	0	60.2167	0		1.77972	0	1.77972	1.47059	1.77972	98.5294	1.77972	0	1.77972	0	1.77972	0	1.77972	0
			73.0458	0	73.0458	0	73.0458	100	73.0458	0	73.0458	0	73.0458	0	73.0458	0		1.8636	0	1.8636	0	1.8636	100	1.8636	0	1.8636	0	1.8636	0	1.8636	0
			86.1208	0	86.1208	0	86.1208	54.6685	86.1208	45.3315	86.1208	0	86.1208	0	86.1208	0		1.93511	0	1.93511	0	1.93511	54.6685	1.93511	45.3315	1.93511	0	1.93511	0	1.93511	0
			98.9708	0	98.9708	0	98.9708	41.0991	98.9708	58.9009	98.9708	0	98.9708	0	98.9708	0		1.99551	0	1.99551	0	1.99551	41.0991	1.99551	58.9009	1.99551	0	1.99551	0	1.99551	0
			112.062	0	112.062	0	112.062	0	112.062	94.8684	112.062	5.13158	112.062	0	112.062	0		2.04946	0	2.04946	0	2.04946	0	2.04946	94.8684	2.04946	5.13158	2.04946	0	2.04946	0
			125.146	0	125.146	0	125.146	0	125.146	91.25	125.146	8.75	125.146	0	125.146	0		2.09742	0	2.09742	0	2.09742	0	2.09742	91.25	2.09742	8.75	2.09742	0	2.09742	0
			147.163	0	147.163	0	147.163	0	147.163	3.94737	147.163	96.0526	147.163	0	147.163	0		2.1678	0	2.1678	0	2.1678	0	2.1678	3.94737	2.1678	96.0526	2.1678	0	2.1678	0
			169.033	0	169.033	0	169.033	0	169.033	14.0625	169.033	54.0385	169.033	31.899	169.033	0		2.22797	0	2.22797	0	2.22797	0	2.22797	14.0625	2.22797	54.0385	2.22797	31.899	2.22797	0
			191.142	0	191.142	0	191.142	0	191.142	3.125	191.142	23.4375	191.142	73.4375	191.142	0		2.28136	0	2.28136	0	2.28136	0	2.28136	3.125	2.28136	23.4375	2.28136	73.4375	2.28136	0
			213.146	0	213.146	0	213.146	0	213.146	0	213.146	3.05556	213.146	96.9444	213.146	0		2.32868	0	2.32868	0	2.32868	0	2.32868	0	2.32868	3.05556	2.32868	96.9444	2.32868	0
			235.096	0	235.096	0	235.096	0	235.096	0	235.096	1.38889	235.096	98.6111	235.096	0		2.37124	0	2.37124	0	2.37124	0	2.37124	0	2.37124	1.38889	2.37124	98.6111	2.37124	0
			291	0	291	0	291	0	291	0	291	0	291	100	291	0		2.46389	0	2.46389	0	2.46389	0	2.46389	0	2.46389	0	2.46389	100	2.46389	0
			347	0	347	0	347	0	347	0	347	0	347	61.3095	347	38.6905		2.54033	0	2.54033	0	2.54033	0	2.54033	0	2.54033	0	2.54033	61.3095	2.54033	38.6905
			402	0	402	0	402	0	402	0	402	3.03309	402	7.05356	402	89.9134		2.60423	0	2.60423	0	2.60423	0	2.60423	0	2.60423	3.03309	2.60423	7.05356	2.60423	89.9134
			458.917	0	458.917	0	458.917	0	458.917	0	458.917	0	458.917	2.08333	458.917	97.9167		2.66173	0	2.66173	0	2.66173	0	2.66173	0	2.66173	0	2.66173	2.08333	2.66173	97.9167
			523	0	523	0	523	0	523	0	523	0	523	0	523	100		2.7185	0	2.7185	0	2.7185	0	2.7185	0	2.7185	0	2.7185	0	2.7185	100
			523	0	523	0	523	0	523	0	523	0	523	0	523	100		2.7185	0	2.7185	0	2.7185	0	2.7185	0	2.7185	0	2.7185	0	2.7185	100
			523	0	523	0	523	0	523	0	523	0	523	0	523	100		2.7185	0	2.7185	0	2.7185	0	2.7185	0	2.7185	0	2.7185	0	2.7185	100
			523	0	523	0	523	0	523	0	523	0	523	0	523	100		2.7185	0	2.7185	0	2.7185	0	2.7185	0	2.7185	0	2.7185	0	2.7185	100
			523	0	523	0	523	0	523	0	523	0	523	0	523	100		2.7185	0	2.7185	0	2.7185	0	2.7185	0	2.7185	0	2.7185	0	2.7185	100
			523	0	523	0	523	0	523	0	523	0	523	0	523	100		2.7185	0	2.7185	0	2.7185	0	2.7185	0	2.7185	0	2.7185	0	2.7185	100
			% data formated for analysis in TableCurve 2D								Data used for Prism stage transitions analysis
			log(time)	L1	L2	L3	L3m	P	A		log(time)	L1	L2	L3	L3m	P	A
			0.477121	0	0	0	0	0	0		0.477121	0	0	0	0	0	0
			0.781456	0	0	0	0	0	0		0.781456	0	0	0	0	0	0
			0.958046	0	0	0	0	0	0		0.958046	0	0	0	0	0	0
			1.08249	0	0	0	0	0	0		1.08249	0	0	0	0	0	0
			1.18599	27.7569	0	0	0	0	0		1.18599	27.7569	0	0	0	0	0
			1.38471	100	0	0	0	0	0		1.38471	100	0	0	0	0	0
			1.51604	100	0	0	0	0	0		1.51604	100	0	0	0	0	0
			1.62471	100	0	0	0	0	0		1.62471		0	0	0	0	0
			1.70899	30.119	69.881	0	0	0	0		1.70899		69.881	0	0	0	0
			1.77972	1.47059	98.5294	0	0	0	0		1.77972		98.5294	0	0	0	0
			1.8636	0	100	0	0	0	0		1.8636		100	0	0	0	0
			1.93511	0	54.6685	45.3315	0	0	0		1.93511			45.3315	0	0	0
			1.99551	0	41.0991	58.9009	0	0	0		1.99551			58.9009	0	0	0
			2.04946	0	0	94.8684	5.13158	0	0		2.04946			94.8684	5.13158	0	0
			2.09742	0	0	91.25	8.75	0	0		2.09742			91.25	8.75	0	0
			2.1678	0	0	3.94737	96.0526	0	0		2.1678				96.0526	0	0
			2.22797	0	0	14.0625	54.0385	31.899	0		2.22797					31.899	0
			2.28136	0	0	3.125	23.4375	73.4375	0		2.28136					73.4375	0
			2.32868	0	0	0	3.05556	96.9444	0		2.32868					96.9444	0
			2.37124	0	0	0	1.38889	98.6111	0		2.37124					98.6111	0
			2.46389	0	0	0	0	100	0		2.46389					100	0
			2.54033	0	0	0	0	61.3095	38.6905		2.54033						38.6905
			2.60423	0	0	0	3.03309	7.05356	89.9134		2.60423						89.9134
			2.66173	0	0	0	0	2.08333	97.9167		2.66173						97.9167
			2.7185	0	0	0	0	0	100		2.7185						100
			2.7185	0	0	0	0	0	100		2.7185						100
			2.7185	0	0	0	0	0	100		2.7185
			2.7185	0	0	0	0	0	100		2.7185
			2.7185	0	0	0	0	0	100		2.7185
			2.7185	0	0	0	0	0	100		2.7185
				From Prism dose analysis
			Gaussian Cumulative	E-L1	E-L2	E-L3	E-L3m	E-P	E-A		Gaussian Cum - Log		Dose Analysis- Log
			Log mean	1.19576	1.69575	1.96228	2.12799	2.25127	2.49901		mean	SE	mean	SE
			Log SE	0.000101471	0.00243601	0.00630611	0.00190559	0.0008845	1.31132e+35		1.19576	0.000101471	1.19039
			mean	15.695	49.6309	91.6809	134.273	178.348	315.508		1.69575	0.00243601	1.69736	0.00155269
			SE	1.00023	1.00562	1.01463	1.0044	1.00204	#NUM!		1.96228	0.00630611	1.96205	0.0066429
											2.12799	0.00190559	2.12717	0.00215369
			Dose Analysis	E-L1	E-L2	E-L3	E-L3m	E-P	E-A		2.25127	0.0008845	2.25113	0.00122966
			Log mean	1.19039	1.69736	1.96205	2.12717	2.25113	2.55158		2.49901	1.31132e+35	2.55158	0.000522125
			Log SE	0	0.00155269	0.0066429	0.00215369	0.00122966	0.000522125
			mean	15.5022	49.8149	91.633	134.022	178.289	356.104
			SE		1.00358	1.01541	1.00497	1.00284	1.0012
[truncated: 74 more columns]

## Sheet: 25.0 C
			Original Data Counts
			Date	2013-10-17	2013-10-17	2013-10-17	2013-10-17	2013-10-17	2013-10-17	2013-10-17	2013-10-17	2013-10-18	2013-10-18	2013-10-18	2013-10-18	2013-10-18	2013-10-18	2013-10-18	2013-10-18	2013-10-18	2013-10-18	2013-10-18	2013-10-18	2013-10-18	2013-10-18	2013-10-18	2013-10-18	2013-10-18	2013-10-18	2013-10-18	2013-10-18	2013-10-19	2013-10-19	2013-10-19	2013-10-19	2013-10-19	2013-10-19	2013-10-19	2013-10-19	2013-10-19	2013-10-19	2013-10-19	2013-10-19	2013-10-20	2013-10-20	2013-10-20	2013-10-20	2013-10-20	2013-10-20
			Time Pulled (sampled)	18:34:00	18:37:00	18:38:00	18:38:00	21:30:00	21:31:00	21:32:00	21:35:00	00:32:00	00:34:00	00:36:00	00:39:00	03:30:00	03:33:00	03:34:00	03:36:00	06:28:00	06:35:00	06:40:00	06:47:00	13:30:00	13:40:00	13:46:00	13:52:00	16:30:00	16:35:00	16:45:00	16:55:00	03:30:00	03:35:00	03:40:00	03:46:00	10:30:00	10:35:00	10:39:00	10:42:00	17:30:00	17:33:00	17:37:00	17:40:00	03:27:00	03:30:00	03:33:00	03:36:00	13:30:00	13:34:00
Coding			Sample	E1	E1	E1	E1	E2	E2	E2	E2	E3	E3	E3	E3	E4	E4	E4	E4	E5	E5	E5	E5	F1	F1	F1	F1	F2	F2	F2	F2	F3	F3	F3	F3	F4	F4	F4	F4	F5	F5	F5	F5	S1	S1	S1	S1	S2	S2
New	Old		Replication	1	2	3	4	1	2	3	4	1	2	3	4	1	2	3	4	1	2	3	4	1	2	3	4	1	2	3	4	1	2	3	4	1	2	3	4	1	2	3	4	1	2	3	4	1	2
x.0=egg	(E)-egg		Temperature	25.1	25.3	25	25.1	25.1	25	25	25.1	24.9	24.9	24.9	25	25	25	25	25.1	25.1	25.2	25.1	25.7	25	25	25	25	25.1	25.1	25.1	25	25	25	25	25	24.9	24.9	24.9	24.9	25	25	25	25	25	25	25	25	25	25
x.1=development	(d)-development	Number of Individual	1	0	0	0	0	0	0	0	0	0	0	0.1	0.1	0.1	0.1	0.1	0.1	0.1	0.1	0	0	1	1	1	1	1	1	1	1	1	1	1	1	1	1	1	1	2	2	1	2	2	2	2	2	2	2
x.2=emerging/molting	(e)-emerging		2	0	0	0	0	0	0	0	0	0	0	0.1	0.1	0.1	0.1	0.1	0.1	0.1	0.1	0.9	0	1	1	1	1	1	1	1	1	1	1	1	1	1	1	1	1	2	2	2	2	2	2	2	2	2	2
	(m)-molting		3	0	0	0	0	0	0	0	0	0	0	0.1	0.1	0.1	0.1	0.1	0.1	0.1	0.1	0.9	0	1	1	1	1	1	1	1	1	1	1	1	1	1	1	2	1	2	2	2	2	2	2	2	2	2	2
x.3=slits faint	(3f)-slits faint		4	0	0	0	0	0	0	0	0	0	0	0.1	0.1	0.1	0.1	0.1	0.1	0.1	0.1	0.9	0	1	1	1	1	1	1	1	1	1	1	1	1	1	1	2	1	2	2	2	2	2	2	2	2	2	2
x.4=slits prominent	(3p)-slits prominent		5	0	0	0	0	0	0	0	0	0	0	0.1	0.1	0.1	0.1	0.1	0.1	0.1	0.1	0.9	0	1	1	1	1	1	1	1	1	1	1	1	1	1	1	2	1	2	2	2	2	2	2	2	2	2	2
x.5=early pupa	(light)		6	0	0	0	0	0	0	0	0	0	0	0.1	0.1	0.1	0.1	0.1	0.1	0.1	0.1	0.9	0	1	1	1	1	1	1	1	1	1	1	1	1	1	1	2	1	2	2	2	2	2	2	2	2	2	2
x.6=late pupa	(dark)		7	0	0	0	0	0	0	0	0	0	0	0	0.1	0.1	0.1	0.1	0.1	0.1	0.1	1	0	1	1	1	1	1	.	1	1	1	1	1	1	1	1	2	1	2	2	2	2	2	2	2	2	2	2
x.9=dead	(X)-dead		8	0	0	0	0	0	0	0	0	0	0	0	0.1	0.1	0.1	0.1	0.1	0.1	0.9	1	0	1	1	1	1	1	.	1	1	1	1	1	1	2	1	2	1	2	2	2	2	2	2	2	2	2	2.3
			9	0	0	0	0	0	0	0	0	0	0	0	0.1	0.1	0.1	0.1	0.1	0.1	0.9	1	0	1	1	1	1	1	.	1	1	1	1	1	1	2	1	2	1	2	2	2	2	2	2	2	2	2	2.3
Egg for sample E4 and E5 counted as dead			10	0	0	0	0	0	0	0	0	0	0	0.9	0.1	0.1	0.1	0.1	0.1	0.9	0.9	1	0	.	1	1	1	1	.	1	1	1	1	1	1	2	2.3	2	1	2	2	2	2	2	2	2	2	2	2.3
			11	0	0	0	0	0	0	0	0	0	0	0.9	0	0.1	0.1	0.1	0.1	0.9	0.9	1	0	.	1	1	1	1	.	1	1	1	1	1	1	2	2.3	2	1	2	2	2	2	.	2	.	2	2	2.3
0-egg			12	0	0	0	0	0	0	0	0	0	0	0.9	0	0.1	0.1	0.1	0.1	0.9	0.9	1	0	.	.	1	1	1	.	1	1	1	1	1	1	2	2.3	2	1	2	.	2	2	.	2	.	2	2.3	2.3
1-1st			13	0	0	0	0	0	0	0	0	0	0	0.9	0	0.1	0.1	0.1	0.1	1	0.9	1	0	.	.	1	1	1	.	1	1	1	.	1	1	2	2.3	.	1	2	.	.	2	.	2	.	2	2.3	2.3
2-2nd			14	0	0	0	0	0	0	0	0	0	0	0.9	0	0.1	0.1	0	0.1	1	1.2	1	0	.	.	1	1	1	.	.	1	1	.	1	1	2	2	.	1	2	.	.	2	.	2	.	2	2.3	2.3
3-3rd			15	0	0	0	0	0	0	0	0	0	0	0.9	0	0.1	0.1	0	0	1	1	.	0	.	.	1	1	1	.	.	1	1	.	1	1	.	2	.	1	2	.	.	2	.	.	.	2	2.3	2.3
4-3m			16	0	0	0	0	0	0	0	0	0	0	0.9	0	0.1	0.1	0	0	1	1	.	0	.	.	.	1	1	.	.	1	1	.	1	.	.	2	.	1	2	.	.	2	.	.	.	2	.	2.3
5-Pupa			17	0	0	0	0	0	0	0	0	0	0.1	0.9	0	0.1	0.1	0	0.9	1	1	.	0	.	.	.	1	1	.	.	.	1	.	1	.	.	2	.	1	2	.	.	2	.	.	.	2	.	3
6-Adult			18	0	0	0	0	0	0	0	0	0	0.1	0.9	0	0.1	0	0	0.9	1	1	.	0	.	.	.	1	.	.	.	.	1	.	1	.	.	2	.	.	2	.	.	.	.	.	.	.	.	3
			19	0	0	0	0	0	0	0	0	0	0.9	0.9	0	0.9	0	0	0.9	1	1	.	0	.	.	.	1	.	.	.	.	.	.	.	.	.	2	.	.	2	.	.	.	.	.	.	.	.	.
			20	.	0	0	.	0	0	0	0	0.9	0.9	0.9	0	0.9	0	0	0.9	.	.	.	0	.	.	.	1	.	.	.	.	.	.	.	.	.	.	.	.	2	.	.	.	.	.	.	.	.	.
			21	.	0	.	.	.	.	.	.	.	0.9	.	.	.	0	.	.	.	.	.	0	.	.	.	1	.	.	.	.	.	.	.	.	.	.	.	.	.	.	.	.	.	.	.	.	.	.
			22	.	.	.	.	.	.	.	.	.	.	.	.	.	0	.	.	.	.	.	.	.	.	.	.	.	.	.	.	.	.	.	.	.	.	.	.	.	.	.	.	.	.	.	.	.	.
			23	.	.	.	.	.	.	.	.	.	.	.	.	.	.	.	.	.	.	.	.	.	.	.	.	.	.	.	.	.	.	.	.	.	.	.	.	.	.	.	.	.	.	.	.	.	.
			24	.	.	.	.	.	.	.	.	.	.	.	.	.	.	.	.	.	.	.	.	.	.	.	.	.	.	.	.	.	.	.	.	.	.	.	.	.	.	.	.	.	.	.	.	.	.
			25	.	.	.	.	.	.	.	.	.	.	.	.	.	.	.	.	.	.	.	.	.	.	.	.	.	.	.	.	.	.	.	.	.	.	.	.	.	.	.	.	.	.	.	.	.	.
		Summary of Raw Data
		start date	2013-10-17
		start time	15:30:00
			sampling stage	E1				E2				E3				E4				E5				F1				F2				F3				F4				F5				S1				S2
	When all adults are dead, any remaining pupae are (hand) scored as dead (25.0 at M4).	These values copied or calculated from orignal (raw) data in table above	rep	1	2	3	4	1	2	3	4	1	2	3	4	1	2	3	4	1	2	3	4	1	2	3	4	1	2	3	4	1	2	3	4	1	2	3	4	1	2	3	4	1	2	3	4	1	2
			sample date	2013-10-17	2013-10-17	2013-10-17	2013-10-17	2013-10-17	2013-10-17	2013-10-17	2013-10-17	2013-10-18	2013-10-18	2013-10-18	2013-10-18	2013-10-18	2013-10-18	2013-10-18	2013-10-18	2013-10-18	2013-10-18	2013-10-18	2013-10-18	2013-10-18	2013-10-18	2013-10-18	2013-10-18	2013-10-18	2013-10-18	2013-10-18	2013-10-18	2013-10-19	2013-10-19	2013-10-19	2013-10-19	2013-10-19	2013-10-19	2013-10-19	2013-10-19	2013-10-19	2013-10-19	2013-10-19	2013-10-19	2013-10-20	2013-10-20	2013-10-20	2013-10-20	2013-10-20	2013-10-20
			sample time	18:34:00	18:37:00	18:38:00	18:38:00	21:30:00	21:31:00	21:32:00	21:35:00	00:32:00	00:34:00	00:36:00	00:39:00	03:30:00	03:33:00	03:34:00	03:36:00	06:28:00	06:35:00	06:40:00	06:47:00	13:30:00	13:40:00	13:46:00	13:52:00	16:30:00	16:35:00	16:45:00	16:55:00	03:30:00	03:35:00	03:40:00	03:46:00	10:30:00	10:35:00	10:39:00	10:42:00	17:30:00	17:33:00	17:37:00	17:40:00	03:27:00	03:30:00	03:33:00	03:36:00	13:30:00	13:34:00
			elapsed days hours:min	03:04:00	03:07:00	03:08:00	03:08:00	06:00:00	06:01:00	06:02:00	06:05:00	09:02:00	09:04:00	09:06:00	09:09:00	12:00:00	12:03:00	12:04:00	12:06:00	14:58:00	15:05:00	15:10:00	15:17:00	22:00:00	22:10:00	22:16:00	22:22:00	1900-01-01 01:00:00	1900-01-01 01:05:00	1900-01-01 01:15:00	1900-01-01 01:25:00	1900-01-01 12:00:00	1900-01-01 12:05:00	1900-01-01 12:10:00	1900-01-01 12:16:00	1900-01-01 19:00:00	1900-01-01 19:05:00	1900-01-01 19:09:00	1900-01-01 19:12:00	1900-01-02 02:00:00	1900-01-02 02:03:00	1900-01-02 02:07:00	1900-01-02 02:10:00	1900-01-02 11:57:00	1900-01-02 12:00:00	1900-01-02 12:03:00	1900-01-02 12:06:00	1900-01-02 22:00:00	1900-01-02 22:04:00
			total elapsed dec hours	3.06667	3.11667	3.13333	3.13333	6	6.01667	6.03333	6.08333	9.03333	9.06667	9.1	9.15	12	12.05	12.0667	12.1	14.9667	15.0833	15.1667	15.2833	22	22.1667	22.2667	22.3667	25	25.0833	25.25	25.4167	36	36.0833	36.1667	36.2667	43	43.0833	43.15	43.2	50	50.05	50.1167	50.1667	59.95	60	60.05	60.1	70	70.0667
			temp ° C	25.1	25.3	25	25.1	25.1	25	25	25.1	24.9	24.9	24.9	25	25	25	25	25.1	25.1	25.2	25.1	25.7	25	25	25	25	25.1	25.1	25.1	25	25	25	25	25	24.9	24.9	24.9	24.9	25	25	25	25	25	25	25	25	25	25
Coding		0	egg	19	21	20	19	20	20	20	20	19	16	3	10	0	5	7	14	0	0	1	21	0	0	0	0	0	0	0	0	0	0	0	0	0	0	0	0	0	0	0	0	0	0	0	0	0	0
New	Old	0.1	egg w/ develop.	0	0	0	0	0	0	0	0	0	2	6	10	18	17	13	2	9	7	0	0	0	0	0	0	0	0	0	0	0	0	0	0	0	0	0	0	0	0	0	0	0	0	0	0	0	0
x.0=egg	(E)-egg	0.9	egg dead	0	0	0	0	0	0	0	0	1	3	11	0	2	0	0	4	3	6	5	0	0	0	0	0	0	0	0	0	0	0	0	0	0	0	0	0	0	0	0	0	0	0	0	0	0	0
x.1=development	(d)-development	1	1st stage	0	0	0	0	0	0	0	0	0	0	0	0	0	0	0	0	7	5	8	0	9	11	15	21	17	6	13	16	18	12	18	15	7	9	2	17	0	0	1	0	0	0	0	0	0	0
x.2=emerging/molting	(e)-emerging	1.2	1st emerging	0	0	0	0	0	0	0	0	0	0	0	0	0	0	0	0	0	1	0	0	0	0	0	0	0	0	0	0	0	0	0	0	0	0	0	0	0	0	0	0	0	0	0	0	0	0
	(m)-molting	1.3	next stage slits faint	0	0	0	0	0	0	0	0	0	0	0	0	0	0	0	0	0	0	0	0	0	0	0	0	0	0	0	0	0	0	0	0	0	4	0	0	0	0	0	0	0	0	0	0	0	0
x.3=slits faint	(3f)-slits faint	1.4	next stage slits prom.	0	0	0	0	0	0	0	0	0	0	0	0	0	0	0	0	0	0	0	0	0	0	0	0	0	0	0	0	0	0	0	0	0	0	0	0	0	0	0	0	0	0	0	0	0	0
x.4=slits prominent	(3p)-slits prominent	1.9	1st dead	0	0	0	0	0	0	0	0	0	0	0	0	0	0	0	0	0	0	0	0	0	0	0	0	0	0	0	0	0	0	0	0	0	0	0	0	0	0	0	0	0	0	0	0	0	0
x.5=early pupa	(light)	2	2nd stage	0	0	0	0	0	0	0	0	0	0	0	0	0	0	0	0	0	0	0	0	0	0	0	0	0	0	0	0	0	0	0	0	7	6	10	0	20	11	11	17	10	14	10	17	11	7
x.6=late pupa	(dark)	2.2	2nd emerging	0	0	0	0	0	0	0	0	0	0	0	0	0	0	0	0	0	0	0	0	0	0	0	0	0	0	0	0	0	0	0	0	0	0	0	0	0	0	0	0	0	0	0	0	0	0
x.9=dead	(X)-dead	2.3	next stage slits faint	0	0	0	0	0	0	0	0	0	0	0	0	0	0	0	0	0	0	0	0	0	0	0	0	0	0	0	0	0	0	0	0	0	0	0	0	0	0	0	0	0	0	0	0	4	9
		2.4	next stage slits prom.	0	0	0	0	0	0	0	0	0	0	0	0	0	0	0	0	0	0	0	0	0	0	0	0	0	0	0	0	0	0	0	0	0	0	0	0	0	0	0	0	0	0	0	0	0	0
Egg for sample E4 and E5 counted as dead		2.9	2nd dead	0	0	0	0	0	0	0	0	0	0	0	0	0	0	0	0	0	0	0	0	0	0	0	0	0	0	0	0	0	0	0	0	0	0	0	0	0	0	0	0	0	0	0	0	0	0
		3	3rd stage	0	0	0	0	0	0	0	0	0	0	0	0	0	0	0	0	0	0	0	0	0	0	0	0	0	0	0	0	0	0	0	0	0	0	0	0	0	0	0	0	0	0	0	0	0	2
0-egg		3.2	3rd emerging	0	0	0	0	0	0	0	0	0	0	0	0	0	0	0	0	0	0	0	0	0	0	0	0	0	0	0	0	0	0	0	0	0	0	0	0	0	0	0	0	0	0	0	0	0	0
1-1st		3.3	next stage slits faint	0	0	0	0	0	0	0	0	0	0	0	0	0	0	0	0	0	0	0	0	0	0	0	0	0	0	0	0	0	0	0	0	0	0	0	0	0	0	0	0	0	0	0	0	0	0
2-2nd		3.4	next stage slits prom.	0	0	0	0	0	0	0	0	0	0	0	0	0	0	0	0	0	0	0	0	0	0	0	0	0	0	0	0	0	0	0	0	0	0	0	0	0	0	0	0	0	0	0	0	0	0
3-3rd		3.9	3rd dead	0	0	0	0	0	0	0	0	0	0	0	0	0	0	0	0	0	0	0	0	0	0	0	0	0	0	0	0	0	0	0	0	0	0	0	0	0	0	0	0	0	0	0	0	0	0
4-3m		4	3rd migratory	0	0	0	0	0	0	0	0	0	0	0	0	0	0	0	0	0	0	0	0	0	0	0	0	0	0	0	0	0	0	0	0	0	0	0	0	0	0	0	0	0	0	0	0	0	0
5-Pupa		4.9	3rd mig. Dead	0	0	0	0	0	0	0	0	0	0	0	0	0	0	0	0	0	0	0	0	0	0	0	0	0	0	0	0	0	0	0	0	0	0	0	0	0	0	0	0	0	0	0	0	0	0
6-Adult		5	pupa	0	0	0	0	0	0	0	0	0	0	0	0	0	0	0	0	0	0	0	0	0	0	0	0	0	0	0	0	0	0	0	0	0	0	0	0	0	0	0	0	0	0	0	0	0	0
		5.5	early/light pupa	0	0	0	0	0	0	0	0	0	0	0	0	0	0	0	0	0	0	0	0	0	0	0	0	0	0	0	0	0	0	0	0	0	0	0	0	0	0	0	0	0	0	0	0	0	0
		5.6	late/dark pupa	0	0	0	0	0	0	0	0	0	0	0	0	0	0	0	0	0	0	0	0	0	0	0	0	0	0	0	0	0	0	0	0	0	0	0	0	0	0	0	0	0	0	0	0	0	0
		5.9	pupa dead	0	0	0	0	0	0	0	0	0	0	0	0	0	0	0	0	0	0	0	0	0	0	0	0	0	0	0	0	0	0	0	0	0	0	0	0	0	0	0	0	0	0	0	0	0	0
		6	adult	0	0	0	0	0	0	0	0	0	0	0	0	0	0	0	0	0	0	0	0	0	0	0	0	0	0	0	0	0	0	0	0	0	0	0	0	0	0	0	0	0	0	0	0	0	0
		6.2	adult emerging	0	0	0	0	0	0	0	0	0	0	0	0	0	0	0	0	0	0	0	0	0	0	0	0	0	0	0	0	0	0	0	0	0	0	0	0	0	0	0	0	0	0	0	0	0	0
		Transposed Data from Raw Data Table
transpose fcn (crt-shift-enter)		Samp	Rep	Time	Temp	egg	egg w/ develop.	egg dead	1st stage	1st emerging	next stage slits faint	next stage slits prom.	1st dead	2nd stage	2nd emerging	next stage slits faint	next stage slits prom.	2nd dead	3rd stage	3rd emerging	next stage slits faint	next stage slits prom.	3rd dead	3rd migratory	3rd mig. Dead	pupa	early/light pupa	late/dark pupa	pupa dead	adult	adult emerging
MUST select entire array range to enter, or delete		E1	1	3.06667	25.1	19	0	0	0	0	0	0	0	0	0	0	0	0	0	0	0	0	0	0	0	0	0	0	0	0	0
range is (e41:dt68)		E1	2	3.11667	25.3	21	0	0	0	0	0	0	0	0	0	0	0	0	0	0	0	0	0	0	0	0	0	0	0	0	0
		E1	3	3.13333	25	20	0	0	0	0	0	0	0	0	0	0	0	0	0	0	0	0	0	0	0	0	0	0	0	0	0
		E1	4	3.13333	25.1	19	0	0	0	0	0	0	0	0	0	0	0	0	0	0	0	0	0	0	0	0	0	0	0	0	0
		E2	1	6	25.1	20	0	0	0	0	0	0	0	0	0	0	0	0	0	0	0	0	0	0	0	0	0	0	0	0	0
		E2	2	6.01667	25	20	0	0	0	0	0	0	0	0	0	0	0	0	0	0	0	0	0	0	0	0	0	0	0	0	0
		E2	3	6.03333	25	20	0	0	0	0	0	0	0	0	0	0	0	0	0	0	0	0	0	0	0	0	0	0	0	0	0
		E2	4	6.08333	25.1	20	0	0	0	0	0	0	0	0	0	0	0	0	0	0	0	0	0	0	0	0	0	0	0	0	0
		E3	1	9.03333	24.9	19	0	1	0	0	0	0	0	0	0	0	0	0	0	0	0	0	0	0	0	0	0	0	0	0	0
		E3	2	9.06667	24.9	16	2	3	0	0	0	0	0	0	0	0	0	0	0	0	0	0	0	0	0	0	0	0	0	0	0
		E3	3	9.1	24.9	3	6	11	0	0	0	0	0	0	0	0	0	0	0	0	0	0	0	0	0	0	0	0	0	0	0
		E3	4	9.15	25	10	10	0	0	0	0	0	0	0	0	0	0	0	0	0	0	0	0	0	0	0	0	0	0	0	0
		E4	1	12	25	0	18	2	0	0	0	0	0	0	0	0	0	0	0	0	0	0	0	0	0	0	0	0	0	0	0
		E4	2	12.05	25	5	17	0	0	0	0	0	0	0	0	0	0	0	0	0	0	0	0	0	0	0	0	0	0	0	0
		E4	3	12.0667	25	7	13	0	0	0	0	0	0	0	0	0	0	0	0	0	0	0	0	0	0	0	0	0	0	0	0
		E4	4	12.1	25.1	14	2	4	0	0	0	0	0	0	0	0	0	0	0	0	0	0	0	0	0	0	0	0	0	0	0
		E5	1	14.9667	25.1	0	9	3	7	0	0	0	0	0	0	0	0	0	0	0	0	0	0	0	0	0	0	0	0	0	0
		E5	2	15.0833	25.2	0	7	6	5	1	0	0	0	0	0	0	0	0	0	0	0	0	0	0	0	0	0	0	0	0	0
		E5	3	15.1667	25.1	1	0	5	8	0	0	0	0	0	0	0	0	0	0	0	0	0	0	0	0	0	0	0	0	0	0
		E5	4	15.2833	25.7	21	0	0	0	0	0	0	0	0	0	0	0	0	0	0	0	0	0	0	0	0	0	0	0	0	0
		F1	1	22	25	0	0	0	9	0	0	0	0	0	0	0	0	0	0	0	0	0	0	0	0	0	0	0	0	0	0
		F1	2	22.1667	25	0	0	0	11	0	0	0	0	0	0	0	0	0	0	0	0	0	0	0	0	0	0	0	0	0	0
		F1	3	22.2667	25	0	0	0	15	0	0	0	0	0	0	0	0	0	0	0	0	0	0	0	0	0	0	0	0	0	0
		F1	4	22.3667	25	0	0	0	21	0	0	0	0	0	0	0	0	0	0	0	0	0	0	0	0	0	0	0	0	0	0
		F2	1	25	25.1	0	0	0	17	0	0	0	0	0	0	0	0	0	0	0	0	0	0	0	0	0	0	0	0	0	0
		F2	2	25.0833	25.1	0	0	0	6	0	0	0	0	0	0	0	0	0	0	0	0	0	0	0	0	0	0	0	0	0	0
		F2	3	25.25	25.1	0	0	0	13	0	0	0	0	0	0	0	0	0	0	0	0	0	0	0	0	0	0	0	0	0	0
		F2	4	25.4167	25	0	0	0	16	0	0	0	0	0	0	0	0	0	0	0	0	0	0	0	0	0	0	0	0	0	0
		F3	1	36	25	0	0	0	18	0	0	0	0	0	0	0	0	0	0	0	0	0	0	0	0	0	0	0	0	0	0
		F3	2	36.0833	25	0	0	0	12	0	0	0	0	0	0	0	0	0	0	0	0	0	0	0	0	0	0	0	0	0	0
		F3	3	36.1667	25	0	0	0	18	0	0	0	0	0	0	0	0	0	0	0	0	0	0	0	0	0	0	0	0	0	0
		F3	4	36.2667	25	0	0	0	15	0	0	0	0	0	0	0	0	0	0	0	0	0	0	0	0	0	0	0	0	0	0
		F4	1	43	24.9	0	0	0	7	0	0	0	0	7	0	0	0	0	0	0	0	0	0	0	0	0	0	0	0	0	0
		F4	2	43.0833	24.9	0	0	0	9	0	4	0	0	6	0	0	0	0	0	0	0	0	0	0	0	0	0	0	0	0	0
		F4	3	43.15	24.9	0	0	0	2	0	0	0	0	10	0	0	0	0	0	0	0	0	0	0	0	0	0	0	0	0	0
		F4	4	43.2	24.9	0	0	0	17	0	0	0	0	0	0	0	0	0	0	0	0	0	0	0	0	0	0	0	0	0	0
		F5	1	50	25	0	0	0	0	0	0	0	0	20	0	0	0	0	0	0	0	0	0	0	0	0	0	0	0	0	0
		F5	2	50.05	25	0	0	0	0	0	0	0	0	11	0	0	0	0	0	0	0	0	0	0	0	0	0	0	0	0	0
		F5	3	50.1167	25	0	0	0	1	0	0	0	0	11	0	0	0	0	0	0	0	0	0	0	0	0	0	0	0	0	0
		F5	4	50.1667	25	0	0	0	0	0	0	0	0	17	0	0	0	0	0	0	0	0	0	0	0	0	0	0	0	0	0
		S1	1	59.95	25	0	0	0	0	0	0	0	0	10	0	0	0	0	0	0	0	0	0	0	0	0	0	0	0	0	0
		S1	2	60	25	0	0	0	0	0	0	0	0	14	0	0	0	0	0	0	0	0	0	0	0	0	0	0	0	0	0
		S1	3	60.05	25	0	0	0	0	0	0	0	0	10	0	0	0	0	0	0	0	0	0	0	0	0	0	0	0	0	0
		S1	4	60.1	25	0	0	0	0	0	0	0	0	17	0	0	0	0	0	0	0	0	0	0	0	0	0	0	0	0	0
		S2	1	70	25	0	0	0	0	0	0	0	0	11	0	4	0	0	0	0	0	0	0	0	0	0	0	0	0	0	0
		S2	2	70.0667	25	0	0	0	0	0	0	0	0	7	0	9	0	0	2	0	0	0	0	0	0	0	0	0	0	0	0
		S2	3	70.1167	25	0	0	0	0	0	0	0	0	6	0	0	0	0	7	0	0	0	0	0	0	0	0	0	0	0	0
		S2	4	70.1667	24.9	0	0	0	0	0	0	0	0	6	0	0	0	0	11	0	0	0	0	0	0	0	0	0	0	0	0
		S3	1	80.0833	24.9	0	0	0	0	0	0	0	0	1	0	0	0	0	6	0	0	0	0	0	0	0	0	0	0	0	0
		S3	2	80.25	24.8	0	0	0	0	0	0	0	0	0	0	0	0	0	13	0	0	0	0	0	0	0	0	0	0	0	0
		S3	3	80.3333	24.8	0	0	0	0	0	0	0	0	0	0	0	0	0	13	0	0	0	0	0	0	0	0	0	0	0	0
		S3	4	80.4167	24.9	0	0	0	0	0	0	0	0	12	0	3	0	0	0	0	0	0	0	0	0	0	0	0	0	0	0
		S4	1	90	25.1	0	0	0	0	0	0	0	0	0	0	0	0	0	17	0	0	0	0	0	0	0	0	0	0	0	0
		S4	2	90.0667	25.1	0	0	0	0	0	0	0	0	0	0	0	0	0	19	0	0	0	0	0	0	0	0	0	0	0	0
		S4	3	90.1167	25	0	0	0	0	0	0	0	0	0	0	0	0	0	11	0	0	0	0	0	0	0	0	0	0	0	0
		S4	4	90.1833	24.9	0	0	0	0	0	0	0	0	2	0	0	0	0	8	0	0	0	0	0	0	0	0	0	0	0	0
		S5	1	100.017	25.1	0	0	0	0	0	0	0	0	0	0	0	0	0	18	0	0	0	0	0	0	0	0	0	0	0	0
		S5	2	100.067	25.1	0	0	0	0	0	0	0	0	0	0	0	0	0	15	0	0	0	0	0	0	0	0	0	0	0	0
		S5	3	100.117	25.1	0	0	0	0	0	0	0	0	0	0	0	0	0	17	0	0	0	0	3	0	0	0	0	0	0	0
		S5	4	100.167	25	0	0	0	0	0	0	0	0	0	0	0	0	0	16	0	0	0	0	0	0	0	0	0	0	0	0
		T1	1	118.017	25.1	0	0	0	0	0	0	0	0	0	0	0	0	0	12	0	0	0	0	0	0	0	0	0	0	0	0
		T1	2	118.083	25.1	0	0	0	0	0	0	0	0	0	0	0	0	0	13	0	0	0	0	2	0	0	0	0	0	0	0
		T1	3	118.133	25.1	0	0	0	0	0	0	0	0	0	0	0	0	0	3	0	0	0	0	13	0	0	0	0	0	0	0
		T1	4	118.233	25	0	0	0	0	0	0	0	0	0	0	0	0	0	12	0	0	0	0	4	0	0	0	0	0	0	0
		T2	1	135.983	25.1	0	0	0	0	0	0	0	0	0	0	0	0	0	0	0	0	0	0	18	0	0	1	0	0	0	0
		T2	2	136.033	25.2	0	0	0	0	0	0	0	0	0	0	0	0	0	0	0	0	0	0	17	0	0	0	0	0	0	0
		T2	3	136.083	25.2	0	0	0	0	0	0	0	0	0	0	0	0	0	0	0	0	0	0	5	0	0	0	0	0	0	0
		T2	4	136.117	25.1	0	0	0	0	0	0	0	0	0	0	0	0	0	6	0	0	0	0	8	0	0	0	0	0	0	0
		T3	1	150.5	25	0	0	0	0	0	0	0	0	0	0	0	0	0	0	0	0	0	0	11	0	0	3	0	0	0	0
		T3	2	150.583	25	0	0	0	0	0	0	0	0	0	0	0	0	0	12	0	0	0	0	0	0	2	1	0	0	0	0
		T3	3	150.667	25	0	0	0	0	0	0	0	0	0	0	0	0	0	0	0	0	0	0	2	0	0	6	0	0	0	0
		T3	4	150.75	25	0	0	0	0	0	0	0	0	0	0	0	0	0	9	0	0	0	0	0	0	0	0	0	0	0	0
		T4	1	173.167	25	0	0	0	0	0	0	0	0	0	0	0	0	0	0	0	0	0	0	0	0	12	0	0	0	0	0
		T4	2	173.217	25	0	0	0	0	0	0	0	0	0	0	0	0	0	0	0	0	0	0	0	0	14	0	0	0	0	0
		T4	3	173.25	25	0	0	0	0	0	0	0	0	0	0	0	0	0	0	0	0	0	0	2	0	18	0	0	0	0	0
		T4	4	173.3	25	0	0	0	0	0	0	0	0	0	0	0	0	0	0	0	0	0	0	0	0	5	3	0	0	0	0
		T5	1	190.983	25	0	0	0	0	0	0	0	0	0	0	0	0	0	0	0	0	0	0	0	0	18	0	0	0	0	0
		T5	2	191.05	25	0	0	0	0	0	0	0	0	0	0	0	0	0	0	0	0	0	0	0	0	13	0	0	0	0	0
		T5	3	191.083	25	0	0	0	0	0	0	0	0	0	0	0	0	0	0	0	0	0	0	0	0	13	0	0	0	0	0
		T5	4	191.117	25	0	0	0	0	0	0	0	0	0	0	0	0	0	0	0	0	0	0	0	0	16	0	0	0	0	0
		M1	1	238	25	0	0	0	0	0	0	0	0	0	0	0	0	0	0	0	0	0	0	0	0	10	0	0	0	0	0
		M1	2	238.1	25	0	0	0	0	0	0	0	0	0	0	0	0	0	0	0	0	0	0	0	0	16	0	0	0	0	0
		M1	3	238.2	25	0	0	0	0	0	0	0	0	0	0	0	0	0	0	0	0	0	0	0	0	12	0	0	0	0	0
		M1	4	238.3	25	0	0	0	0	0	0	0	0	0	0	0	0	0	0	0	0	0	0	0	0	18	0	0	0	0	0
		M2	1	285	25	0	0	0	0	0	0	0	0	0	0	0	0	0	0	0	0	0	0	0	0	3	0	0	0	11	0
		M2	2	285	25	0	0	0	0	0	0	0	0	0	0	0	0	0	0	0	0	0	0	0	0	0	0	0	0	16	0
		M2	3	285	25	0	0	0	0	0	0	0	0	0	0	0	0	0	0	0	0	0	0	0	0	0	0	0	0	14	1
		M2	4	285	25	0	0	0	0	0	0	0	0	0	0	0	0	0	0	0	0	0	0	0	0	19	0	0	0	0	0
		M3	1	332	25	0	0	0	0	0	0	0	0	0	0	0	0	0	0	0	0	0	0	0	0	0	0	0	0	18	0
		M3	2	332	25	0	0	0	0	0	0	0	0	0	0	0	0	0	0	0	0	0	0	0	0	0	0	0	0	18	1
		M3	3	332	25	0	0	0	0	0	0	0	0	0	0	0	0	0	0	0	0	0	0	0	0	0	0	0	0	14	0
		M3	4	332	25	0	0	0	0	0	0	0	0	0	0	0	0	0	0	0	0	0	0	0	0	0	0	0	0	12	0
		M4	1	379.5	25	0	0	0	0	0	0	0	0	0	0	0	0	0	0	0	0	0	0	0	0	0	0	0	1	17	0
		M4	2	379.5	24.9	0	0	0	0	0	0	0	0	0	0	0	0	0	0	0	0	0	0	0	0	0	0	0	0	15	1
		M4	3	379.5	25	0	0	0	0	0	0	0	0	0	0	0	0	0	0	0	0	0	0	0	0	0	0	0	0	14	0
		M4	4	379.5	24.9	0	0	0	0	0	0	0	0	0	0	0	0	0	0	0	0	0	0	0	0	0	0	0	0	10	1
		M5	1	379.5	25	0	0	0	0	0	0	0	0	0	0	0	0	0	0	0	0	0	0	0	0	0	0	0	1	18	1
		M5	2	379.5	24.9	0	0	0	0	0	0	0	0	0	0	0	0	0	0	0	0	0	0	0	0	0	0	0	1	8	1
		M5	3	379.5	25	0	0	0	0	0	0	0	0	0	0	0	0	0	0	0	0	0	0	0	0	0	0	0	0	12	2
		M5	4	379.5	24.9	0	0	0	0	0	0	0	0	0	0	0	0	0	0	0	0	0	0	0	0	0	0	0	1	10	0
		P1	1	379.5	25	0	0	0	0	0	0	0	0	0	0	0	0	0	0	0	0	0	0	0	0	0	0	0	0	14	0
		P1	2	379.5	24.9	0	0	0	0	0	0	0	0	0	0	0	0	0	0	0	0	0	0	0	0	0	0	0	0	16	0
		P1	3	379.5	25	0	0	0	0	0	0	0	0	0	0	0	0	0	0	0	0	0	0	0	0	0	0	0	1	10	0
		P1	4	379.5	24.9	0	0	0	0	0	0	0	0	0	0	0	0	0	0	0	0	0	0	0	0	0	0	0	1	12	0
		P2	1	379.5	25	0	0	0	0	0	0	0	0	0	0	0	0	0	0	0	0	0	0	0	0	0	0	0	0	11	0
		P2	2	379.5	24.9	0	0	0	0	0	0	0	0	0	0	0	0	0	0	0	0	0	0	0	0	0	0	0	1	10	0
		P2	3	379.5	25	0	0	0	0	0	0	0	0	0	0	0	0	0	0	0	0	0	0	0	0	0	0	0	0	14	0
		P2	4	379.5	24.9	0	0	0	0	0	0	0	0	0	0	0	0	0	0	0	0	0	0	0	0	0	0	0	2	13	0
		P3	1	379.5	25	0	0	0	0	0	0	0	0	0	0	0	0	0	0	0	0	0	0	0	0	0	0	0	0	9	0
		P3	2	379.5	24.9	0	0	0	0	0	0	0	0	0	0	0	0	0	0	0	0	0	0	0	0	0	0	0	0	11	0
		P3	3	379.5	25	0	0	0	0	0	0	0	0	0	0	0	0	0	0	0	0	0	0	0	0	0	0	0	0	3	0
		P3	4	379.5	24.9	0	0	0	0	0	0	0	0	0	0	0	0	0	0	0	0	0	0	0	0	0	0	0	2	8	0
		P4	1	379.5	25	0	0	0	0	0	0	0	0	0	0	0	0	0	0	0	0	0	0	0	0	0	0	0	1	17	0
		P4	2	379.5	24.9	0	0	0	0	0	0	0	0	0	0	0	0	0	0	0	0	0	0	0	0	0	0	0	2	15	0
		P4	3	379.5	25	0	0	0	0	0	0	0	0	0	0	0	0	0	0	0	0	0	0	0	0	0	0	0	0	12	0
		P4	4	379.5	24.9	0	0	0	0	0	0	0	0	0	0	0	0	0	0	0	0	0	0	0	0	0	0	0	0	13	0
		P5	1	379.5	25	0	0	0	0	0	0	0	0	0	0	0	0	0	0	0	0	0	0	0	0	0	0	0	3	9	0
		P5	2	379.5	24.9	0	0	0	0	0	0	0	0	0	0	0	0	0	0	0	0	0	0	0	0	0	0	0	0	15	0
		P5	3	379.5	25	0	0	0	0	0	0	0	0	0	0	0	0	0	0	0	0	0	0	0	0	0	0	0	2	16	0
		P5	4	379.5	24.9	0	0	0	0	0	0	0	0	0	0	0	0	0	0	0	0	0	0	0	0	0	0	0	0	12	0
		Calculated numbers per stage
Calculated from transposed data table (above)		Samp	Rep	Time	Temp	egg	L1	L2	L3	L3m	P	A	% egg	% L1	% L2	% L3	% L3m	% P	% A
		E1	1	3.06667	25.1	19	0	0	0	0	0	0	100	0	0	0	0	0	0
		E1	2	3.11667	25.3	21	0	0	0	0	0	0	100	0	0	0	0	0	0
		E1	3	3.13333	25	20	0	0	0	0	0	0	100	0	0	0	0	0	0
		E1	4	3.13333	25.1	19	0	0	0	0	0	0	100	0	0	0	0	0	0
		E2	1	6	25.1	20	0	0	0	0	0	0	100	0	0	0	0	0	0
		E2	2	6.01667	25	20	0	0	0	0	0	0	100	0	0	0	0	0	0
		E2	3	6.03333	25	20	0	0	0	0	0	0	100	0	0	0	0	0	0
		E2	4	6.08333	25.1	20	0	0	0	0	0	0	100	0	0	0	0	0	0
		E3	1	9.03333	24.9	19	0	0	0	0	0	0	100	0	0	0	0	0	0
		E3	2	9.06667	24.9	18	0	0	0	0	0	0	100	0	0	0	0	0	0
		E3	3	9.1	24.9	9	0	0	0	0	0	0	100	0	0	0	0	0	0
		E3	4	9.15	25	20	0	0	0	0	0	0	100	0	0	0	0	0	0
		E4	1	12	25	18	0	0	0	0	0	0	100	0	0	0	0	0	0
		E4	2	12.05	25	22	0	0	0	0	0	0	100	0	0	0	0	0	0
		E4	3	12.0667	25	20	0	0	0	0	0	0	100	0	0	0	0	0	0
		E4	4	12.1	25.1	16	0	0	0	0	0	0	100	0	0	0	0	0	0
		E5	1	14.9667	25.1	9	7	0	0	0	0	0	56.25	43.75	0	0	0	0	0
		E5	2	15.0833	25.2	7	6	0	0	0	0	0	53.8462	46.1538	0	0	0	0	0
		E5	3	15.1667	25.1	1	8	0	0	0	0	0	11.1111	88.8889	0	0	0	0	0
		E5	4	15.2833	25.7	21	0	0	0	0	0	0	100	0	0	0	0	0	0
		F1	1	22	25	0	9	0	0	0	0	0	0	100	0	0	0	0	0
		F1	2	22.1667	25	0	11	0	0	0	0	0	0	100	0	0	0	0	0
		F1	3	22.2667	25	0	15	0	0	0	0	0	0	100	0	0	0	0	0
		F1	4	22.3667	25	0	21	0	0	0	0	0	0	100	0	0	0	0	0
		F2	1	25	25.1	0	17	0	0	0	0	0	0	100	0	0	0	0	0
		F2	2	25.0833	25.1	0	6	0	0	0	0	0	0	100	0	0	0	0	0
		F2	3	25.25	25.1	0	13	0	0	0	0	0	0	100	0	0	0	0	0
		F2	4	25.4167	25	0	16	0	0	0	0	0	0	100	0	0	0	0	0
		F3	1	36	25	0	18	0	0	0	0	0	0	100	0	0	0	0	0
		F3	2	36.0833	25	0	12	0	0	0	0	0	0	100	0	0	0	0	0
		F3	3	36.1667	25	0	18	0	0	0	0	0	0	100	0	0	0	0	0
		F3	4	36.2667	25	0	15	0	0	0	0	0	0	100	0	0	0	0	0
		F4	1	43	24.9	0	7	7	0	0	0	0	0	50	50	0	0	0	0
		F4	2	43.0833	24.9	0	9	10	0	0	0	0	0	47.3684	52.6316	0	0	0	0
		F4	3	43.15	24.9	0	2	10	0	0	0	0	0	16.6667	83.3333	0	0	0	0
		F4	4	43.2	24.9	0	17	0	0	0	0	0	0	100	0	0	0	0	0
		F5	1	50	25	0	0	20	0	0	0	0	0	0	100	0	0	0	0
		F5	2	50.05	25	0	0	11	0	0	0	0	0	0	100	0	0	0	0
		F5	3	50.1167	25	0	1	11	0	0	0	0	0	8.33333	91.6667	0	0	0	0
		F5	4	50.1667	25	0	0	17	0	0	0	0	0	0	100	0	0	0	0
		S1	1	59.95	25	0	0	10	0	0	0	0	0	0	100	0	0	0	0
		S1	2	60	25	0	0	14	0	0	0	0	0	0	100	0	0	0	0
		S1	3	60.05	25	0	0	10	0	0	0	0	0	0	100	0	0	0	0
		S1	4	60.1	25	0	0	17	0	0	0	0	0	0	100	0	0	0	0
		S2	1	70	25	0	0	11	4	0	0	0	0	0	73.3333	26.6667	0	0	0
		S2	2	70.0667	25	0	0	7	11	0	0	0	0	0	38.8889	61.1111	0	0	0
		S2	3	70.1167	25	0	0	6	7	0	0	0	0	0	46.1538	53.8462	0	0	0
		S2	4	70.1667	24.9	0	0	6	11	0	0	0	0	0	35.2941	64.7059	0	0	0
		S3	1	80.0833	24.9	0	0	1	6	0	0	0	0	0	14.2857	85.7143	0	0	0
		S3	2	80.25	24.8	0	0	0	13	0	0	0	0	0	0	100	0	0	0
		S3	3	80.3333	24.8	0	0	0	13	0	0	0	0	0	0	100	0	0	0
		S3	4	80.4167	24.9	0	0	12	3	0	0	0	0	0	80	20	0	0	0
		S4	1	90	25.1	0	0	0	17	0	0	0	0	0	0	100	0	0	0
		S4	2	90.0667	25.1	0	0	0	19	0	0	0	0	0	0	100	0	0	0
		S4	3	90.1167	25	0	0	0	11	0	0	0	0	0	0	100	0	0	0
		S4	4	90.1833	24.9	0	0	2	8	0	0	0	0	0	20	80	0	0	0
		S5	1	100.017	25.1	0	0	0	18	0	0	0	0	0	0	100	0	0	0
		S5	2	100.067	25.1	0	0	0	15	0	0	0	0	0	0	100	0	0	0
		S5	3	100.117	25.1	0	0	0	17	3	0	0	0	0	0	85	15	0	0
		S5	4	100.167	25	0	0	0	16	0	0	0	0	0	0	100	0	0	0
		T1	1	118.017	25.1	0	0	0	12	0	0	0	0	0	0	100	0	0	0
		T1	2	118.083	25.1	0	0	0	13	2	0	0	0	0	0	86.6667	13.3333	0	0
		T1	3	118.133	25.1	0	0	0	3	13	0	0	0	0	0	18.75	81.25	0	0
		T1	4	118.233	25	0	0	0	12	4	0	0	0	0	0	75	25	0	0
		T2	1	135.983	25.1	0	0	0	0	18	1	0	0	0	0	0	94.7368	5.26316	0
		T2	2	136.033	25.2	0	0	0	0	17	0	0	0	0	0	0	100	0	0
		T2	3	136.083	25.2	0	0	0	0	5	0	0	0	0	0	0	100	0	0
		T2	4	136.117	25.1	0	0	0	6	8	0	0	0	0	0	42.8571	57.1429	0	0
		T3	1	150.5	25	0	0	0	0	11	3	0	0	0	0	0	78.5714	21.4286	0
		T3	2	150.583	25	0	0	0	12	0	3	0	0	0	0	80	0	20	0
		T3	3	150.667	25	0	0	0	0	2	6	0	0	0	0	0	25	75	0
		T3	4	150.75	25	0	0	0	9	0	0	0	0	0	0	100	0	0	0
		T4	1	173.167	25	0	0	0	0	0	12	0	0	0	0	0	0	100	0
		T4	2	173.217	25	0	0	0	0	0	14	0	0	0	0	0	0	100	0
		T4	3	173.25	25	0	0	0	0	2	18	0	0	0	0	0	10	90	0
		T4	4	173.3	25	0	0	0	0	0	8	0	0	0	0	0	0	100	0
		T5	1	190.983	25	0	0	0	0	0	18	0	0	0	0	0	0	100	0
		T5	2	191.05	25	0	0	0	0	0	13	0	0	0	0	0	0	100	0
		T5	3	191.083	25	0	0	0	0	0	13	0	0	0	0	0	0	100	0
		T5	4	191.117	25	0	0	0	0	0	16	0	0	0	0	0	0	100	0
		M1	1	238	25	0	0	0	0	0	10	0	0	0	0	0	0	100	0
		M1	2	238.1	25	0	0	0	0	0	16	0	0	0	0	0	0	100	0
		M1	3	238.2	25	0	0	0	0	0	12	0	0	0	0	0	0	100	0
		M1	4	238.3	25	0	0	0	0	0	18	0	0	0	0	0	0	100	0
		M2	1	285	25	0	0	0	0	0	3	11	0	0	0	0	0	21.4286	78.5714
		M2	2	285	25	0	0	0	0	0	0	16	0	0	0	0	0	0	100
		M2	3	285	25	0	0	0	0	0	0	15	0	0	0	0	0	0	100
		M2	4	285	25	0	0	0	0	0	19	0	0	0	0	0	0	100	0
		M3	1	332	25	0	0	0	0	0	0	18	0	0	0	0	0	0	100
		M3	2	332	25	0	0	0	0	0	0	19	0	0	0	0	0	0	100
		M3	3	332	25	0	0	0	0	0	0	14	0	0	0	0	0	0	100
		M3	4	332	25	0	0	0	0	0	0	12	0	0	0	0	0	0	100
		M4	1	379.5	25	0	0	0	0	0	0	17	0	0	0	0	0	0	100
		M4	2	379.5	24.9	0	0	0	0	0	0	16	0	0	0	0	0	0	100
		M4	3	379.5	25	0	0	0	0	0	0	14	0	0	0	0	0	0	100
		M4	4	379.5	24.9	0	0	0	0	0	0	11	0	0	0	0	0	0	100
		M5	1	379.5	25	0	0	0	0	0	0	19	0	0	0	0	0	0	100
		M5	2	379.5	24.9	0	0	0	0	0	0	9	0	0	0	0	0	0	100
		M5	3	379.5	25	0	0	0	0	0	0	14	0	0	0	0	0	0	100
		M5	4	379.5	24.9	0	0	0	0	0	0	10	0	0	0	0	0	0	100
		P1	1	379.5	25	0	0	0	0	0	0	14	0	0	0	0	0	0	100
		P1	2	379.5	24.9	0	0	0	0	0	0	16	0	0	0	0	0	0	100
		P1	3	379.5	25	0	0	0	0	0	0	10	0	0	0	0	0	0	100
		P1	4	379.5	24.9	0	0	0	0	0	0	12	0	0	0	0	0	0	100
		P2	1	379.5	25	0	0	0	0	0	0	11	0	0	0	0	0	0	100
		P2	2	379.5	24.9	0	0	0	0	0	0	10	0	0	0	0	0	0	100
		P2	3	379.5	25	0	0	0	0	0	0	14	0	0	0	0	0	0	100
		P2	4	379.5	24.9	0	0	0	0	0	0	13	0	0	0	0	0	0	100
		P3	1	379.5	25	0	0	0	0	0	0	9	0	0	0	0	0	0	100
		P3	2	379.5	24.9	0	0	0	0	0	0	11	0	0	0	0	0	0	100
		P3	3	379.5	25	0	0	0	0	0	0	3	0	0	0	0	0	0	100
		P3	4	379.5	24.9	0	0	0	0	0	0	8	0	0	0	0	0	0	100
		P4	1	379.5	25	0	0	0	0	0	0	17	0	0	0	0	0	0	100
		P4	2	379.5	24.9	0	0	0	0	0	0	15	0	0	0	0	0	0	100
		P4	3	379.5	25	0	0	0	0	0	0	12	0	0	0	0	0	0	100
		P4	4	379.5	24.9	0	0	0	0	0	0	13	0	0	0	0	0	0	100
		P5	1	379.5	25	0	0	0	0	0	0	9	0	0	0	0	0	0	100
		P5	2	379.5	24.9	0	0	0	0	0	0	15	0	0	0	0	0	0	100
		P5	3	379.5	25	0	0	0	0	0	0	16	0	0	0	0	0	0	100
		P5	4	379.5	24.9	0	0	0	0	0	0	12	0	0	0	0	0	0	100
		Formated data for Prism
						Numbers (0-20)														%
						Egg		L1		L2		L3		L3m		P		A		egg		L1		L2		L3		L3m		P		A					% data formated for analysis in TableCurve 2D
			Stage	Time	Temp	mean	SE	mean	SE	mean	SE	mean	SE	mean	SE	mean	SE	mean	SE	mean	SE	mean	SE	mean	SE	mean	SE	mean	SE	mean	SE	mean	SE				Time	Egg	Time	L1	Time	L2	Time	L3	Time	L3m	Time	P	Time
			Egg 1	3.1125	25.125	19.75	0.829156	0	0	0	0	0	0	0	0	0	0	0	0	100	0	0	0	0	0	0	0	0	0	0	0	0	0				3.1125	100	3.1125	0	3.1125	0	3.1125	0	3.1125	0	3.1125	0	3.1125
			Egg 2	6.03333	25.05	20	0	0	0	0	0	0	0	0	0	0	0	0	0	100	0	0	0	0	0	0	0	0	0	0	0	0	0				6.03333	100	6.03333	0	6.03333	0	6.03333	0	6.03333	0	6.03333	0	6.03333
			Egg 3	9.0875	24.925	16.5	4.38748	0	0	0	0	0	0	0	0	0	0	0	0	100	0	0	0	0	0	0	0	0	0	0	0	0	0				9.0875	100	9.0875	0	9.0875	0	9.0875	0	9.0875	0	9.0875	0	9.0875
			Egg 4	12.0542	25.025	19	2.23607	0	0	0	0	0	0	0	0	0	0	0	0	100	0	0	0	0	0	0	0	0	0	0	0	0	0				12.0542	100	12.0542	0	12.0542	0	12.0542	0	12.0542	0	12.0542	0	12.0542
			Egg 5	15.125	25.275	9.5	7.26292	5.25	3.11247	0	0	0	0	0	0	0	0	0	0	55.3018	31.4395	44.6982	31.4395	0	0	0	0	0	0	0	0	0	0				15.125	55.3018	15.125	44.6982	15.125	0	15.125	0	15.125	0	15.125	0	15.125
			L1 1	22.2	25	0	0	14	4.58258	0	0	0	0	0	0	0	0	0	0	0	0	100	0	0	0	0	0	0	0	0	0	0	0				22.2	0	22.2	100	22.2	0	22.2	0	22.2	0	22.2	0	22.2
			L1 2	25.1875	25.075	0	0	13	4.30116	0	0	0	0	0	0	0	0	0	0	0	0	100	0	0	0	0	0	0	0	0	0	0	0				25.1875	0	25.1875	100	25.1875	0	25.1875	0	25.1875	0	25.1875	0	25.1875
			L1 3	36.1292	25	0	0	15.75	2.48747	0	0	0	0	0	0	0	0	0	0	0	0	100	0	0	0	0	0	0	0	0	0	0	0				36.1292	0	36.1292	100	36.1292	0	36.1292	0	36.1292	0	36.1292	0	36.1292
			L1 4	43.1083	24.9	0	0	8.75	5.40255	6.75	4.08503	0	0	0	0	0	0	0	0	0	0	53.5088	29.8697	46.4912	29.8697	0	0	0	0	0	0	0	0				43.1083	0	43.1083	53.5088	43.1083	46.4912	43.1083	0	43.1083	0	43.1083	0	43.1083
			L1 5	50.0833	25	0	0	0.25	0.433013	14.75	3.89711	0	0	0	0	0	0	0	0	0	0	2.08333	3.60844	97.9167	3.60844	0	0	0	0	0	0	0	0				50.0833	0	50.0833	2.08333	50.0833	97.9167	50.0833	0	50.0833	0	50.0833	0	50.0833
			L2 1	60.025	25	0	0	0	0	12.75	2.94746	0	0	0	0	0	0	0	0	0	0	0	0	100	0	0	0	0	0	0	0	0	0				60.025	0	60.025	0	60.025	100	60.025	0	60.025	0	60.025	0	60.025
			L2 2	70.0875	24.975	0	0	0	0	7.5	2.06155	8.25	2.94746	0	0	0	0	0	0	0	0	0	0	48.4175	14.9076	51.5825	14.9076	0	0	0	0	0	0				70.0875	0	70.0875	0	70.0875	48.4175	70.0875	51.5825	70.0875	0	70.0875	0	70.0875
			L2 3	80.2708	24.85	0	0	0	0	3.25	5.06828	8.75	4.38035	0	0	0	0	0	0	0	0	0	0	23.5714	33.097	76.4286	33.097	0	0	0	0	0	0				80.2708	0	80.2708	0	80.2708	23.5714	80.2708	76.4286	80.2708	0	80.2708	0	80.2708
			L2 4	90.0917	25.025	0	0	0	0	0.5	0.866025	13.75	4.43706	0	0	0	0	0	0	0	0	0	0	5	8.66025	95	8.66025	0	0	0	0	0	0				90.0917	0	90.0917	0	90.0917	5	90.0917	95	90.0917	0	90.0917	0	90.0917
			L2 5	100.092	25.075	0	0	0	0	0	0	16.5	1.11803	0.75	1.29904	0	0	0	0	0	0	0	0	0	0	96.25	6.49519	3.75	6.49519	0	0	0	0				100.092	0	100.092	0	100.092	0	100.092	96.25	100.092	3.75	100.092	0	100.092
			L3 1	118.117	25.075	0	0	0	0	0	0	10	4.06202	4.75	4.96865	0	0	0	0	0	0	0	0	0	0	70.1042	30.9407	29.8958	30.9407	0	0	0	0				118.117	0	118.117	0	118.117	0	118.117	70.1042	118.117	29.8958	118.117	0	118.117
			L3 2	136.054	25.15	0	0	0	0	0	0	1.5	2.59808	12	5.61249	0.25	0.433013	0	0	0	0	0	0	0	0	10.7143	18.5577	87.9699	17.9272	1.31579	2.27901	0	0				136.054	0	136.054	0	136.054	0	136.054	10.7143	136.054	87.9699	136.054	1.31579	136.054
			L3 3	150.625	25	0	0	0	0	0	0	5.25	5.35607	3.25	4.54835	3	2.12132	0	0	0	0	0	0	0	0	45	45.5522	25.8929	32.0808	29.1071	27.8176	0	0				150.625	0	150.625	0	150.625	0	150.625	45	150.625	25.8929	150.625	29.1071	150.625
			L3 4	173.233	25	0	0	0	0	0	0	0	0	0.5	0.866025	13	3.60555	0	0	0	0	0	0	0	0	0	0	2.5	4.33013	97.5	4.33013	0	0				173.233	0	173.233	0	173.233	0	173.233	0	173.233	2.5	173.233	97.5	173.233
			L3 5	191.058	25	0	0	0	0	0	0	0	0	0	0	15	2.12132	0	0	0	0	0	0	0	0	0	0	0	0	100	0	0	0				191.058	0	191.058	0	191.058	0	191.058	0	191.058	0	191.058	100	191.058
			L3m 1	238.15	25	0	0	0	0	0	0	0	0	0	0	14	3.16228	0	0	0	0	0	0	0	0	0	0	0	0	100	0	0	0				238.15	0	238.15	0	238.15	0	238.15	0	238.15	0	238.15	100	238.15
			L3m 2	285	25	0	0	0	0	0	0	0	0	0	0	5.5	7.88987	10.5	6.34429	0	0	0	0	0	0	0	0	0	0	30.3571	41.149	69.6429	41.149				285	0	285	0	285	0	285	0	285	0	285	30.3571	285
			L3m 3	332	25	0	0	0	0	0	0	0	0	0	0	0	0	15.75	2.86138	0	0	0	0	0	0	0	0	0	0	0	0	100	0				332	0	332	0	332	0	332	0	332	0	332	0	332
			L3m 4	379.5	24.95	0	0	0	0	0	0	0	0	0	0	0	0	14.5	2.29129	0	0	0	0	0	0	0	0	0	0	0	0	100	0				379.5	0	379.5	0	379.5	0	379.5	0	379.5	0	379.5	0	379.5
			L3m 5	379.5	24.95	0	0	0	0	0	0	0	0	0	0	0	0	13	3.937	0	0	0	0	0	0	0	0	0	0	0	0	100	0				379.5	0	379.5	0	379.5	0	379.5	0	379.5	0	379.5	0	379.5
			P 1	379.5	24.95	0	0	0	0	0	0	0	0	0	0	0	0	13	2.23607	0	0	0	0	0	0	0	0	0	0	0	0	100	0				379.5	0	379.5	0	379.5	0	379.5	0	379.5	0	379.5	0	379.5
			P 2	379.5	24.95	0	0	0	0	0	0	0	0	0	0	0	0	12	1.58114	0	0	0	0	0	0	0	0	0	0	0	0	100	0				379.5	0	379.5	0	379.5	0	379.5	0	379.5	0	379.5	0	379.5
			P 3	379.5	24.95	0	0	0	0	0	0	0	0	0	0	0	0	7.75	2.94746	0	0	0	0	0	0	0	0	0	0	0	0	100	0				379.5	0	379.5	0	379.5	0	379.5	0	379.5	0	379.5	0	379.5
			P 4	379.5	24.95	0	0	0	0	0	0	0	0	0	0	0	0	14.25	1.92029	0	0	0	0	0	0	0	0	0	0	0	0	100	0				379.5	0	379.5	0	379.5	0	379.5	0	379.5	0	379.5	0	379.5
			P 5	379.5	24.95	0	0	0	0	0	0	0	0	0	0	0	0	13	2.73861	0	0	0	0	0	0	0	0	0	0	0	0	100	0				379.5	0	379.5	0	379.5	0	379.5	0	379.5	0	379.5	0	379.5
				Mean	25.0058
				SE	0.0794993
			% data formated for analysis in TableCurve 2D
			Time	Egg	Time	L1	Time	L2	Time	L3	Time	L3m	Time	P	Time	A		log(time)	Egg	log(time)	L1	log(time)	L2	log(time)	L3	log(time)	L3m	log(time)	P	log(time)	A
			0	100	0	0	0	0	0	0	0	0	0	0	0	0		0	100	0	0	0	0	0	0	0	0	0	0	0	0
			3.1125	100	3.1125	0	3.1125	0	3.1125	0	3.1125	0	3.1125	0	3.1125	0		0.493109	100	0.493109	0	0.493109	0	0.493109	0	0.493109	0	0.493109	0	0.493109	0
			6.03333	100	6.03333	0	6.03333	0	6.03333	0	6.03333	0	6.03333	0	6.03333	0		0.780557	100	0.780557	0	0.780557	0	0.780557	0	0.780557	0	0.780557	0	0.780557	0
			9.0875	100	9.0875	0	9.0875	0	9.0875	0	9.0875	0	9.0875	0	9.0875	0		0.958444	100	0.958444	0	0.958444	0	0.958444	0	0.958444	0	0.958444	0	0.958444	0
			12.0542	100	12.0542	0	12.0542	0	12.0542	0	12.0542	0	12.0542	0	12.0542	0		1.08114	100	1.08114	0	1.08114	0	1.08114	0	1.08114	0	1.08114	0	1.08114	0
			15.125	55.3018	15.125	44.6982	15.125	0	15.125	0	15.125	0	15.125	0	15.125	0		1.1797	55.3018	1.1797	44.6982	1.1797	0	1.1797	0	1.1797	0	1.1797	0	1.1797	0
			22.2	0	22.2	100	22.2	0	22.2	0	22.2	0	22.2	0	22.2	0		1.34635	0	1.34635	100	1.34635	0	1.34635	0	1.34635	0	1.34635	0	1.34635	0
			25.1875	0	25.1875	100	25.1875	0	25.1875	0	25.1875	0	25.1875	0	25.1875	0		1.40119	0	1.40119	100	1.40119	0	1.40119	0	1.40119	0	1.40119	0	1.40119	0
			36.1292	0	36.1292	100	36.1292	0	36.1292	0	36.1292	0	36.1292	0	36.1292	0		1.55786	0	1.55786	100	1.55786	0	1.55786	0	1.55786	0	1.55786	0	1.55786	0
			43.1083	0	43.1083	53.5088	43.1083	46.4912	43.1083	0	43.1083	0	43.1083	0	43.1083	0		1.63456	0	1.63456	53.5088	1.63456	46.4912	1.63456	0	1.63456	0	1.63456	0	1.63456	0
			50.0833	0	50.0833	2.08333	50.0833	97.9167	50.0833	0	50.0833	0	50.0833	0	50.0833	0		1.69969	0	1.69969	2.08333	1.69969	97.9167	1.69969	0	1.69969	0	1.69969	0	1.69969	0
			60.025	0	60.025	0	60.025	100	60.025	0	60.025	0	60.025	0	60.025	0		1.77833	0	1.77833	0	1.77833	100	1.77833	0	1.77833	0	1.77833	0	1.77833	0
			70.0875	0	70.0875	0	70.0875	48.4175	70.0875	51.5825	70.0875	0	70.0875	0	70.0875	0		1.84564	0	1.84564	0	1.84564	48.4175	1.84564	51.5825	1.84564	0	1.84564	0	1.84564	0
			80.2708	0	80.2708	0	80.2708	23.5714	80.2708	76.4286	80.2708	0	80.2708	0	80.2708	0		1.90456	0	1.90456	0	1.90456	23.5714	1.90456	76.4286	1.90456	0	1.90456	0	1.90456	0
			90.0917	0	90.0917	0	90.0917	5	90.0917	95	90.0917	0	90.0917	0	90.0917	0		1.95468	0	1.95468	0	1.95468	5	1.95468	95	1.95468	0	1.95468	0	1.95468	0
			100.092	0	100.092	0	100.092	0	100.092	96.25	100.092	3.75	100.092	0	100.092	0		2.0004	0	2.0004	0	2.0004	0	2.0004	96.25	2.0004	3.75	2.0004	0	2.0004	0
			118.117	0	118.117	0	118.117	0	118.117	70.1042	118.117	29.8958	118.117	0	118.117	0		2.07231	0	2.07231	0	2.07231	0	2.07231	70.1042	2.07231	29.8958	2.07231	0	2.07231	0
			136.054	0	136.054	0	136.054	0	136.054	10.7143	136.054	87.9699	136.054	1.31579	136.054	0		2.13371	0	2.13371	0	2.13371	0	2.13371	10.7143	2.13371	87.9699	2.13371	1.31579	2.13371	0
			150.625	0	150.625	0	150.625	0	150.625	45	150.625	25.8929	150.625	29.1071	150.625	0		2.1779	0	2.1779	0	2.1779	0	2.1779	45	2.1779	25.8929	2.1779	29.1071	2.1779	0
			173.233	0	173.233	0	173.233	0	173.233	0	173.233	2.5	173.233	97.5	173.233	0		2.23863	0	2.23863	0	2.23863	0	2.23863	0	2.23863	2.5	2.23863	97.5	2.23863	0
			191.058	0	191.058	0	191.058	0	191.058	0	191.058	0	191.058	100	191.058	0		2.28117	0	2.28117	0	2.28117	0	2.28117	0	2.28117	0	2.28117	100	2.28117	0
			238.15	0	238.15	0	238.15	0	238.15	0	238.15	0	238.15	100	238.15	0		2.37685	0	2.37685	0	2.37685	0	2.37685	0	2.37685	0	2.37685	100	2.37685	0
			285	0	285	0	285	0	285	0	285	0	285	30.3571	285	69.6429		2.45484	0	2.45484	0	2.45484	0	2.45484	0	2.45484	0	2.45484	30.3571	2.45484	69.6429
			332	0	332	0	332	0	332	0	332	0	332	0	332	100		2.52114	0	2.52114	0	2.52114	0	2.52114	0	2.52114	0	2.52114	0	2.52114	100
			379.5	0	379.5	0	379.5	0	379.5	0	379.5	0	379.5	0	379.5	100		2.57921	0	2.57921	0	2.57921	0	2.57921	0	2.57921	0	2.57921	0	2.57921	100
			379.5	0	379.5	0	379.5	0	379.5	0	379.5	0	379.5	0	379.5	100		2.57921	0	2.57921	0	2.57921	0	2.57921	0	2.57921	0	2.57921	0	2.57921	100
			379.5	0	379.5	0	379.5	0	379.5	0	379.5	0	379.5	0	379.5	100		2.57921	0	2.57921	0	2.57921	0	2.57921	0	2.57921	0	2.57921	0	2.57921	100
			379.5	0	379.5	0	379.5	0	379.5	0	379.5	0	379.5	0	379.5	100		2.57921	0	2.57921	0	2.57921	0	2.57921	0	2.57921	0	2.57921	0	2.57921	100
			379.5	0	379.5	0	379.5	0	379.5	0	379.5	0	379.5	0	379.5	100		2.57921	0	2.57921	0	2.57921	0	2.57921	0	2.57921	0	2.57921	0	2.57921	100
			379.5	0	379.5	0	379.5	0	379.5	0	379.5	0	379.5	0	379.5	100		2.57921	0	2.57921	0	2.57921	0	2.57921	0	2.57921	0	2.57921	0	2.57921	100
			379.5	0	379.5	0	379.5	0	379.5	0	379.5	0	379.5	0	379.5	100		2.57921	0	2.57921	0	2.57921	0	2.57921	0	2.57921	0	2.57921	0	2.57921	100
			% data formated for analysis in TableCurve 2D								Data used for Prism stage transitions analysis
			log(time)	L1	L2	L3	L3m	P	A		log(time)	L1	L2	L3	L3m	P	A
			0.493109	0	0	0	0	0	0		0.493109	0	0	0	0	0	0
			0.780557	0	0	0	0	0	0		0.780557	0	0	0	0	0	0
			0.958444	0	0	0	0	0	0		0.958444	0	0	0	0	0	0
			1.08114	0	0	0	0	0	0		1.08114	0	0	0	0	0	0
			1.1797	44.6982	0	0	0	0	0		1.1797	44.6982	0	0	0	0	0
			1.34635	100	0	0	0	0	0		1.34635	100	0	0	0	0	0
			1.40119	100	0	0	0	0	0		1.40119	100	0	0	0	0	0
			1.55786	100	0	0	0	0	0		1.55786		0	0	0	0	0
			1.63456	53.5088	46.4912	0	0	0	0		1.63456		46.4912	0	0	0	0
			1.69969	2.08333	97.9167	0	0	0	0		1.69969		97.9167	0	0	0	0
			1.77833	0	100	0	0	0	0		1.77833		100	0	0	0	0
			1.84564	0	48.4175	51.5825	0	0	0		1.84564			51.5825	0	0	0
			1.90456	0	23.5714	76.4286	0	0	0		1.90456			76.4286	0	0	0
			1.95468	0	5	95	0	0	0		1.95468			95	0	0	0
			2.0004	0	0	96.25	3.75	0	0		2.0004			96.25	3.75	0	0
			2.07231	0	0	70.1042	29.8958	0	0		2.07231				29.8958	0	0
			2.13371	0	0	10.7143	87.9699	1.31579	0		2.13371				87.9699	1.31579	0
			2.1779	0	0	45	25.8929	29.1071	0		2.1779					29.1071	0
			2.23863	0	0	0	2.5	97.5	0		2.23863					97.5	0
			2.28117	0	0	0	0	100	0		2.28117					100	0
			2.37685	0	0	0	0	100	0		2.37685					100	0
			2.45484	0	0	0	0	30.3571	69.6429		2.45484						69.6429
			2.52114	0	0	0	0	0	100		2.52114						100
			2.57921	0	0	0	0	0	100		2.57921						100
			2.57921	0	0	0	0	0	100		2.57921
			2.57921	0	0	0	0	0	100		2.57921
			2.57921	0	0	0	0	0	100		2.57921
			2.57921	0	0	0	0	0	100		2.57921
			2.57921	0	0	0	0	0	100		2.57921
			2.57921	0	0	0	0	0	100		2.57921
				From Prism dose analysis
			Gaussian Cumulative	E-L1	E-L2	E-L3	E-L3m	E-P	E-A		Gaussian Cum - Log		Dose Analysis- Log
			Log mean	1.18164	1.63725	1.85403	2.09125	2.19129	2.44932		mean	SE	mean	SE
			Log SE	1.84023e-05	0.000119232	0.00407579	0.000749487	9.58817e-05	0		1.18164	1.84023e-05	1.18055
			mean	15.1927	43.3756	71.4544	123.383	155.342	281.396		1.63725	0.000119232	1.63679	0.000163249
			SE	1.00004	1.00027	1.00943	1.00173	1.00022	1		1.85403	0.00407579	1.85308	0.00419244
											2.09125	0.000749487	2.09067	0.000551138
			Dose Analysis	E-L1	E-L2	E-L3	E-L3m	E-P	E-A		2.19129	9.58817e-05	2.18971	4.89547e-05
			Log mean	1.18055	1.63679	1.85308	2.09067	2.18971	2.45243		2.44932		2.45243
			Log SE	0	0.000163249	0.00419244	0.000551138	4.89547e-05	0
			mean	15.1548	43.3305	71.2981	123.218	154.778	283.417
			SE	1	1.00038	1.0097	1.00127	1.00011	1
[truncated: 74 more columns]

## Sheet: 27.5 C
			Original Data Counts
			Date	2013-10-17	2013-10-17	2013-10-17	2013-10-17	2013-10-17	2013-10-17	2013-10-17	2013-10-17	2013-10-17	2013-10-17	2013-10-17	2013-10-17	2013-10-18	2013-10-18	2013-10-18	2013-10-18	2013-10-18	2013-10-18	2013-10-18	2013-10-18	2013-10-18	2013-10-18	2013-10-18	2013-10-18	2013-10-18	2013-10-18	2013-10-18	2013-10-18	2013-10-18	2013-10-18	2013-10-18	2013-10-18	2013-10-19	2013-10-19	2013-10-19	2013-10-19	2013-10-19	2013-10-19	2013-10-19	2013-10-19	2013-10-19	2013-10-19	2013-10-19	2013-10-19	2013-10-20	2013-10-20
			Time Pulled (sampled)	18:57:00	18:59:00	19:00:00	19:02:00	21:00:00	21:02:00	21:03:00	21:05:00	23:00:00	23:02:00	23:04:00	23:06:00	01:00:00	01:02:00	01:04:00	01:06:00	03:00:00	03:03:00	03:06:00	03:08:00	09:03:00	09:10:00	09:16:00	09:22:00	15:03:00	15:10:00	15:15:00	15:19:00	22:00:00	22:04:00	22:09:00	22:17:00	03:00:00	03:10:00	03:14:00	03:20:00	09:01:00	09:06:00	09:10:00	09:17:00	17:59:00	18:02:00	18:05:00	18:08:00	02:56:00	03:00:00
Coding			Sample	E1	E1	E1	E1	E2	E2	E2	E2	E3	E3	E3	E3	E4	E4	E4	E4	E5	E5	E5	E5	F1	F1	F1	F1	F2	F2	F2	F2	F3	F3	F3	F3	F4	F4	F4	F4	F5	F5	F5	F5	S1	S1	S1	S1	S2	S2
New	Old		Replication	1	2	3	4	1	2	3	4	1	2	3	4	1	2	3	4	1	2	3	4	1	2	3	4	1	2	3	4	1	2	3	4	1	2	3	4	1	2	3	4	1	2	3	4	1	2
x.0=egg	(E)-egg		Temperature	27.7	27.7	27.6	26	27.5	27.5	27.6	27.2	27.4	27.2	27.5	27.5	27.5	27.4	27.5	27.4	27.5	27.5	27.5	27.4	27.5	27.5	27.5	28	27.6	27.5	27.5	27.5	27.5	27.5	27.5	27.6	27.5	27.5	27.5	27.3	27.5	27.6	27.5	28	27.5	27.5	27.5	27.6	27.5	27.5
x.1=development	(d)-development	Number of Individual	1	0	0	0	0	0	0	0	0	0	0	0	0	0	0	0.9	0	0.1	0.1	0.1	0	1	1	1	1	1	1	1	1	1	1	1	1	1	1	1	1	2	2	2	1.3	2	2	2	2	2.3	2
x.2=emerging/molting	(e)-emerging		2	0	0	0	0	0	0	0	0	0	0	0	0	0	0	0.1	0	0.1	0.1	0.1	0	1	1	1	1	1	1	1	1	1	1	1	1	1	1.3	1.3	1	2	2	2	2	2	2	2	2	2.3	2.3
	(m)-molting		3	0	0	0	0	0	0	0	0	0	0	0	0	0.1	0	0.1	0	0.1	0.1	0.1	0	1	1	1	1	1	1	1	1	1	1	1	1	1	1.3	2.2	1	2	2	2	2	2	2	2	2	3.2	2.3
x.3=slits faint	(3f)-slits faint		4	0	0	0	0	0	0	0	0	0	0	0	0	0.1	0	0.1	0	0.1	0.1	0.1	0	1	1	1	1	1	1	1	1	1	1	1	1	1.3	1.3	2	1	2	2	2	2	2	2	2	2	3.2	2.3
x.4=slits prominent	(3p)-slits prominent		5	0	0	0	0	0	0	0	0	0	0	0	0	0.1	0	0.1	0	0.1	0.1	0.1	0	1	1	1	1	1	1	1	1	1	1	1	1	1.3	1.3	2	1	2	2	2	2	2	2	2	2	3.2	3
x.5=early pupa	(light)		6	0	0	0	0	0	0	0	0	0	0	0	0	0.1	0	0.1	0	0.1	0.1	0.1	0	1	1	1	1	1	1	1	1	1	1	1	1	1.3	2.2	2	1	2	2	2	2	2	2	2	2	3	3
x.6=late pupa	(dark)		7	0	0	0	0	0	0	0	0	0	0	0	0	0.1	0	0.1	0	0.1	0.1	0.1	0	1	1	1	1	1	1	1	1	1	1	1	1	2	2	2	1.3	2	2	2	2	2	2	2	2	3	3
x.9=dead	(X)-dead		8	0	0	0	0	0	0	0	0	0	0	0	0	0.1	0	0.1	0.1	0.1	0.1	0.1	0	1	1	1	1	1	1	1	1	1	1	1	1	2	2	2	1.3	2	2	2	2	2	2	2	2	3	3
			9	0	0	0	0	0	0	0	0	0	0	0	0	0.1	0	0.1	0.1	0.1	0.1	0.1	0	1	1	1	1	1	1	1	1	1	1	1	1	2	2	2	1.3	2	2	2	2	2	2	2	2	3	3
Egg for sample E4 and E5 counted as dead			10	0	0	0	0	0	0	0	0	0	0	0	0	0.1	0	0.1	0.1	0.1	0.1	0.1	0	1	1	1	1	1	1	1	1	1	1	1	1	2	2	2	1.3	2	2	2	2	2	2	2	2	3	3
			11	0	0	0	0	0	0	0	0	0.1	0	0	0	0.1	0.1	0.1	0.1	0.1	0.1	0.1	0	1	1	1	1	1	1	1	.	1	1	1	1	2	2	2	1.3	2	2	2	2	2	2	2	2	3	3
0-egg			12	0	0	0	0	0	0	0	0	0.1	0	0	0	0.1	0.1	0.1	0.1	0.1	0.1	0.1	0	1	1	1	1	1	1	1	.	1	1	1	1	2	2	2	2.2	2	2	2	2	2	2	2	2	3	3
1-1st			13	0	0	0	0	0	0	0	0	0.1	0	0	0	0.1	0.1	0	0.1	0.1	0.1	0.1	0	1	1	1	1	1	1	1	.	1	.	1	1	2	2	2	2	2	2	2	2	2	2	2	2	3	3
2-2nd			14	0	0	0	0	0	0	0	0	0.1	0	0.1	0	0.1	0.1	0	0.1	0.1	0.1	0.1	0	1	1	1	1	1	1	1	.	1	.	1	1	2	.	2	2	2	2	2	2	2	2	2	2	3	3
3-3rd			15	0	0	0	0	0	0	0	0	0.1	0	0.1	0	0.1	0.1	0	0.1	0.1	0.1	0.1	0	1	1	1	1	1	1	1	.	1	.	1	1	2	.	2	2	2	2	2	2	2	2	2	2	3	3
4-3m			16	0	0	0	0	0	0	0	0	0.1	0	0.1	0.1	0.1	0.1	0	0.1	0.1	0.1	0.1	0	.	1	1	1	1	1	1	.	1	.	1	1	.	.	2	2	2	2	2	2	2	.	2	2	3	3
5-Pupa			17	0	0	0	0	0	0	0	0	0.1	0	0.1	0.1	0.1	0.1	0	0.1	0.1	0.1	0.1	0	.	.	1	.	.	1	1	.	1	.	1	1	.	.	2	.	2	2	2	2	2	.	2	2	3	3
6-Adult			18	0	0	0	0	0	0	0	0.1	0.1	0.1	0.1	0.1	0.1	0.1	0	0.1	0.9	0.1	0.1	0	.	.	.	.	.	.	.	.	1	.	1	.	.	.	2	.	.	2	.	2	2	.	.	2	.	3
			19	0	0	0	0	0	0	0	0.1	0.1	0.1	0.1	0.1	0.1	0.1	0	0.1	0.9	0.9	0.9	0	.	.	.	.	.	.	.	.	1	.	1	.	.	.	.	.	.	.	.	.	2	.	.	.	.	3
			20	0	0	0	0	0.1	0	0.1	0.1	0.1	0.1	0.1	.	0.1	0.1	0	0.1	0.9	0.9	0.9	0	.	.	.	.	.	.	.	.	1	.	.	.	.	.	.	.	.	.	.	.	2	.	.	.	.	.
			21	.	0	0	0	.	0	.	.	.	.	.	.	0.1	.	0	.	.	.	.	.	.	.	.	.	.	.	.	.	.	.	.	.	.	.	.	.	.	.	.	.	.	.	.	.	.	.
			22	.	.	.	.	.	.	.	.	.	.	.	.	.	.	.	.	.	.	.	.	.	.	.	.	.	.	.	.	.	.	.	.	.	.	.	.	.	.	.	.	.	.	.	.	.	.
			23	.	.	.	.	.	.	.	.	.	.	.	.	.	.	.	.	.	.	.	.	.	.	.	.	.	.	.	.	.	.	.	.	.	.	.	.	.	.	.	.	.	.	.	.	.	.
			24	.	.	.	.	.	.	.	.	.	.	.	.	.	.	.	.	.	.	.	.	.	.	.	.	.	.	.	.	.	.	.	.	.	.	.	.	.	.	.	.	.	.	.	.	.	.
			25	.	.	.	.	.	.	.	.	.	.	.	.	.	.	.	.	.	.	.	.	.	.	.	.	.	.	.	.	.	.	.	.	.	.	.	.	.	.	.	.	.	.	.	.	.	.
		Summary of Raw Data
		start date	2013-10-17
		start time	17:00:00
			sampling stage	E1				E2				E3				E4				E5				F1				F2				F3				F4				F5				S1				S2
	When all adults are dead, any remaining pupae are (hand) scored as dead (27.5 at M4).	These values copied or calculated from orignal (raw) data in table above	rep	1	2	3	4	1	2	3	4	1	2	3	4	1	2	3	4	1	2	3	4	1	2	3	4	1	2	3	4	1	2	3	4	1	2	3	4	1	2	3	4	1	2	3	4	1	2
			sample date	2013-10-17	2013-10-17	2013-10-17	2013-10-17	2013-10-17	2013-10-17	2013-10-17	2013-10-17	2013-10-17	2013-10-17	2013-10-17	2013-10-17	2013-10-18	2013-10-18	2013-10-18	2013-10-18	2013-10-18	2013-10-18	2013-10-18	2013-10-18	2013-10-18	2013-10-18	2013-10-18	2013-10-18	2013-10-18	2013-10-18	2013-10-18	2013-10-18	2013-10-18	2013-10-18	2013-10-18	2013-10-18	2013-10-19	2013-10-19	2013-10-19	2013-10-19	2013-10-19	2013-10-19	2013-10-19	2013-10-19	2013-10-19	2013-10-19	2013-10-19	2013-10-19	2013-10-20	2013-10-20
			sample time	18:57:00	18:59:00	19:00:00	19:02:00	21:00:00	21:02:00	21:03:00	21:05:00	23:00:00	23:02:00	23:04:00	23:06:00	01:00:00	01:02:00	01:04:00	01:06:00	03:00:00	03:03:00	03:06:00	03:08:00	09:03:00	09:10:00	09:16:00	09:22:00	15:03:00	15:10:00	15:15:00	15:19:00	22:00:00	22:04:00	22:09:00	22:17:00	03:00:00	03:10:00	03:14:00	03:20:00	09:01:00	09:06:00	09:10:00	09:17:00	17:59:00	18:02:00	18:05:00	18:08:00	02:56:00	03:00:00
			elapsed days hours:min	01:57:00	01:59:00	02:00:00	02:02:00	04:00:00	04:02:00	04:03:00	04:05:00	06:00:00	06:02:00	06:04:00	06:06:00	08:00:00	08:02:00	08:04:00	08:06:00	10:00:00	10:03:00	10:06:00	10:08:00	16:03:00	16:10:00	16:16:00	16:22:00	22:03:00	22:10:00	22:15:00	22:19:00	1900-01-01 05:00:00	1900-01-01 05:04:00	1900-01-01 05:09:00	1900-01-01 05:17:00	1900-01-01 10:00:00	1900-01-01 10:10:00	1900-01-01 10:14:00	1900-01-01 10:20:00	1900-01-01 16:01:00	1900-01-01 16:06:00	1900-01-01 16:10:00	1900-01-01 16:17:00	1900-01-02 00:59:00	1900-01-02 01:02:00	1900-01-02 01:05:00	1900-01-02 01:08:00	1900-01-02 09:56:00	1900-01-02 10:00:00
			total elapsed dec hours	1.95	1.98333	2	2.03333	4	4.03333	4.05	4.08333	6	6.03333	6.06667	6.1	8	8.03333	8.06667	8.1	10	10.05	10.1	10.1333	16.05	16.1667	16.2667	16.3667	22.05	22.1667	22.25	22.3167	29	29.0667	29.15	29.2833	34	34.1667	34.2333	34.3333	40.0167	40.1	40.1667	40.2833	48.9833	49.0333	49.0833	49.1333	57.9333	58
			temp ° C	27.7	27.7	27.6	26	27.5	27.5	27.6	27.2	27.4	27.2	27.5	27.5	27.5	27.4	27.5	27.4	27.5	27.5	27.5	27.4	27.5	27.5	27.5	28	27.6	27.5	27.5	27.5	27.5	27.5	27.5	27.6	27.5	27.5	27.5	27.3	27.5	27.6	27.5	28	27.5	27.5	27.5	27.6	27.5	27.5
Coding		0	egg	20	21	21	21	19	21	19	17	10	17	13	15	2	10	9	7	0	0	0	20	0	0	0	0	0	0	0	0	0	0	0	0	0	0	0	0	0	0	0	0	0	0	0	0	0	0
New	Old	0.1	egg w/ develop.	0	0	0	0	1	0	1	3	10	3	7	4	19	10	11	13	17	18	18	0	0	0	0	0	0	0	0	0	0	0	0	0	0	0	0	0	0	0	0	0	0	0	0	0	0	0
x.0=egg	(E)-egg	0.9	egg dead	0	0	0	0	0	0	0	0	0	0	0	0	0	0	1	0	3	2	2	0	0	0	0	0	0	0	0	0	0	0	0	0	0	0	0	0	0	0	0	0	0	0	0	0	0	0
x.1=development	(d)-development	1	1st stage	0	0	0	0	0	0	0	0	0	0	0	0	0	0	0	0	0	0	0	0	15	16	17	16	16	17	17	10	20	12	19	17	3	1	1	6	0	0	0	0	0	0	0	0	0	0
x.2=emerging/molting	(e)-emerging	1.2	1st emerging	0	0	0	0	0	0	0	0	0	0	0	0	0	0	0	0	0	0	0	0	0	0	0	0	0	0	0	0	0	0	0	0	0	0	0	0	0	0	0	0	0	0	0	0	0	0
	(m)-molting	1.3	next stage slits faint	0	0	0	0	0	0	0	0	0	0	0	0	0	0	0	0	0	0	0	0	0	0	0	0	0	0	0	0	0	0	0	0	3	4	1	5	0	0	0	1	0	0	0	0	0	0
x.3=slits faint	(3f)-slits faint	1.4	next stage slits prom.	0	0	0	0	0	0	0	0	0	0	0	0	0	0	0	0	0	0	0	0	0	0	0	0	0	0	0	0	0	0	0	0	0	0	0	0	0	0	0	0	0	0	0	0	0	0
x.4=slits prominent	(3p)-slits prominent	1.9	1st dead	0	0	0	0	0	0	0	0	0	0	0	0	0	0	0	0	0	0	0	0	0	0	0	0	0	0	0	0	0	0	0	0	0	0	0	0	0	0	0	0	0	0	0	0	0	0
x.5=early pupa	(light)	2	2nd stage	0	0	0	0	0	0	0	0	0	0	0	0	0	0	0	0	0	0	0	0	0	0	0	0	0	0	0	0	0	0	0	0	9	7	15	4	17	18	17	17	20	15	17	18	0	1
x.6=late pupa	(dark)	2.2	2nd emerging	0	0	0	0	0	0	0	0	0	0	0	0	0	0	0	0	0	0	0	0	0	0	0	0	0	0	0	0	0	0	0	0	0	1	1	1	0	0	0	0	0	0	0	0	0	0
x.9=dead	(X)-dead	2.3	next stage slits faint	0	0	0	0	0	0	0	0	0	0	0	0	0	0	0	0	0	0	0	0	0	0	0	0	0	0	0	0	0	0	0	0	0	0	0	0	0	0	0	0	0	0	0	0	2	3
		2.4	next stage slits prom.	0	0	0	0	0	0	0	0	0	0	0	0	0	0	0	0	0	0	0	0	0	0	0	0	0	0	0	0	0	0	0	0	0	0	0	0	0	0	0	0	0	0	0	0	0	0
Egg for sample E4 and E5 counted as dead		2.9	2nd dead	0	0	0	0	0	0	0	0	0	0	0	0	0	0	0	0	0	0	0	0	0	0	0	0	0	0	0	0	0	0	0	0	0	0	0	0	0	0	0	0	0	0	0	0	0	0
		3	3rd stage	0	0	0	0	0	0	0	0	0	0	0	0	0	0	0	0	0	0	0	0	0	0	0	0	0	0	0	0	0	0	0	0	0	0	0	0	0	0	0	0	0	0	0	0	12	15
0-egg		3.2	3rd emerging	0	0	0	0	0	0	0	0	0	0	0	0	0	0	0	0	0	0	0	0	0	0	0	0	0	0	0	0	0	0	0	0	0	0	0	0	0	0	0	0	0	0	0	0	3	0
1-1st		3.3	next stage slits faint	0	0	0	0	0	0	0	0	0	0	0	0	0	0	0	0	0	0	0	0	0	0	0	0	0	0	0	0	0	0	0	0	0	0	0	0	0	0	0	0	0	0	0	0	0	0
2-2nd		3.4	next stage slits prom.	0	0	0	0	0	0	0	0	0	0	0	0	0	0	0	0	0	0	0	0	0	0	0	0	0	0	0	0	0	0	0	0	0	0	0	0	0	0	0	0	0	0	0	0	0	0
3-3rd		3.9	3rd dead	0	0	0	0	0	0	0	0	0	0	0	0	0	0	0	0	0	0	0	0	0	0	0	0	0	0	0	0	0	0	0	0	0	0	0	0	0	0	0	0	0	0	0	0	0	0
4-3m		4	3rd migratory	0	0	0	0	0	0	0	0	0	0	0	0	0	0	0	0	0	0	0	0	0	0	0	0	0	0	0	0	0	0	0	0	0	0	0	0	0	0	0	0	0	0	0	0	0	0
5-Pupa		4.9	3rd mig. Dead	0	0	0	0	0	0	0	0	0	0	0	0	0	0	0	0	0	0	0	0	0	0	0	0	0	0	0	0	0	0	0	0	0	0	0	0	0	0	0	0	0	0	0	0	0	0
6-Adult		5	pupa	0	0	0	0	0	0	0	0	0	0	0	0	0	0	0	0	0	0	0	0	0	0	0	0	0	0	0	0	0	0	0	0	0	0	0	0	0	0	0	0	0	0	0	0	0	0
		5.5	early/light pupa	0	0	0	0	0	0	0	0	0	0	0	0	0	0	0	0	0	0	0	0	0	0	0	0	0	0	0	0	0	0	0	0	0	0	0	0	0	0	0	0	0	0	0	0	0	0
		5.6	late/dark pupa	0	0	0	0	0	0	0	0	0	0	0	0	0	0	0	0	0	0	0	0	0	0	0	0	0	0	0	0	0	0	0	0	0	0	0	0	0	0	0	0	0	0	0	0	0	0
		5.9	pupa dead	0	0	0	0	0	0	0	0	0	0	0	0	0	0	0	0	0	0	0	0	0	0	0	0	0	0	0	0	0	0	0	0	0	0	0	0	0	0	0	0	0	0	0	0	0	0
		6	adult	0	0	0	0	0	0	0	0	0	0	0	0	0	0	0	0	0	0	0	0	0	0	0	0	0	0	0	0	0	0	0	0	0	0	0	0	0	0	0	0	0	0	0	0	0	0
		6.2	adult emerging	0	0	0	0	0	0	0	0	0	0	0	0	0	0	0	0	0	0	0	0	0	0	0	0	0	0	0	0	0	0	0	0	0	0	0	0	0	0	0	0	0	0	0	0	0	0
		Transposed Data from Raw Data Table
transpose fcn (crt-shift-enter)		Samp	Rep	Time	Temp	egg	egg w/ develop.	egg dead	1st stage	1st emerging	next stage slits faint	next stage slits prom.	1st dead	2nd stage	2nd emerging	next stage slits faint	next stage slits prom.	2nd dead	3rd stage	3rd emerging	next stage slits faint	next stage slits prom.	3rd dead	3rd migratory	3rd mig. Dead	pupa	early/light pupa	late/dark pupa	pupa dead	adult	adult emerging
MUST select entire array range to enter, or delete		E1	1	1.95	27.7	20	0	0	0	0	0	0	0	0	0	0	0	0	0	0	0	0	0	0	0	0	0	0	0	0	0
range is (e41:dt68)		E1	2	1.98333	27.7	21	0	0	0	0	0	0	0	0	0	0	0	0	0	0	0	0	0	0	0	0	0	0	0	0	0
		E1	3	2	27.6	21	0	0	0	0	0	0	0	0	0	0	0	0	0	0	0	0	0	0	0	0	0	0	0	0	0
		E1	4	2.03333	26	21	0	0	0	0	0	0	0	0	0	0	0	0	0	0	0	0	0	0	0	0	0	0	0	0	0
		E2	1	4	27.5	19	1	0	0	0	0	0	0	0	0	0	0	0	0	0	0	0	0	0	0	0	0	0	0	0	0
		E2	2	4.03333	27.5	21	0	0	0	0	0	0	0	0	0	0	0	0	0	0	0	0	0	0	0	0	0	0	0	0	0
		E2	3	4.05	27.6	19	1	0	0	0	0	0	0	0	0	0	0	0	0	0	0	0	0	0	0	0	0	0	0	0	0
		E2	4	4.08333	27.2	17	3	0	0	0	0	0	0	0	0	0	0	0	0	0	0	0	0	0	0	0	0	0	0	0	0
		E3	1	6	27.4	10	10	0	0	0	0	0	0	0	0	0	0	0	0	0	0	0	0	0	0	0	0	0	0	0	0
		E3	2	6.03333	27.2	17	3	0	0	0	0	0	0	0	0	0	0	0	0	0	0	0	0	0	0	0	0	0	0	0	0
		E3	3	6.06667	27.5	13	7	0	0	0	0	0	0	0	0	0	0	0	0	0	0	0	0	0	0	0	0	0	0	0	0
		E3	4	6.1	27.5	15	4	0	0	0	0	0	0	0	0	0	0	0	0	0	0	0	0	0	0	0	0	0	0	0	0
		E4	1	8	27.5	2	19	0	0	0	0	0	0	0	0	0	0	0	0	0	0	0	0	0	0	0	0	0	0	0	0
		E4	2	8.03333	27.4	10	10	0	0	0	0	0	0	0	0	0	0	0	0	0	0	0	0	0	0	0	0	0	0	0	0
		E4	3	8.06667	27.5	9	11	1	0	0	0	0	0	0	0	0	0	0	0	0	0	0	0	0	0	0	0	0	0	0	0
		E4	4	8.1	27.4	7	13	0	0	0	0	0	0	0	0	0	0	0	0	0	0	0	0	0	0	0	0	0	0	0	0
		E5	1	10	27.5	0	17	3	0	0	0	0	0	0	0	0	0	0	0	0	0	0	0	0	0	0	0	0	0	0	0
		E5	2	10.05	27.5	0	18	2	0	0	0	0	0	0	0	0	0	0	0	0	0	0	0	0	0	0	0	0	0	0	0
		E5	3	10.1	27.5	0	18	2	0	0	0	0	0	0	0	0	0	0	0	0	0	0	0	0	0	0	0	0	0	0	0
		E5	4	10.1333	27.4	20	0	0	0	0	0	0	0	0	0	0	0	0	0	0	0	0	0	0	0	0	0	0	0	0	0
		F1	1	16.05	27.5	0	0	0	15	0	0	0	0	0	0	0	0	0	0	0	0	0	0	0	0	0	0	0	0	0	0
		F1	2	16.1667	27.5	0	0	0	16	0	0	0	0	0	0	0	0	0	0	0	0	0	0	0	0	0	0	0	0	0	0
		F1	3	16.2667	27.5	0	0	0	17	0	0	0	0	0	0	0	0	0	0	0	0	0	0	0	0	0	0	0	0	0	0
		F1	4	16.3667	28	0	0	0	16	0	0	0	0	0	0	0	0	0	0	0	0	0	0	0	0	0	0	0	0	0	0
		F2	1	22.05	27.6	0	0	0	16	0	0	0	0	0	0	0	0	0	0	0	0	0	0	0	0	0	0	0	0	0	0
		F2	2	22.1667	27.5	0	0	0	17	0	0	0	0	0	0	0	0	0	0	0	0	0	0	0	0	0	0	0	0	0	0
		F2	3	22.25	27.5	0	0	0	17	0	0	0	0	0	0	0	0	0	0	0	0	0	0	0	0	0	0	0	0	0	0
		F2	4	22.3167	27.5	0	0	0	10	0	0	0	0	0	0	0	0	0	0	0	0	0	0	0	0	0	0	0	0	0	0
		F3	1	29	27.5	0	0	0	20	0	0	0	0	0	0	0	0	0	0	0	0	0	0	0	0	0	0	0	0	0	0
		F3	2	29.0667	27.5	0	0	0	12	0	0	0	0	0	0	0	0	0	0	0	0	0	0	0	0	0	0	0	0	0	0
		F3	3	29.15	27.5	0	0	0	19	0	0	0	0	0	0	0	0	0	0	0	0	0	0	0	0	0	0	0	0	0	0
		F3	4	29.2833	27.6	0	0	0	17	0	0	0	0	0	0	0	0	0	0	0	0	0	0	0	0	0	0	0	0	0	0
		F4	1	34	27.5	0	0	0	3	0	3	0	0	9	0	0	0	0	0	0	0	0	0	0	0	0	0	0	0	0	0
		F4	2	34.1667	27.5	0	0	0	1	0	4	0	0	7	1	0	0	0	0	0	0	0	0	0	0	0	0	0	0	0	0
		F4	3	34.2333	27.5	0	0	0	1	0	1	0	0	15	1	0	0	0	0	0	0	0	0	0	0	0	0	0	0	0	0
		F4	4	34.3333	27.3	0	0	0	6	0	5	0	0	4	1	0	0	0	0	0	0	0	0	0	0	0	0	0	0	0	0
		F5	1	40.0167	27.5	0	0	0	0	0	0	0	0	17	0	0	0	0	0	0	0	0	0	0	0	0	0	0	0	0	0
		F5	2	40.1	27.6	0	0	0	0	0	0	0	0	18	0	0	0	0	0	0	0	0	0	0	0	0	0	0	0	0	0
		F5	3	40.1667	27.5	0	0	0	0	0	0	0	0	17	0	0	0	0	0	0	0	0	0	0	0	0	0	0	0	0	0
		F5	4	40.2833	28	0	0	0	0	0	1	0	0	17	0	0	0	0	0	0	0	0	0	0	0	0	0	0	0	0	0
		S1	1	48.9833	27.5	0	0	0	0	0	0	0	0	20	0	0	0	0	0	0	0	0	0	0	0	0	0	0	0	0	0
		S1	2	49.0333	27.5	0	0	0	0	0	0	0	0	15	0	0	0	0	0	0	0	0	0	0	0	0	0	0	0	0	0
		S1	3	49.0833	27.5	0	0	0	0	0	0	0	0	17	0	0	0	0	0	0	0	0	0	0	0	0	0	0	0	0	0
		S1	4	49.1333	27.6	0	0	0	0	0	0	0	0	18	0	0	0	0	0	0	0	0	0	0	0	0	0	0	0	0	0
		S2	1	57.9333	27.5	0	0	0	0	0	0	0	0	0	0	2	0	0	12	3	0	0	0	0	0	0	0	0	0	0	0
		S2	2	58	27.5	0	0	0	0	0	0	0	0	1	0	3	0	0	15	0	0	0	0	0	0	0	0	0	0	0	0
		S2	3	58.0333	27.5	0	0	0	0	0	0	0	0	0	0	2	0	0	18	0	0	0	0	0	0	0	0	0	0	0	0
		S2	4	58.0667	27.4	0	0	0	0	0	0	0	0	0	0	1	0	0	15	1	0	0	0	0	0	0	0	0	0	0	0
		S3	1	67	27.5	0	0	0	0	0	0	0	0	0	0	0	0	0	20	0	0	0	0	0	0	0	0	0	0	0	0
		S3	2	67.15	27.5	0	0	0	0	0	0	0	0	0	0	0	0	0	20	0	0	0	0	0	0	0	0	0	0	0	0
		S3	3	67.2	27.5	0	0	0	0	0	0	0	0	0	0	0	0	0	17	0	0	0	0	0	0	0	0	0	0	0	0
		S3	4	67.2667	27.6	0	0	0	0	0	0	0	0	0	0	0	0	0	16	0	0	0	0	0	0	0	0	0	0	0	0
		S4	1	76.1667	27.5	0	0	0	0	0	0	0	0	1	0	0	0	0	17	0	0	0	0	0	0	0	0	0	0	0	0
		S4	2	76.2333	27.5	0	0	0	0	0	0	0	0	0	0	0	0	0	0	0	0	0	0	0	0	0	0	0	0	0	0
		S4	3	76.3	27.5	0	0	0	0	0	0	0	0	0	0	0	0	0	20	0	0	0	0	0	0	0	0	0	0	0	0
		S4	4	76.3667	27.5	0	0	0	0	0	0	0	0	0	0	0	0	0	19	0	0	0	0	0	0	0	0	0	0	0	0
		S5	1	85.0167	27.5	0	0	0	0	0	0	0	0	0	0	0	0	0	2	0	0	0	0	17	0	0	0	0	0	0	0
		S5	2	85.0833	27.4	0	0	0	0	0	0	0	0	0	0	0	0	0	2	0	0	0	0	17	0	0	0	0	0	0	0
		S5	3	85.1167	27.5	0	0	0	0	0	0	0	0	0	0	0	0	0	16	0	0	0	0	0	0	0	0	0	0	0	0
		S5	4	85.15	27.5	0	0	0	0	0	0	0	0	0	0	0	0	0	18	0	0	0	0	0	0	0	0	0	0	0	0
		T1	1	101	27.5	0	0	0	0	0	0	0	0	0	0	0	0	0	3	0	0	0	0	15	0	0	0	0	0	0	0
		T1	2	101.033	27.5	0	0	0	0	0	0	0	0	0	0	0	0	0	0	0	0	0	0	19	0	0	0	0	0	0	0
		T1	3	101.067	27.5	0	0	0	0	0	0	0	0	0	0	0	0	0	8	0	0	0	0	9	0	0	0	0	0	0	0
		T1	4	101.117	27.6	0	0	0	0	0	0	0	0	0	0	0	0	0	12	0	0	0	0	0	0	0	0	0	0	0	0
		T2	1	117	27.5	0	0	0	0	0	0	0	0	0	0	0	0	0	0	0	0	0	0	15	0	0	4	0	0	0	0
		T2	2	117.05	27.5	0	0	0	0	0	0	0	0	0	0	0	0	0	0	0	0	0	0	7	0	0	11	0	0	0	0
		T2	3	117.117	27.5	0	0	0	0	0	0	0	0	0	0	0	0	0	0	0	0	0	0	19	0	0	0	0	0	0	0
		T2	4	117.267	27.6	0	0	0	0	0	0	0	0	0	0	0	0	0	0	0	0	0	0	18	0	0	0	0	0	0	0
		T3	1	133	27.5	0	0	0	0	0	0	0	0	0	0	0	0	0	0	0	0	0	0	2	0	13	1	0	0	0	0
		T3	2	133.05	27.5	0	0	0	0	0	0	0	0	0	0	0	0	0	0	0	0	0	0	0	0	19	0	0	0	0	0
		T3	3	133.083	27.5	0	0	0	0	0	0	0	0	0	0	0	0	0	0	0	0	0	0	2	0	7	11	0	0	0	0
		T3	4	133.133	27.6	0	0	0	0	0	0	0	0	0	0	0	0	0	0	0	0	0	0	0	0	12	7	0	0	0	0
		T4	1	.	.	.	.	.	.	.	.	.	.	.	.	.	.	.	.	.	.	.	.	.	.	.	.	.	.	.	.
		T4	2	.	.	.	.	.	.	.	.	.	.	.	.	.	.	.	.	.	.	.	.	.	.	.	.	.	.	.	.
		T4	3	.	.	.	.	.	.	.	.	.	.	.	.	.	.	.	.	.	.	.	.	.	.	.	.	.	.	.	.
		T4	4	.	.	.	.	.	.	.	.	.	.	.	.	.	.	.	.	.	.	.	.	.	.	.	.	.	.	.	.
		T5	1	164.75	27.5	0	0	0	0	0	0	0	0	0	0	0	0	0	0	0	0	0	0	0	0	14	0	0	1	0	0
		T5	2	164.75	27.5	0	0	0	0	0	0	0	0	0	0	0	0	0	0	0	0	0	0	0	0	19	0	0	0	0	0
		T5	3	164.75	27.5	0	0	0	0	0	0	0	0	0	0	0	0	0	0	0	0	0	0	0	0	19	0	0	0	0	0
		T5	4	164.75	27.5	0	0	0	0	0	0	0	0	0	0	0	0	0	0	0	0	0	0	0	0	18	0	0	0	0	0
		M1	1	205.033	27.5	0	0	0	0	0	0	0	0	0	0	0	0	0	0	0	0	0	0	0	0	16	0	0	0	0	0
		M1	2	205.1	27.5	0	0	0	0	0	0	0	0	0	0	0	0	0	0	0	0	0	0	0	0	19	0	0	0	0	0
		M1	3	205.15	27.5	0	0	0	0	0	0	0	0	0	0	0	0	0	0	0	0	0	0	0	0	14	0	0	0	0	0
		M1	4	205.183	27.5	0	0	0	0	0	0	0	0	0	0	0	0	0	0	0	0	0	0	0	0	17	0	0	0	0	0
		M2	1	245	27.5	0	0	0	0	0	0	0	0	0	0	0	0	0	0	0	0	0	0	0	0	2	0	0	0	18	0
		M2	2	245	27.5	0	0	0	0	0	0	0	0	0	0	0	0	0	0	0	0	0	0	0	0	0	0	0	0	16	0
		M2	3	245	27.5	0	0	0	0	0	0	0	0	0	0	0	0	0	0	0	0	0	0	0	0	13	0	0	0	3	1
		M2	4	245	27.4	0	0	0	0	0	0	0	0	0	0	0	0	0	0	0	0	0	0	0	0	7	0	0	0	7	1
		M3	1	285	27.5	0	0	0	0	0	0	0	0	0	0	0	0	0	0	0	0	0	0	0	0	0	0	0	0	15	2
		M3	2	285	27.5	0	0	0	0	0	0	0	0	0	0	0	0	0	0	0	0	0	0	0	0	2	0	0	0	14	0
		M3	3	285	27.5	0	0	0	0	0	0	0	0	0	0	0	0	0	0	0	0	0	0	0	0	0	0	0	0	14	0
		M3	4	285	27.6	0	0	0	0	0	0	0	0	0	0	0	0	0	0	0	0	0	0	0	0	0	0	0	0	13	1
		M4	1	325	27.5	0	0	0	0	0	0	0	0	0	0	0	0	0	0	0	0	0	0	0	0	0	0	0	2	16	0
		M4	2	325	27.5	0	0	0	0	0	0	0	0	0	0	0	0	0	0	0	0	0	0	0	0	0	0	0	0	15	2
		M4	3	325	27.5	0	0	0	0	0	0	0	0	0	0	0	0	0	0	0	0	0	0	0	0	0	0	0	0	20	0
		M4	4	325	27.5	0	0	0	0	0	0	0	0	0	0	0	0	0	0	0	0	0	0	0	0	0	0	0	1	15	0
		M5	1	325	27.5	0	0	0	0	0	0	0	0	0	0	0	0	0	0	0	0	0	0	0	0	0	0	0	1	17	0
		M5	2	325	27.5	0	0	0	0	0	0	0	0	0	0	0	0	0	0	0	0	0	0	0	1	0	0	0	0	17	0
		M5	3	325	27.5	0	0	0	0	0	0	0	0	0	0	0	0	0	0	0	0	0	0	0	0	0	0	0	1	18	1
		M5	4	325	27.5	0	0	0	0	0	0	0	0	0	0	0	0	0	0	0	0	0	0	0	0	0	0	0	1	14	1
		P1	1	325	27.5	0	0	0	0	0	0	0	0	0	0	0	0	0	0	0	0	0	0	0	0	0	0	0	0	16	1
		P1	2	325	27.5	0	0	0	0	0	0	0	0	0	0	0	0	0	0	0	0	0	0	0	0	0	0	0	1	16	1
		P1	3	325	27.5	0	0	0	0	0	0	0	0	0	0	0	0	0	0	0	0	0	0	0	0	0	0	0	2	15	0
		P1	4	325	27.5	0	0	0	0	0	0	0	0	0	0	0	0	0	0	0	0	0	0	0	0	0	0	0	0	12	1
		P2	1	325	27.5	0	0	0	0	0	0	0	0	0	0	0	0	0	0	0	0	0	0	0	0	0	0	0	0	19	1
		P2	2	325	27.5	0	0	0	0	0	0	0	0	0	0	0	0	0	0	0	0	0	0	0	0	0	0	0	0	18	0
		P2	3	325	27.5	0	0	0	0	0	0	0	0	0	0	0	0	0	0	0	0	0	0	0	0	0	0	0	1	16	0
		P2	4	325	27.5	0	0	0	0	0	0	0	0	0	0	0	0	0	0	0	0	0	0	0	0	0	0	0	0	18	0
		P3	1	325	27.5	0	0	0	0	0	0	0	0	0	0	0	0	0	0	0	0	0	0	0	0	0	0	0	0	19	0
		P3	2	325	27.5	0	0	0	0	0	0	0	0	0	0	0	0	0	0	0	0	0	0	0	0	0	0	0	0	20	0
		P3	3	325	27.5	0	0	0	0	0	0	0	0	0	0	0	0	0	0	0	0	0	0	0	0	0	0	0	1	16	0
		P3	4	325	27.5	0	0	0	0	0	0	0	0	0	0	0	0	0	0	0	0	0	0	0	0	0	0	0	0	16	2
		P4	1	325	27.5	0	0	0	0	0	0	0	0	0	0	0	0	0	0	0	0	0	0	0	0	0	0	0	0	18	0
		P4	2	325	27.5	0	0	0	0	0	0	0	0	0	0	0	0	0	0	0	0	0	0	0	0	0	0	0	0	17	2
		P4	3	325	27.5	0	0	0	0	0	0	0	0	0	0	0	0	0	0	0	0	0	0	0	0	0	0	0	1	17	1
		P4	4	325	27.5	0	0	0	0	0	0	0	0	0	0	0	0	0	0	0	0	0	0	0	0	0	0	0	1	14	0
		P5	1	325	27.5	0	0	0	0	0	0	0	0	0	0	0	0	0	0	0	0	0	0	0	0	0	0	0	0	19	0
		P5	2	325	27.5	0	0	0	0	0	0	0	0	0	0	0	0	0	0	0	0	0	0	0	0	0	0	0	1	17	0
		P5	3	325	27.5	0	0	0	0	0	0	0	0	0	0	0	0	0	0	0	0	0	0	0	0	0	0	0	0	11	0
		P5	4	325	27.5	0	0	0	0	0	0	0	0	0	0	0	0	0	0	0	0	0	0	0	0	0	0	0	0	19	0
		Calculated numbers per stage
Calculated from transposed data table (above)		Samp	Rep	Time	Temp	egg	L1	L2	L3	L3m	P	A	% egg	% L1	% L2	% L3	% L3m	% P	% A
		E1	1	1.95	27.7	20	0	0	0	0	0	0	100	0	0	0	0	0	0
		E1	2	1.98333	27.7	21	0	0	0	0	0	0	100	0	0	0	0	0	0
		E1	3	2	27.6	21	0	0	0	0	0	0	100	0	0	0	0	0	0
		E1	4	2.03333	26	21	0	0	0	0	0	0	100	0	0	0	0	0	0
		E2	1	4	27.5	20	0	0	0	0	0	0	100	0	0	0	0	0	0
		E2	2	4.03333	27.5	21	0	0	0	0	0	0	100	0	0	0	0	0	0
		E2	3	4.05	27.6	20	0	0	0	0	0	0	100	0	0	0	0	0	0
		E2	4	4.08333	27.2	20	0	0	0	0	0	0	100	0	0	0	0	0	0
		E3	1	6	27.4	20	0	0	0	0	0	0	100	0	0	0	0	0	0
		E3	2	6.03333	27.2	20	0	0	0	0	0	0	100	0	0	0	0	0	0
		E3	3	6.06667	27.5	20	0	0	0	0	0	0	100	0	0	0	0	0	0
		E3	4	6.1	27.5	19	0	0	0	0	0	0	100	0	0	0	0	0	0
		E4	1	8	27.5	21	0	0	0	0	0	0	100	0	0	0	0	0	0
		E4	2	8.03333	27.4	20	0	0	0	0	0	0	100	0	0	0	0	0	0
		E4	3	8.06667	27.5	20	0	0	0	0	0	0	100	0	0	0	0	0	0
		E4	4	8.1	27.4	20	0	0	0	0	0	0	100	0	0	0	0	0	0
		E5	1	10	27.5	17	0	0	0	0	0	0	100	0	0	0	0	0	0
		E5	2	10.05	27.5	18	0	0	0	0	0	0	100	0	0	0	0	0	0
		E5	3	10.1	27.5	18	0	0	0	0	0	0	100	0	0	0	0	0	0
		E5	4	10.1333	27.4	20	0	0	0	0	0	0	100	0	0	0	0	0	0
		F1	1	16.05	27.5	0	15	0	0	0	0	0	0	100	0	0	0	0	0
		F1	2	16.1667	27.5	0	16	0	0	0	0	0	0	100	0	0	0	0	0
		F1	3	16.2667	27.5	0	17	0	0	0	0	0	0	100	0	0	0	0	0
		F1	4	16.3667	28	0	16	0	0	0	0	0	0	100	0	0	0	0	0
		F2	1	22.05	27.6	0	16	0	0	0	0	0	0	100	0	0	0	0	0
		F2	2	22.1667	27.5	0	17	0	0	0	0	0	0	100	0	0	0	0	0
		F2	3	22.25	27.5	0	17	0	0	0	0	0	0	100	0	0	0	0	0
		F2	4	22.3167	27.5	0	10	0	0	0	0	0	0	100	0	0	0	0	0
		F3	1	29	27.5	0	20	0	0	0	0	0	0	100	0	0	0	0	0
		F3	2	29.0667	27.5	0	12	0	0	0	0	0	0	100	0	0	0	0	0
		F3	3	29.15	27.5	0	19	0	0	0	0	0	0	100	0	0	0	0	0
		F3	4	29.2833	27.6	0	17	0	0	0	0	0	0	100	0	0	0	0	0
		F4	1	34	27.5	0	3	12	0	0	0	0	0	20	80	0	0	0	0
		F4	2	34.1667	27.5	0	1	12	0	0	0	0	0	7.69231	92.3077	0	0	0	0
		F4	3	34.2333	27.5	0	1	17	0	0	0	0	0	5.55556	94.4444	0	0	0	0
		F4	4	34.3333	27.3	0	6	10	0	0	0	0	0	37.5	62.5	0	0	0	0
		F5	1	40.0167	27.5	0	0	17	0	0	0	0	0	0	100	0	0	0	0
		F5	2	40.1	27.6	0	0	18	0	0	0	0	0	0	100	0	0	0	0
		F5	3	40.1667	27.5	0	0	17	0	0	0	0	0	0	100	0	0	0	0
		F5	4	40.2833	28	0	0	18	0	0	0	0	0	0	100	0	0	0	0
		S1	1	48.9833	27.5	0	0	20	0	0	0	0	0	0	100	0	0	0	0
		S1	2	49.0333	27.5	0	0	15	0	0	0	0	0	0	100	0	0	0	0
		S1	3	49.0833	27.5	0	0	17	0	0	0	0	0	0	100	0	0	0	0
		S1	4	49.1333	27.6	0	0	18	0	0	0	0	0	0	100	0	0	0	0
		S2	1	57.9333	27.5	0	0	0	17	0	0	0	0	0	0	100	0	0	0
		S2	2	58	27.5	0	0	1	18	0	0	0	0	0	5.26316	94.7368	0	0	0
		S2	3	58.0333	27.5	0	0	0	20	0	0	0	0	0	0	100	0	0	0
		S2	4	58.0667	27.4	0	0	0	17	0	0	0	0	0	0	100	0	0	0
		S3	1	67	27.5	0	0	0	20	0	0	0	0	0	0	100	0	0	0
		S3	2	67.15	27.5	0	0	0	20	0	0	0	0	0	0	100	0	0	0
		S3	3	67.2	27.5	0	0	0	17	0	0	0	0	0	0	100	0	0	0
		S3	4	67.2667	27.6	0	0	0	16	0	0	0	0	0	0	100	0	0	0
		S4	1	76.1667	27.5	0	0	1	17	0	0	0	0	0	5.55556	94.4444	0	0	0
		S4	2	76.2333	27.5	0	0	0	0	0	0	0	.	.	.	.	.	.	.
		S4	3	76.3	27.5	0	0	0	20	0	0	0	0	0	0	100	0	0	0
		S4	4	76.3667	27.5	0	0	0	19	0	0	0	0	0	0	100	0	0	0
		S5	1	85.0167	27.5	0	0	0	2	17	0	0	0	0	0	10.5263	89.4737	0	0
		S5	2	85.0833	27.4	0	0	0	2	17	0	0	0	0	0	10.5263	89.4737	0	0
		S5	3	85.1167	27.5	0	0	0	16	0	0	0	0	0	0	100	0	0	0
		S5	4	85.15	27.5	0	0	0	18	0	0	0	0	0	0	100	0	0	0
		T1	1	101	27.5	0	0	0	3	15	0	0	0	0	0	16.6667	83.3333	0	0
		T1	2	101.033	27.5	0	0	0	0	19	0	0	0	0	0	0	100	0	0
		T1	3	101.067	27.5	0	0	0	8	9	0	0	0	0	0	47.0588	52.9412	0	0
		T1	4	101.117	27.6	0	0	0	12	0	0	0	0	0	0	100	0	0	0
		T2	1	117	27.5	0	0	0	0	15	4	0	0	0	0	0	78.9474	21.0526	0
		T2	2	117.05	27.5	0	0	0	0	7	11	0	0	0	0	0	38.8889	61.1111	0
		T2	3	117.117	27.5	0	0	0	0	19	0	0	0	0	0	0	100	0	0
		T2	4	117.267	27.6	0	0	0	0	18	0	0	0	0	0	0	100	0	0
		T3	1	133	27.5	0	0	0	0	2	14	0	0	0	0	0	12.5	87.5	0
		T3	2	133.05	27.5	0	0	0	0	0	19	0	0	0	0	0	0	100	0
		T3	3	133.083	27.5	0	0	0	0	2	18	0	0	0	0	0	10	90	0
		T3	4	133.133	27.6	0	0	0	0	0	19	0	0	0	0	0	0	100	0
		T4	1	.	.	.	.	.	.	.	.	.	.	.	.	.	.	.	.
		T4	2	.	.	.	.	.	.	.	.	.	.	.	.	.	.	.	.
		T4	3	.	.	.	.	.	.	.	.	.	.	.	.	.	.	.	.
		T4	4	.	.	.	.	.	.	.	.	.	.	.	.	.	.	.	.
		T5	1	164.75	27.5	0	0	0	0	0	14	0	0	0	0	0	0	100	0
		T5	2	164.75	27.5	0	0	0	0	0	19	0	0	0	0	0	0	100	0
		T5	3	164.75	27.5	0	0	0	0	0	19	0	0	0	0	0	0	100	0
		T5	4	164.75	27.5	0	0	0	0	0	18	0	0	0	0	0	0	100	0
		M1	1	205.033	27.5	0	0	0	0	0	16	0	0	0	0	0	0	100	0
		M1	2	205.1	27.5	0	0	0	0	0	19	0	0	0	0	0	0	100	0
		M1	3	205.15	27.5	0	0	0	0	0	14	0	0	0	0	0	0	100	0
		M1	4	205.183	27.5	0	0	0	0	0	17	0	0	0	0	0	0	100	0
		M2	1	245	27.5	0	0	0	0	0	2	18	0	0	0	0	0	10	90
		M2	2	245	27.5	0	0	0	0	0	0	16	0	0	0	0	0	0	100
		M2	3	245	27.5	0	0	0	0	0	13	4	0	0	0	0	0	76.4706	23.5294
		M2	4	245	27.4	0	0	0	0	0	7	8	0	0	0	0	0	46.6667	53.3333
		M3	1	285	27.5	0	0	0	0	0	0	17	0	0	0	0	0	0	100
		M3	2	285	27.5	0	0	0	0	0	2	14	0	0	0	0	0	12.5	87.5
		M3	3	285	27.5	0	0	0	0	0	0	14	0	0	0	0	0	0	100
		M3	4	285	27.6	0	0	0	0	0	0	14	0	0	0	0	0	0	100
		M4	1	325	27.5	0	0	0	0	0	0	16	0	0	0	0	0	0	100
		M4	2	325	27.5	0	0	0	0	0	0	17	0	0	0	0	0	0	100
		M4	3	325	27.5	0	0	0	0	0	0	20	0	0	0	0	0	0	100
		M4	4	325	27.5	0	0	0	0	0	0	15	0	0	0	0	0	0	100
		M5	1	325	27.5	0	0	0	0	0	0	17	0	0	0	0	0	0	100
		M5	2	325	27.5	0	0	0	0	0	0	17	0	0	0	0	0	0	100
		M5	3	325	27.5	0	0	0	0	0	0	19	0	0	0	0	0	0	100
		M5	4	325	27.5	0	0	0	0	0	0	15	0	0	0	0	0	0	100
		P1	1	325	27.5	0	0	0	0	0	0	17	0	0	0	0	0	0	100
		P1	2	325	27.5	0	0	0	0	0	0	17	0	0	0	0	0	0	100
		P1	3	325	27.5	0	0	0	0	0	0	15	0	0	0	0	0	0	100
		P1	4	325	27.5	0	0	0	0	0	0	13	0	0	0	0	0	0	100
		P2	1	325	27.5	0	0	0	0	0	0	20	0	0	0	0	0	0	100
		P2	2	325	27.5	0	0	0	0	0	0	18	0	0	0	0	0	0	100
		P2	3	325	27.5	0	0	0	0	0	0	16	0	0	0	0	0	0	100
		P2	4	325	27.5	0	0	0	0	0	0	18	0	0	0	0	0	0	100
		P3	1	325	27.5	0	0	0	0	0	0	19	0	0	0	0	0	0	100
		P3	2	325	27.5	0	0	0	0	0	0	20	0	0	0	0	0	0	100
		P3	3	325	27.5	0	0	0	0	0	0	16	0	0	0	0	0	0	100
		P3	4	325	27.5	0	0	0	0	0	0	18	0	0	0	0	0	0	100
		P4	1	325	27.5	0	0	0	0	0	0	18	0	0	0	0	0	0	100
		P4	2	325	27.5	0	0	0	0	0	0	19	0	0	0	0	0	0	100
		P4	3	325	27.5	0	0	0	0	0	0	18	0	0	0	0	0	0	100
		P4	4	325	27.5	0	0	0	0	0	0	14	0	0	0	0	0	0	100
		P5	1	325	27.5	0	0	0	0	0	0	19	0	0	0	0	0	0	100
		P5	2	325	27.5	0	0	0	0	0	0	17	0	0	0	0	0	0	100
		P5	3	325	27.5	0	0	0	0	0	0	11	0	0	0	0	0	0	100
		P5	4	325	27.5	0	0	0	0	0	0	19	0	0	0	0	0	0	100
		Formated data for Prism
						Numbers (0-20)														%
						Egg		L1		L2		L3		L3m		P		A		egg		L1		L2		L3		L3m		P		A					% data formated for analysis in TableCurve 2D
			Stage	Time	Temp	mean	SE	mean	SE	mean	SE	mean	SE	mean	SE	mean	SE	mean	SE	mean	SE	mean	SE	mean	SE	mean	SE	mean	SE	mean	SE	mean	SE				Time	Egg	Time	L1	Time	L2	Time	L3	Time	L3m	Time	P	Time
			Egg 1	1.99167	27.25	20.75	0.433013	0	0	0	0	0	0	0	0	0	0	0	0	100	0	0	0	0	0	0	0	0	0	0	0	0	0				1.99167	100	1.99167	0	1.99167	0	1.99167	0	1.99167	0	1.99167	0	1.99167
			Egg 2	4.04167	27.45	20.25	0.433013	0	0	0	0	0	0	0	0	0	0	0	0	100	0	0	0	0	0	0	0	0	0	0	0	0	0				4.04167	100	4.04167	0	4.04167	0	4.04167	0	4.04167	0	4.04167	0	4.04167
			Egg 3	6.05	27.4	19.75	0.433013	0	0	0	0	0	0	0	0	0	0	0	0	100	0	0	0	0	0	0	0	0	0	0	0	0	0				6.05	100	6.05	0	6.05	0	6.05	0	6.05	0	6.05	0	6.05
			Egg 4	8.05	27.45	20.25	0.433013	0	0	0	0	0	0	0	0	0	0	0	0	100	0	0	0	0	0	0	0	0	0	0	0	0	0				8.05	100	8.05	0	8.05	0	8.05	0	8.05	0	8.05	0	8.05
			Egg 5	10.0708	27.475	18.25	1.08972	0	0	0	0	0	0	0	0	0	0	0	0	100	0	0	0	0	0	0	0	0	0	0	0	0	0				10.0708	100	10.0708	0	10.0708	0	10.0708	0	10.0708	0	10.0708	0	10.0708
			L1 1	16.2125	27.625	0	0	16	0.707107	0	0	0	0	0	0	0	0	0	0	0	0	100	0	0	0	0	0	0	0	0	0	0	0				16.2125	0	16.2125	100	16.2125	0	16.2125	0	16.2125	0	16.2125	0	16.2125
			L1 2	22.1958	27.525	0	0	15	2.91548	0	0	0	0	0	0	0	0	0	0	0	0	100	0	0	0	0	0	0	0	0	0	0	0				22.1958	0	22.1958	100	22.1958	0	22.1958	0	22.1958	0	22.1958	0	22.1958
			L1 3	29.125	27.525	0	0	17	3.08221	0	0	0	0	0	0	0	0	0	0	0	0	100	0	0	0	0	0	0	0	0	0	0	0				29.125	0	29.125	100	29.125	0	29.125	0	29.125	0	29.125	0	29.125
			L1 4	34.1833	27.45	0	0	2.75	2.04634	12.75	2.58602	0	0	0	0	0	0	0	0	0	0	17.687	12.6981	82.313	12.6981	0	0	0	0	0	0	0	0				34.1833	0	34.1833	17.687	34.1833	82.313	34.1833	0	34.1833	0	34.1833	0	34.1833
			L1 5	40.1417	27.65	0	0	0	0	17.5	0.5	0	0	0	0	0	0	0	0	0	0	0	0	100	0	0	0	0	0	0	0	0	0				40.1417	0	40.1417	0	40.1417	100	40.1417	0	40.1417	0	40.1417	0	40.1417
			L2 1	49.0583	27.525	0	0	0	0	17.5	1.80278	0	0	0	0	0	0	0	0	0	0	0	0	100	0	0	0	0	0	0	0	0	0				49.0583	0	49.0583	0	49.0583	100	49.0583	0	49.0583	0	49.0583	0	49.0583
			L2 2	58.0083	27.475	0	0	0	0	0.25	0.433013	18	1.22474	0	0	0	0	0	0	0	0	0	0	1.31579	2.27901	98.6842	2.27901	0	0	0	0	0	0				58.0083	0	58.0083	0	58.0083	1.31579	58.0083	98.6842	58.0083	0	58.0083	0	58.0083
			L2 3	67.1542	27.525	0	0	0	0	0	0	18.25	1.78536	0	0	0	0	0	0	0	0	0	0	0	0	100	0	0	0	0	0	0	0				67.1542	0	67.1542	0	67.1542	0	67.1542	100	67.1542	0	67.1542	0	67.1542
			L2 4	76.2667	27.5	0	0	0	0	0.25	0.433013	14	8.15475	0	0	0	0	0	0	0	0	0	0	1.85185	2.61891	98.1481	2.61891	0	0	0	0	0	0				76.2667	0	76.2667	0	76.2667	1.85185	76.2667	98.1481	76.2667	0	76.2667	0	76.2667
			L2 5	85.0917	27.475	0	0	0	0	0	0	9.5	7.53326	8.5	8.5	0	0	0	0	0	0	0	0	0	0	55.2632	44.7368	44.7368	44.7368	0	0	0	0				85.0917	0	85.0917	0	85.0917	0	85.0917	55.2632	85.0917	44.7368	85.0917	0	85.0917
			L3 1	101.054	27.525	0	0	0	0	0	0	5.75	4.60299	10.75	7.15454	0	0	0	0	0	0	0	0	0	0	40.9314	38.0487	59.0686	38.0487	0	0	0	0				101.054	0	101.054	0	101.054	0	101.054	40.9314	101.054	59.0686	101.054	0	101.054
			L3 2	117.108	27.525	0	0	0	0	0	0	0	0	14.75	4.71036	3.75	4.49305	0	0	0	0	0	0	0	0	0	0	79.4591	24.9503	20.5409	24.9503	0	0				117.108	0	117.108	0	117.108	0	117.108	0	117.108	79.4591	117.108	20.5409	117.108
			L3 3	133.067	27.525	0	0	0	0	0	0	0	0	1	1	17.5	2.06155	0	0	0	0	0	0	0	0	0	0	5.625	5.69402	94.375	5.69402	0	0				133.067	0	133.067	0	133.067	0	133.067	0	133.067	5.625	133.067	94.375	133.067
			L3 4	.	.	.	.	.	.	.	.	.	.	.	.	.	.	.	.	.	.	.	.	.	.	.	.	.	.	.	.	.	.				.	.	.	.	.	.	.	.	.	.	.	.	.
			L3 5	164.75	27.5	0	0	0	0	0	0	0	0	0	0	17.5	2.06155	0	0	0	0	0	0	0	0	0	0	0	0	100	0	0	0				164.75	0	164.75	0	164.75	0	164.75	0	164.75	0	164.75	100	164.75
			L3m 1	205.117	27.5	0	0	0	0	0	0	0	0	0	0	16.5	1.80278	0	0	0	0	0	0	0	0	0	0	0	0	100	0	0	0				205.117	0	205.117	0	205.117	0	205.117	0	205.117	0	205.117	100	205.117
			L3m 2	245	27.475	0	0	0	0	0	0	0	0	0	0	5.5	5.02494	11.5	5.72276	0	0	0	0	0	0	0	0	0	0	33.2843	30.3897	66.7157	30.3897				245	0	245	0	245	0	245	0	245	0	245	33.2843	245
			L3m 3	285	27.525	0	0	0	0	0	0	0	0	0	0	0.5	0.866025	14.75	1.29904	0	0	0	0	0	0	0	0	0	0	3.125	5.41266	96.875	5.41266				285	0	285	0	285	0	285	0	285	0	285	3.125	285
			L3m 4	325	27.5	0	0	0	0	0	0	0	0	0	0	0	0	17	1.87083	0	0	0	0	0	0	0	0	0	0	0	0	100	0				325	0	325	0	325	0	325	0	325	0	325	0	325
			L3m 5	325	27.5	0	0	0	0	0	0	0	0	0	0	0	0	17	1.41421	0	0	0	0	0	0	0	0	0	0	0	0	100	0				325	0	325	0	325	0	325	0	325	0	325	0	325
			P 1	325	27.5	0	0	0	0	0	0	0	0	0	0	0	0	15.5	1.65831	0	0	0	0	0	0	0	0	0	0	0	0	100	0				325	0	325	0	325	0	325	0	325	0	325	0	325
			P 2	325	27.5	0	0	0	0	0	0	0	0	0	0	0	0	18	1.41421	0	0	0	0	0	0	0	0	0	0	0	0	100	0				325	0	325	0	325	0	325	0	325	0	325	0	325
			P 3	325	27.5	0	0	0	0	0	0	0	0	0	0	0	0	18.25	1.47902	0	0	0	0	0	0	0	0	0	0	0	0	100	0				325	0	325	0	325	0	325	0	325	0	325	0	325
			P 4	325	27.5	0	0	0	0	0	0	0	0	0	0	0	0	17.25	1.92029	0	0	0	0	0	0	0	0	0	0	0	0	100	0				325	0	325	0	325	0	325	0	325	0	325	0	325
			P 5	325	27.5	0	0	0	0	0	0	0	0	0	0	0	0	16.5	3.27872	0	0	0	0	0	0	0	0	0	0	0	0	100	0				325	0	325	0	325	0	325	0	325	0	325	0	325
				Mean	27.4957
				SE	0.0656759
			% data formated for analysis in TableCurve 2D
			Time	Egg	Time	L1	Time	L2	Time	L3	Time	L3m	Time	P	Time	A		log(time)	Egg	log(time)	L1	log(time)	L2	log(time)	L3	log(time)	L3m	log(time)	P	log(time)	A
			0	100	0	0	0	0	0	0	0	0	0	0	0	0		0	100	0	0	0	0	0	0	0	0	0	0	0	0
			1.99167	100	1.99167	0	1.99167	0	1.99167	0	1.99167	0	1.99167	0	1.99167	0		0.299217	100	0.299217	0	0.299217	0	0.299217	0	0.299217	0	0.299217	0	0.299217	0
			4.04167	100	4.04167	0	4.04167	0	4.04167	0	4.04167	0	4.04167	0	4.04167	0		0.60656	100	0.60656	0	0.60656	0	0.60656	0	0.60656	0	0.60656	0	0.60656	0
			6.05	100	6.05	0	6.05	0	6.05	0	6.05	0	6.05	0	6.05	0		0.781755	100	0.781755	0	0.781755	0	0.781755	0	0.781755	0	0.781755	0	0.781755	0
			8.05	100	8.05	0	8.05	0	8.05	0	8.05	0	8.05	0	8.05	0		0.905796	100	0.905796	0	0.905796	0	0.905796	0	0.905796	0	0.905796	0	0.905796	0
			10.0708	100	10.0708	0	10.0708	0	10.0708	0	10.0708	0	10.0708	0	10.0708	0		1.00307	100	1.00307	0	1.00307	0	1.00307	0	1.00307	0	1.00307	0	1.00307	0
			16.2125	0	16.2125	100	16.2125	0	16.2125	0	16.2125	0	16.2125	0	16.2125	0		1.20985	0	1.20985	100	1.20985	0	1.20985	0	1.20985	0	1.20985	0	1.20985	0
			22.1958	0	22.1958	100	22.1958	0	22.1958	0	22.1958	0	22.1958	0	22.1958	0		1.34627	0	1.34627	100	1.34627	0	1.34627	0	1.34627	0	1.34627	0	1.34627	0
			29.125	0	29.125	100	29.125	0	29.125	0	29.125	0	29.125	0	29.125	0		1.46427	0	1.46427	100	1.46427	0	1.46427	0	1.46427	0	1.46427	0	1.46427	0
			34.1833	0	34.1833	17.687	34.1833	82.313	34.1833	0	34.1833	0	34.1833	0	34.1833	0		1.53381	0	1.53381	17.687	1.53381	82.313	1.53381	0	1.53381	0	1.53381	0	1.53381	0
			40.1417	0	40.1417	0	40.1417	100	40.1417	0	40.1417	0	40.1417	0	40.1417	0		1.6036	0	1.6036	0	1.6036	100	1.6036	0	1.6036	0	1.6036	0	1.6036	0
			49.0583	0	49.0583	0	49.0583	100	49.0583	0	49.0583	0	49.0583	0	49.0583	0		1.69071	0	1.69071	0	1.69071	100	1.69071	0	1.69071	0	1.69071	0	1.69071	0
			58.0083	0	58.0083	0	58.0083	1.31579	58.0083	98.6842	58.0083	0	58.0083	0	58.0083	0		1.76349	0	1.76349	0	1.76349	1.31579	1.76349	98.6842	1.76349	0	1.76349	0	1.76349	0
			67.1542	0	67.1542	0	67.1542	0	67.1542	100	67.1542	0	67.1542	0	67.1542	0		1.82707	0	1.82707	0	1.82707	0	1.82707	100	1.82707	0	1.82707	0	1.82707	0
			76.2667	0	76.2667	0	76.2667	1.85185	76.2667	98.1481	76.2667	0	76.2667	0	76.2667	0		1.88233	0	1.88233	0	1.88233	1.85185	1.88233	98.1481	1.88233	0	1.88233	0	1.88233	0
			85.0917	0	85.0917	0	85.0917	0	85.0917	55.2632	85.0917	44.7368	85.0917	0	85.0917	0		1.92989	0	1.92989	0	1.92989	0	1.92989	55.2632	1.92989	44.7368	1.92989	0	1.92989	0
			101.054	0	101.054	0	101.054	0	101.054	40.9314	101.054	59.0686	101.054	0	101.054	0		2.00455	0	2.00455	0	2.00455	0	2.00455	40.9314	2.00455	59.0686	2.00455	0	2.00455	0
			117.108	0	117.108	0	117.108	0	117.108	0	117.108	79.4591	117.108	20.5409	117.108	0		2.06859	0	2.06859	0	2.06859	0	2.06859	0	2.06859	79.4591	2.06859	20.5409	2.06859	0
			133.067	0	133.067	0	133.067	0	133.067	0	133.067	5.625	133.067	94.375	133.067	0		2.12407	0	2.12407	0	2.12407	0	2.12407	0	2.12407	5.625	2.12407	94.375	2.12407	0
			.	.	.	.	.	.	.	.	.	.	.	.	.	.		#VALUE!	.	#VALUE!	.	#VALUE!	.	#VALUE!	.	#VALUE!	.	#VALUE!	.	#VALUE!	.
			164.75	0	164.75	0	164.75	0	164.75	0	164.75	0	164.75	100	164.75	0		2.21683	0	2.21683	0	2.21683	0	2.21683	0	2.21683	0	2.21683	100	2.21683	0
			205.117	0	205.117	0	205.117	0	205.117	0	205.117	0	205.117	100	205.117	0		2.312	0	2.312	0	2.312	0	2.312	0	2.312	0	2.312	100	2.312	0
			245	0	245	0	245	0	245	0	245	0	245	33.2843	245	66.7157		2.38917	0	2.38917	0	2.38917	0	2.38917	0	2.38917	0	2.38917	33.2843	2.38917	66.7157
			285	0	285	0	285	0	285	0	285	0	285	3.125	285	96.875		2.45484	0	2.45484	0	2.45484	0	2.45484	0	2.45484	0	2.45484	3.125	2.45484	96.875
			325	0	325	0	325	0	325	0	325	0	325	0	325	100		2.51188	0	2.51188	0	2.51188	0	2.51188	0	2.51188	0	2.51188	0	2.51188	100
			325	0	325	0	325	0	325	0	325	0	325	0	325	100		2.51188	0	2.51188	0	2.51188	0	2.51188	0	2.51188	0	2.51188	0	2.51188	100
			325	0	325	0	325	0	325	0	325	0	325	0	325	100		2.51188	0	2.51188	0	2.51188	0	2.51188	0	2.51188	0	2.51188	0	2.51188	100
			325	0	325	0	325	0	325	0	325	0	325	0	325	100		2.51188	0	2.51188	0	2.51188	0	2.51188	0	2.51188	0	2.51188	0	2.51188	100
			325	0	325	0	325	0	325	0	325	0	325	0	325	100		2.51188	0	2.51188	0	2.51188	0	2.51188	0	2.51188	0	2.51188	0	2.51188	100
			325	0	325	0	325	0	325	0	325	0	325	0	325	100		2.51188	0	2.51188	0	2.51188	0	2.51188	0	2.51188	0	2.51188	0	2.51188	100
			325	0	325	0	325	0	325	0	325	0	325	0	325	100		2.51188	0	2.51188	0	2.51188	0	2.51188	0	2.51188	0	2.51188	0	2.51188	100
			% data formated for analysis in TableCurve 2D								Data used for Prism stage transitions analysis
			log(time)	L1	L2	L3	L3m	P	A		log(time)	L1	L2	L3	L3m	P	A
			0.299217	0	0	0	0	0	0		0.299217	0	0	0	0	0	0
			0.60656	0	0	0	0	0	0		0.60656	0	0	0	0	0	0
			0.781755	0	0	0	0	0	0		0.781755	0	0	0	0	0	0
			0.905796	0	0	0	0	0	0		0.905796	0	0	0	0	0	0
			1.00307	0	0	0	0	0	0		1.00307	0	0	0	0	0	0
			1.20985	100	0	0	0	0	0		1.20985	100	0	0	0	0	0
			1.34627	100	0	0	0	0	0		1.34627	100	0	0	0	0	0
			1.46427	100	0	0	0	0	0		1.46427		0	0	0	0	0
			1.53381	17.687	82.313	0	0	0	0		1.53381		82.313	0	0	0	0
			1.6036	0	100	0	0	0	0		1.6036		100	0	0	0	0
			1.69071	0	100	0	0	0	0		1.69071		100	0	0	0	0
			1.76349	0	1.31579	98.6842	0	0	0		1.76349			98.6842	0	0	0
			1.82707	0	0	100	0	0	0		1.82707			100	0	0	0
			1.88233	0	1.85185	98.1481	0	0	0		1.88233				0	0	0
			1.92989	0	0	55.2632	44.7368	0	0		1.92989				44.7368	0	0
			2.00455	0	0	40.9314	59.0686	0	0		2.00455				59.0686	0	0
			2.06859	0	0	0	79.4591	20.5409	0		2.06859				79.4591	20.5409	0
			2.12407	0	0	0	5.625	94.375	0		2.12407					94.375	0
			#VALUE!	.	.	.	.	.	.		#VALUE!					.	.
			2.21683	0	0	0	0	100	0		2.21683					100	0
			2.312	0	0	0	0	100	0		2.312					100	0
			2.38917	0	0	0	0	33.2843	66.7157		2.38917						66.7157
			2.45484	0	0	0	0	3.125	96.875		2.45484						96.875
			2.51188	0	0	0	0	0	100		2.51188						100
			2.51188	0	0	0	0	0	100		2.51188						100
			2.51188	0	0	0	0	0	100		2.51188
			2.51188	0	0	0	0	0	100		2.51188
			2.51188	0	0	0	0	0	100		2.51188
			2.51188	0	0	0	0	0	100		2.51188
			2.51188	0	0	0	0	0	100		2.51188
				From Prism dose analysis
			Gaussian Cumulative	E-L1	E-L2	E-L3	E-L3m	E-P	E-A		Gaussian Cum - Log		Dose Analysis- Log
			Log mean	1.11231	1.52551	1.7456	1.97957	2.08753	2.37754		mean	SE	mean	SE
			Log SE	0.000598574	0	0	0.00834145	3.19984e-06	0.00123986		1.11231	0.000598574	1.14028	5.38112e+18
			mean	12.9512	33.5358	55.6668	95.4037	122.329	238.528		1.52551		1.52957
			SE	1.00138	1	1	1.01939	1.00001	1.00286		1.7456		1.75278
											1.97957	0.00834145	1.9792	0.00879642
			Dose Analysis	E-L1	E-L2	E-L3	E-L3m	E-P	E-A		2.08753	3.19984e-06	2.08657	4.78281e-05
			Log mean	1.14028	1.52957	1.75278	1.9792	2.08657	2.37883		2.37754	0.00123986	2.37883	0.00099881
			Log SE	5.38112e+18	0	0	0.00879642	4.78281e-05	0.00099881
			mean	13.8128	33.8513	56.5947	95.3239	122.06	239.236
			SE	#NUM!	1	1	1.02046	1.00011	1.0023
[truncated: 74 more columns]

## Sheet: 30.0 C
			Original Data Counts
			Date	2013-11-03	2013-11-03	2013-11-03	2013-11-03	2013-11-03	2013-11-03	2013-11-03	2013-11-03	2013-11-03	2013-11-03	2013-11-03	2013-11-03	2013-11-03	2013-11-03	2013-11-03	2013-11-03	2013-11-03	2013-11-03	2013-11-03	2013-11-03	2013-11-04	2013-11-04	2013-11-04	2013-11-04	2013-11-04	2013-11-04	2013-11-04	2013-11-04	2013-11-04	2013-11-04	2013-11-04	2013-11-04	2013-11-04	2013-11-04	2013-11-04	2013-11-04	2013-11-05	2013-11-05	2013-11-05	2013-11-05	2013-11-05	2013-11-05	2013-11-05	2013-11-05	2013-11-05	2013-11-05
			Time Pulled (sampled)	15:33:00	15:35:00	15:36:00	15:37:00	17:30:00	17:32:00	17:33:00	17:34:00	19:30:00	19:32:00	19:35:00	19:40:00	21:31:00	21:33:00	21:35:00	21:40:00	23:30:00	23:33:00	23:36:00	23:40:00	05:30:00	05:39:00	05:46:00	05:52:00	11:31:00	11:34:00	11:37:00	11:41:00	18:30:00	18:36:00	18:41:00	18:45:00	23:30:00	23:35:00	23:41:00	23:44:00	05:40:00	05:46:00	05:48:00	05:51:00	14:30:00	14:35:00	14:40:00	14:41:00	21:30:00	21:35:00
Coding			Sample	E1	E1	E1	E1	E2	E2	E2	E2	E3	E3	E3	E3	E4	E4	E4	E4	E5	E5	E5	E5	F1	F1	F1	F1	F2	F2	F2	F2	F3	F3	F3	F3	F4	F4	F4	F4	F5	F5	F5	F5	S1	S1	S1	S1	S2	S2
New	Old		Replication	1	2	3	4	1	2	3	4	1	2	3	4	1	2	3	4	1	2	3	4	1	2	3	4	1	2	3	4	1	2	3	4	1	2	3	4	1	2	3	4	1	2	3	4	1	2
x.0=egg	(E)-egg		Temperature	30.5	30.4	30.5	31.1	30.1	30.1	30.1	31.3	30.1	30	30.1	30.4	29.9	30.1	29.7	29.1	29.9	30	29.9	29.1	30	30	30.4	30.8	30	30	30	28.7	30	30	30	29.8	29.9	29.9	29.9	29.1	30.1	30	30.4	30.6	30	30	30	29.7	29.9	30
x.1=development	(d)-development	Number of Individual	1	0	0	0	0	0	0	0	0	0	0	0	0	0	0	0	0	0	0	0.1	0	1	1	1	1	1	1	1	1	1	1	1	1	1	1	2	2	2	2	2	2	3	2	3.2	2	3	2
x.2=emerging/molting	(e)-emerging		2	0	0	0	0	0	0	0	0	0	0	0.1	0	0.1	0.1	0.1	0.1	0	0.1	0.1	0.1	1	1	1	1	1	1	1	1	1.3	1	1	1	2	1	2	2	2	2	2	2	3	2	3.2	2	3	2
	(m)-molting		3	0	0	0	0	0.1	0	0	0	0	0	0.1	0	0.1	0.1	0.1	0.1	0.1	0.1	0.1	0.1	1	1	1	1	1	1	1	1	1.3	1	1	1	2	2	2	2	2	2	2	2	3	2.3	3	2	3	3
x.3=slits faint	(3f)-slits faint		4	0	0	0	0	0.1	0	0	0	0	0.1	0.1	0.1	0.1	0.1	0.1	0.1	0.1	0.1	0.1	0.1	1	1	1	1	1	1	1	1	1.3	1	1.3	1	2	2	2	2	2	2	2	2	3	2.3	3	2	3	3
x.4=slits prominent	(3p)-slits prominent		5	0	0	0	0	0.1	0	0	0	0	0.1	0.1	0.1	0.1	0.1	0.1	0.1	0.1	0.1	0.1	0.1	1	1	1	1	1	1	1	1	2.2	1.3	1.3	1	2	2	2	2	2	2	2	2	3	2.3	3	2	3	3
x.5=early pupa	(light)		6	0	0	0	0	0.1	0	0	0	0	0.1	0.1	0.1	0.1	0.1	0.1	0.1	0.1	0.1	0.1	0.1	1	1	1	1	1	1	1	1	2	1.3	1.3	1	2	2	2	2	2	2	2	2	3	2.3	3	2	3	3
x.6=late pupa	(dark)		7	0	0	0	0	0.1	0	0	0	0.1	0.1	0.1	0.1	0.1	0.1	0.1	0.1	0.1	0.1	0.1	0.1	1	1	1	1	1	1	1	1	2	1.3	1.3	1	2	2	2	2	2	2	2	2	3	2.3	3	2.3	3	3
x.9=dead	(X)-dead		8	0	0	0	0	0.1	0	0	0	0.1	0.1	0.1	0.1	0.1	0.1	0.1	0.1	0.1	0.1	0.1	0.1	1	1	1	1	1	1	1	1	2	1.3	1.3	1	2	2	2	2	2	2	2	2	3	2.3	3	2.3	3	3
			9	0	0	0	0	0.1	0	0	0	0.1	0.1	0.1	0.1	0.1	0.1	0.1	0.1	0.1	0.1	0.1	0.1	1	1	1	1	1	1	1	1	2	2.2	1.3	1	2	2	2	2	2	2	2	2	3	2.3	3	2.3	3	3
Egg for sample E4 and E5 counted as dead			10	0	0	0	0	0.1	0	0.1	0	0.1	0.1	0.1	0.1	0.1	0.1	0.1	0.1	0.1	0.1	0.1	0.1	1	1	1	1	1	1	1	1	2	2	1.3	1.3	2	2	2	2	2	2	2	2	3	2.3	3	2.3	3	3
			11	0	0	0	0	0.1	0	0.1	0	0.1	0.1	0.1	0.1	0.1	0.1	0.1	0.1	0.1	0.1	0.1	0.1	1	1	1	1	1	1	1	1	2	2	1.3	1.3	2	2	2	2	2	2	2	2	3	3	3	2.3	3	3
0-egg			12	0	0	0	0	0.1	0	0.1	0.1	0.1	0.1	0.1	0.1	0.1	0.1	0.1	0.1	0.1	0.1	0.1	0.1	1	1	1	1	1	1	1	1	2	2	1.3	1.3	2	2	2	2	2	2	2	2	3	3	3	2.3	3	3
1-1st			13	0	0	0	0	0.1	0	0.1	0.1	0.1	0.1	0.1	0.1	0.1	0.1	0.1	0.1	0.1	0.1	0.1	0.1	1	1	1	1	1	1	1	1	2	2	1.3	1.3	2	2	2	2	2	2	2	2	3	3	3	3.2	3	3
2-2nd			14	0	0	0	0	0.1	0	0.1	0.1	0.1	0.1	0.1	0.1	0.1	0.1	0.1	0.1	0.1	0.1	0.1	0.1	1	1	1	.	1	.	1	1	2	2	1.3	1.3	2	2	2	2	2	2	2	2	3	3	3	3	3	3
3-3rd			15	0	0	0	0	0.1	0.1	0.1	0.1	0.1	0.1	0.1	0.1	0.1	0.1	0.1	0.1	0.1	0.1	0.1	0.1	1	1	1	.	1	.	1	1	2	2	2.2	1.3	2	2	2	2	2	2	2	2	3	3	3	3	3	3
4-3m			16	0	0	0	0	0.1	0.1	0.1	0.1	0.1	0.1	0.1	0.1	0.1	0.1	0.1	0.1	1.2	0.1	0.1	0.1	1	1	1	.	1	.	1	1	2	2	2	1.3	2	2	2	2	.	2	.	2	3	3	3	.	3	3
5-Pupa			17	0	0	0	0	0.1	0.1	0.1	0.1	0.1	0.1	0.1	0.1	0.1	0.1	0.1	0.1	1.2	1	0.1	0.1	1	1	1	.	1	.	1	.	2	2	2	1.3	2	2	2	2	.	2	.	.	3	3	3	.	3	3
6-Adult			18	0	0	0	0	0.1	0.1	0.1	0.1	0.1	0.1	0.1	0.1	0.1	0.1	0.1	0.1	1	1	0.1	0.1	1	1	1	.	.	.	1	.	2	2	2	1.3	2	.	.	.	.	.	.	.	3	.	.	.	.	.
			19	0	0	0	0	0.1	0.1	0.1	0.1	0.1	0.1	0.1	0.1	0.1	0.1	0.1	0.1	1	1	0.1	0.1	.	.	1	.	.	.	1	.	2	.	2	2.2	2	.	.	.	.	.	.	.	3	.	.	.	.	.
			20	0	0	0	0	0.1	0.1	0.1	0.1	0.1	0.1	.	0.1	0.1	.	0.1	0.1	1	1	1.2	1.2	.	.	.	.	.	.	1	.	.	.	2	2	.	.	.	.	.	.	.	.	.	.	.	.	.	.
			21	.	.	.	.	.	.	.	.	.	.	.	.	0.1	.	.	.	.	.	.	.	.	.	.	.	.	.	1	.	.	.	.	.	.	.	.	.	.	.	.	.	.	.	.	.	.	.
			22	.	.	.	.	.	.	.	.	.	.	.	.	.	.	.	.	.	.	.	.	.	.	.	.	.	.	.	.	.	.	.	.	.	.	.	.	.	.	.	.	.	.	.	.	.	.
			23	.	.	.	.	.	.	.	.	.	.	.	.	.	.	.	.	.	.	.	.	.	.	.	.	.	.	.	.	.	.	.	.	.	.	.	.	.	.	.	.	.	.	.	.	.	.
			24	.	.	.	.	.	.	.	.	.	.	.	.	.	.	.	.	.	.	.	.	.	.	.	.	.	.	.	.	.	.	.	.	.	.	.	.	.	.	.	.	.	.	.	.	.	.
			25	.	.	.	.	.	.	.	.	.	.	.	.	.	.	.	.	.	.	.	.	.	.	.	.	.	.	.	.	.	.	.	.	.	.	.	.	.	.	.	.	.	.	.	.	.	.
		Summary of Raw Data
		start date	2013-11-03
		start time	13:30:00
			sampling stage	E1				E2				E3				E4				E5				F1				F2				F3				F4				F5				S1				S2
	When all adults are dead, any remaining pupae are (hand) scored as dead (30.0 at M3).	These values copied or calculated from orignal (raw) data in table above	rep	1	2	3	4	1	2	3	4	1	2	3	4	1	2	3	4	1	2	3	4	1	2	3	4	1	2	3	4	1	2	3	4	1	2	3	4	1	2	3	4	1	2	3	4	1	2
			sample date	2013-11-03	2013-11-03	2013-11-03	2013-11-03	2013-11-03	2013-11-03	2013-11-03	2013-11-03	2013-11-03	2013-11-03	2013-11-03	2013-11-03	2013-11-03	2013-11-03	2013-11-03	2013-11-03	2013-11-03	2013-11-03	2013-11-03	2013-11-03	2013-11-04	2013-11-04	2013-11-04	2013-11-04	2013-11-04	2013-11-04	2013-11-04	2013-11-04	2013-11-04	2013-11-04	2013-11-04	2013-11-04	2013-11-04	2013-11-04	2013-11-04	2013-11-04	2013-11-05	2013-11-05	2013-11-05	2013-11-05	2013-11-05	2013-11-05	2013-11-05	2013-11-05	2013-11-05	2013-11-05
			sample time	15:33:00	15:35:00	15:36:00	15:37:00	17:30:00	17:32:00	17:33:00	17:34:00	19:30:00	19:32:00	19:35:00	19:40:00	21:31:00	21:33:00	21:35:00	21:40:00	23:30:00	23:33:00	23:36:00	23:40:00	05:30:00	05:39:00	05:46:00	05:52:00	11:31:00	11:34:00	11:37:00	11:41:00	18:30:00	18:36:00	18:41:00	18:45:00	23:30:00	23:35:00	23:41:00	23:44:00	05:40:00	05:46:00	05:48:00	05:51:00	14:30:00	14:35:00	14:40:00	14:41:00	21:30:00	21:35:00
			elapsed days hours:min	02:03:00	02:05:00	02:06:00	02:07:00	04:00:00	04:02:00	04:03:00	04:04:00	06:00:00	06:02:00	06:05:00	06:10:00	08:01:00	08:03:00	08:05:00	08:10:00	10:00:00	10:03:00	10:06:00	10:10:00	16:00:00	16:09:00	16:16:00	16:22:00	22:01:00	22:04:00	22:07:00	22:11:00	1900-01-01 05:00:00	1900-01-01 05:06:00	1900-01-01 05:11:00	1900-01-01 05:15:00	1900-01-01 10:00:00	1900-01-01 10:05:00	1900-01-01 10:11:00	1900-01-01 10:14:00	1900-01-01 16:10:00	1900-01-01 16:16:00	1900-01-01 16:18:00	1900-01-01 16:21:00	1900-01-02 01:00:00	1900-01-02 01:05:00	1900-01-02 01:10:00	1900-01-02 01:11:00	1900-01-02 08:00:00	1900-01-02 08:05:00
			total elapsed dec hours	2.05	2.08333	2.1	2.11667	4	4.03333	4.05	4.06667	6	6.03333	6.08333	6.16667	8.01667	8.05	8.08333	8.16667	10	10.05	10.1	10.1667	16	16.15	16.2667	16.3667	22.0167	22.0667	22.1167	22.1833	29	29.1	29.1833	29.25	34	34.0833	34.1833	34.2333	40.1667	40.2667	40.3	40.35	49	49.0833	49.1667	49.1833	56	56.0833
			temp ° C	30.5	30.4	30.5	31.1	30.1	30.1	30.1	31.3	30.1	30	30.1	30.4	29.9	30.1	29.7	29.1	29.9	30	29.9	29.1	30	30	30.4	30.8	30	30	30	28.7	30	30	30	29.8	29.9	29.9	29.9	29.1	30.1	30	30.4	30.6	30	30	30	29.7	29.9	30
Coding		0	egg	20	20	20	20	2	14	9	11	6	3	1	3	1	1	1	1	2	1	0	1	0	0	0	0	0	0	0	0	0	0	0	0	0	0	0	0	0	0	0	0	0	0	0	0	0	0
New	Old	0.1	egg w/ develop.	0	0	0	0	18	6	11	9	14	17	18	17	20	18	19	19	13	15	19	17	0	0	0	0	0	0	0	0	0	0	0	0	0	0	0	0	0	0	0	0	0	0	0	0	0	0
x.0=egg	(E)-egg	0.9	egg dead	0	0	0	0	0	0	0	0	0	0	0	0	0	0	0	0	0	0	0	0	0	0	0	0	0	0	0	0	0	0	0	0	0	0	0	0	0	0	0	0	0	0	0	0	0	0
x.1=development	(d)-development	1	1st stage	0	0	0	0	0	0	0	0	0	0	0	0	0	0	0	0	3	4	0	0	18	18	19	13	17	13	21	16	1	4	3	9	1	2	0	0	0	0	0	0	0	0	0	0	0	0
x.2=emerging/molting	(e)-emerging	1.2	1st emerging	0	0	0	0	0	0	0	0	0	0	0	0	0	0	0	0	2	0	1	1	0	0	0	0	0	0	0	0	0	0	0	0	0	0	0	0	0	0	0	0	0	0	0	0	0	0
	(m)-molting	1.3	next stage slits faint	0	0	0	0	0	0	0	0	0	0	0	0	0	0	0	0	0	0	0	0	0	0	0	0	0	0	0	0	3	4	11	9	0	0	0	0	0	0	0	0	0	0	0	0	0	0
x.3=slits faint	(3f)-slits faint	1.4	next stage slits prom.	0	0	0	0	0	0	0	0	0	0	0	0	0	0	0	0	0	0	0	0	0	0	0	0	0	0	0	0	0	0	0	0	0	0	0	0	0	0	0	0	0	0	0	0	0	0
x.4=slits prominent	(3p)-slits prominent	1.9	1st dead	0	0	0	0	0	0	0	0	0	0	0	0	0	0	0	0	0	0	0	0	0	0	0	0	0	0	0	0	0	0	0	0	0	0	0	0	0	0	0	0	0	0	0	0	0	0
x.5=early pupa	(light)	2	2nd stage	0	0	0	0	0	0	0	0	0	0	0	0	0	0	0	0	0	0	0	0	0	0	0	0	0	0	0	0	14	9	5	1	18	15	17	17	15	17	15	16	0	2	0	6	0	2
x.6=late pupa	(dark)	2.2	2nd emerging	0	0	0	0	0	0	0	0	0	0	0	0	0	0	0	0	0	0	0	0	0	0	0	0	0	0	0	0	1	1	1	1	0	0	0	0	0	0	0	0	0	0	0	0	0	0
x.9=dead	(X)-dead	2.3	next stage slits faint	0	0	0	0	0	0	0	0	0	0	0	0	0	0	0	0	0	0	0	0	0	0	0	0	0	0	0	0	0	0	0	0	0	0	0	0	0	0	0	0	0	8	0	6	0	0
		2.4	next stage slits prom.	0	0	0	0	0	0	0	0	0	0	0	0	0	0	0	0	0	0	0	0	0	0	0	0	0	0	0	0	0	0	0	0	0	0	0	0	0	0	0	0	0	0	0	0	0	0
Egg for sample E4 and E5 counted as dead		2.9	2nd dead	0	0	0	0	0	0	0	0	0	0	0	0	0	0	0	0	0	0	0	0	0	0	0	0	0	0	0	0	0	0	0	0	0	0	0	0	0	0	0	0	0	0	0	0	0	0
		3	3rd stage	0	0	0	0	0	0	0	0	0	0	0	0	0	0	0	0	0	0	0	0	0	0	0	0	0	0	0	0	0	0	0	0	0	0	0	0	0	0	0	0	19	7	15	2	17	15
0-egg		3.2	3rd emerging	0	0	0	0	0	0	0	0	0	0	0	0	0	0	0	0	0	0	0	0	0	0	0	0	0	0	0	0	0	0	0	0	0	0	0	0	0	0	0	0	0	0	2	1	0	0
1-1st		3.3	next stage slits faint	0	0	0	0	0	0	0	0	0	0	0	0	0	0	0	0	0	0	0	0	0	0	0	0	0	0	0	0	0	0	0	0	0	0	0	0	0	0	0	0	0	0	0	0	0	0
2-2nd		3.4	next stage slits prom.	0	0	0	0	0	0	0	0	0	0	0	0	0	0	0	0	0	0	0	0	0	0	0	0	0	0	0	0	0	0	0	0	0	0	0	0	0	0	0	0	0	0	0	0	0	0
3-3rd		3.9	3rd dead	0	0	0	0	0	0	0	0	0	0	0	0	0	0	0	0	0	0	0	0	0	0	0	0	0	0	0	0	0	0	0	0	0	0	0	0	0	0	0	0	0	0	0	0	0	0
4-3m		4	3rd migratory	0	0	0	0	0	0	0	0	0	0	0	0	0	0	0	0	0	0	0	0	0	0	0	0	0	0	0	0	0	0	0	0	0	0	0	0	0	0	0	0	0	0	0	0	0	0
5-Pupa		4.9	3rd mig. Dead	0	0	0	0	0	0	0	0	0	0	0	0	0	0	0	0	0	0	0	0	0	0	0	0	0	0	0	0	0	0	0	0	0	0	0	0	0	0	0	0	0	0	0	0	0	0
6-Adult		5	pupa	0	0	0	0	0	0	0	0	0	0	0	0	0	0	0	0	0	0	0	0	0	0	0	0	0	0	0	0	0	0	0	0	0	0	0	0	0	0	0	0	0	0	0	0	0	0
		5.5	early/light pupa	0	0	0	0	0	0	0	0	0	0	0	0	0	0	0	0	0	0	0	0	0	0	0	0	0	0	0	0	0	0	0	0	0	0	0	0	0	0	0	0	0	0	0	0	0	0
		5.6	late/dark pupa	0	0	0	0	0	0	0	0	0	0	0	0	0	0	0	0	0	0	0	0	0	0	0	0	0	0	0	0	0	0	0	0	0	0	0	0	0	0	0	0	0	0	0	0	0	0
		5.9	pupa dead	0	0	0	0	0	0	0	0	0	0	0	0	0	0	0	0	0	0	0	0	0	0	0	0	0	0	0	0	0	0	0	0	0	0	0	0	0	0	0	0	0	0	0	0	0	0
		6	adult	0	0	0	0	0	0	0	0	0	0	0	0	0	0	0	0	0	0	0	0	0	0	0	0	0	0	0	0	0	0	0	0	0	0	0	0	0	0	0	0	0	0	0	0	0	0
		6.2	adult emerging	0	0	0	0	0	0	0	0	0	0	0	0	0	0	0	0	0	0	0	0	0	0	0	0	0	0	0	0	0	0	0	0	0	0	0	0	0	0	0	0	0	0	0	0	0	0
		Transposed Data from Raw Data Table
transpose fcn (crt-shift-enter)		Samp	Rep	Time	Temp	egg	egg w/ develop.	egg dead	1st stage	1st emerging	next stage slits faint	next stage slits prom.	1st dead	2nd stage	2nd emerging	next stage slits faint	next stage slits prom.	2nd dead	3rd stage	3rd emerging	next stage slits faint	next stage slits prom.	3rd dead	3rd migratory	3rd mig. Dead	pupa	early/light pupa	late/dark pupa	pupa dead	adult	adult emerging
MUST select entire array range to enter, or delete		E1	1	2.05	30.5	20	0	0	0	0	0	0	0	0	0	0	0	0	0	0	0	0	0	0	0	0	0	0	0	0	0
range is (e41:dt68)		E1	2	2.08333	30.4	20	0	0	0	0	0	0	0	0	0	0	0	0	0	0	0	0	0	0	0	0	0	0	0	0	0
		E1	3	2.1	30.5	20	0	0	0	0	0	0	0	0	0	0	0	0	0	0	0	0	0	0	0	0	0	0	0	0	0
		E1	4	2.11667	31.1	20	0	0	0	0	0	0	0	0	0	0	0	0	0	0	0	0	0	0	0	0	0	0	0	0	0
		E2	1	4	30.1	2	18	0	0	0	0	0	0	0	0	0	0	0	0	0	0	0	0	0	0	0	0	0	0	0	0
		E2	2	4.03333	30.1	14	6	0	0	0	0	0	0	0	0	0	0	0	0	0	0	0	0	0	0	0	0	0	0	0	0
		E2	3	4.05	30.1	9	11	0	0	0	0	0	0	0	0	0	0	0	0	0	0	0	0	0	0	0	0	0	0	0	0
		E2	4	4.06667	31.3	11	9	0	0	0	0	0	0	0	0	0	0	0	0	0	0	0	0	0	0	0	0	0	0	0	0
		E3	1	6	30.1	6	14	0	0	0	0	0	0	0	0	0	0	0	0	0	0	0	0	0	0	0	0	0	0	0	0
		E3	2	6.03333	30	3	17	0	0	0	0	0	0	0	0	0	0	0	0	0	0	0	0	0	0	0	0	0	0	0	0
		E3	3	6.08333	30.1	1	18	0	0	0	0	0	0	0	0	0	0	0	0	0	0	0	0	0	0	0	0	0	0	0	0
		E3	4	6.16667	30.4	3	17	0	0	0	0	0	0	0	0	0	0	0	0	0	0	0	0	0	0	0	0	0	0	0	0
		E4	1	8.01667	29.9	1	20	0	0	0	0	0	0	0	0	0	0	0	0	0	0	0	0	0	0	0	0	0	0	0	0
		E4	2	8.05	30.1	1	18	0	0	0	0	0	0	0	0	0	0	0	0	0	0	0	0	0	0	0	0	0	0	0	0
		E4	3	8.08333	29.7	1	19	0	0	0	0	0	0	0	0	0	0	0	0	0	0	0	0	0	0	0	0	0	0	0	0
		E4	4	8.16667	29.1	1	19	0	0	0	0	0	0	0	0	0	0	0	0	0	0	0	0	0	0	0	0	0	0	0	0
		E5	1	10	29.9	2	13	0	3	2	0	0	0	0	0	0	0	0	0	0	0	0	0	0	0	0	0	0	0	0	0
		E5	2	10.05	30	1	15	0	4	0	0	0	0	0	0	0	0	0	0	0	0	0	0	0	0	0	0	0	0	0	0
		E5	3	10.1	29.9	0	19	0	0	1	0	0	0	0	0	0	0	0	0	0	0	0	0	0	0	0	0	0	0	0	0
		E5	4	10.1667	29.1	1	17	0	0	1	0	0	0	0	0	0	0	0	0	0	0	0	0	0	0	0	0	0	0	0	0
		F1	1	16	30	0	0	0	18	0	0	0	0	0	0	0	0	0	0	0	0	0	0	0	0	0	0	0	0	0	0
		F1	2	16.15	30	0	0	0	18	0	0	0	0	0	0	0	0	0	0	0	0	0	0	0	0	0	0	0	0	0	0
		F1	3	16.2667	30.4	0	0	0	19	0	0	0	0	0	0	0	0	0	0	0	0	0	0	0	0	0	0	0	0	0	0
		F1	4	16.3667	30.8	0	0	0	13	0	0	0	0	0	0	0	0	0	0	0	0	0	0	0	0	0	0	0	0	0	0
		F2	1	22.0167	30	0	0	0	17	0	0	0	0	0	0	0	0	0	0	0	0	0	0	0	0	0	0	0	0	0	0
		F2	2	22.0667	30	0	0	0	13	0	0	0	0	0	0	0	0	0	0	0	0	0	0	0	0	0	0	0	0	0	0
		F2	3	22.1167	30	0	0	0	21	0	0	0	0	0	0	0	0	0	0	0	0	0	0	0	0	0	0	0	0	0	0
		F2	4	22.1833	28.7	0	0	0	16	0	0	0	0	0	0	0	0	0	0	0	0	0	0	0	0	0	0	0	0	0	0
		F3	1	29	30	0	0	0	1	0	3	0	0	14	1	0	0	0	0	0	0	0	0	0	0	0	0	0	0	0	0
		F3	2	29.1	30	0	0	0	4	0	4	0	0	9	1	0	0	0	0	0	0	0	0	0	0	0	0	0	0	0	0
		F3	3	29.1833	30	0	0	0	3	0	11	0	0	5	1	0	0	0	0	0	0	0	0	0	0	0	0	0	0	0	0
		F3	4	29.25	29.8	0	0	0	9	0	9	0	0	1	1	0	0	0	0	0	0	0	0	0	0	0	0	0	0	0	0
		F4	1	34	29.9	0	0	0	1	0	0	0	0	18	0	0	0	0	0	0	0	0	0	0	0	0	0	0	0	0	0
		F4	2	34.0833	29.9	0	0	0	2	0	0	0	0	15	0	0	0	0	0	0	0	0	0	0	0	0	0	0	0	0	0
		F4	3	34.1833	29.9	0	0	0	0	0	0	0	0	17	0	0	0	0	0	0	0	0	0	0	0	0	0	0	0	0	0
		F4	4	34.2333	29.1	0	0	0	0	0	0	0	0	17	0	0	0	0	0	0	0	0	0	0	0	0	0	0	0	0	0
		F5	1	40.1667	30.1	0	0	0	0	0	0	0	0	15	0	0	0	0	0	0	0	0	0	0	0	0	0	0	0	0	0
		F5	2	40.2667	30	0	0	0	0	0	0	0	0	17	0	0	0	0	0	0	0	0	0	0	0	0	0	0	0	0	0
		F5	3	40.3	30.4	0	0	0	0	0	0	0	0	15	0	0	0	0	0	0	0	0	0	0	0	0	0	0	0	0	0
		F5	4	40.35	30.6	0	0	0	0	0	0	0	0	16	0	0	0	0	0	0	0	0	0	0	0	0	0	0	0	0	0
		S1	1	49	30	0	0	0	0	0	0	0	0	0	0	0	0	0	19	0	0	0	0	0	0	0	0	0	0	0	0
		S1	2	49.0833	30	0	0	0	0	0	0	0	0	2	0	8	0	0	7	0	0	0	0	0	0	0	0	0	0	0	0
		S1	3	49.1667	30	0	0	0	0	0	0	0	0	0	0	0	0	0	15	2	0	0	0	0	0	0	0	0	0	0	0
		S1	4	49.1833	29.7	0	0	0	0	0	0	0	0	6	0	6	0	0	2	1	0	0	0	0	0	0	0	0	0	0	0
		S2	1	56	29.9	0	0	0	0	0	0	0	0	0	0	0	0	0	17	0	0	0	0	0	0	0	0	0	0	0	0
		S2	2	56.0833	30	0	0	0	0	0	0	0	0	2	0	0	0	0	15	0	0	0	0	0	0	0	0	0	0	0	0
		S2	3	56.1167	29.7	0	0	0	0	0	0	0	0	0	0	0	0	0	18	0	0	0	0	0	0	0	0	0	0	0	0
		S2	4	56.1667	29	0	0	0	0	0	0	0	0	0	0	0	0	0	18	0	0	0	0	0	0	0	0	0	0	0	0
		S3	1	64.0667	30.1	0	0	0	0	0	0	0	0	0	0	0	0	0	17	0	0	0	1	0	0	0	0	0	0	0	0
		S3	2	64.1167	30.1	0	0	0	0	0	0	0	0	0	0	0	0	0	18	0	0	0	0	0	0	0	0	0	0	0	0
		S3	3	64.15	30.2	0	0	0	0	0	0	0	0	0	0	0	0	0	16	0	0	0	0	0	0	0	0	0	0	0	0
		S3	4	64.1667	30.6	0	0	0	0	0	0	0	0	0	0	0	0	0	18	0	0	0	0	0	0	0	0	0	0	0	0
		S4	1	72.0167	30.1	0	0	0	0	0	0	0	0	0	0	0	0	0	20	0	0	0	0	0	0	0	0	0	0	0	0
		S4	2	72.0667	30.1	0	0	0	0	0	0	0	0	0	0	0	0	0	2	0	0	0	0	14	0	0	0	0	0	0	0
		S4	3	72.1167	30.1	0	0	0	0	0	0	0	0	0	0	0	0	0	18	0	0	0	0	0	0	0	0	0	0	0	0
		S4	4	72.15	30	0	0	0	0	0	0	0	0	0	0	0	0	0	13	0	0	0	0	6	0	0	0	0	0	0	0
		S5	1	80.0333	29.9	0	0	0	0	0	0	0	0	0	0	0	0	0	0	0	0	0	0	19	0	0	0	0	0	0	0
		S5	2	80.0833	29.9	0	0	0	0	0	0	0	0	0	0	0	0	0	0	0	0	0	0	18	0	0	0	0	0	0	0
		S5	3	80.1167	29.7	0	0	0	0	0	0	0	0	0	0	0	0	0	17	0	0	0	0	0	0	0	0	0	0	0	0
		S5	4	80.1667	29.1	0	0	0	0	0	0	0	0	0	0	0	0	0	0	0	0	0	0	16	0	0	0	0	0	0	0
		T1	1	94	30	0	0	0	0	0	0	0	0	0	0	0	0	0	0	0	0	0	0	20	0	0	0	0	0	0	0
		T1	2	94	30	0	0	0	0	0	0	0	0	0	0	0	0	0	0	0	0	0	0	15	0	0	0	0	0	0	0
		T1	3	94	30	0	0	0	0	0	0	0	0	0	0	0	0	0	0	0	0	0	0	15	0	0	0	0	0	0	0
		T1	4	94	29.9	0	0	0	0	0	0	0	0	0	0	0	0	0	0	0	0	0	0	19	0	0	0	0	0	0	0
		T2	1	108	29.9	0	0	0	0	0	0	0	0	0	0	0	0	0	0	0	0	0	0	11	0	4	5	0	0	0	0
		T2	2	108.083	30	0	0	0	0	0	0	0	0	0	0	0	0	0	0	0	0	0	0	0	0	14	4	0	0	0	0
		T2	3	108.133	29.9	0	0	0	0	0	0	0	0	0	0	0	0	0	1	0	0	0	0	3	0	11	3	0	0	0	0
		T2	4	108.25	29.5	0	0	0	0	0	0	0	0	0	0	0	0	0	0	0	0	0	0	14	0	0	6	0	0	0	0
		T3	1	122	30	0	0	0	0	0	0	0	0	0	0	0	0	0	0	0	0	0	0	0	0	11	0	0	0	0	0
		T3	2	122	30	0	0	0	0	0	0	0	0	0	0	0	0	0	0	0	0	0	0	0	0	11	0	0	0	0	0
		T3	3	122.017	29.9	0	0	0	0	0	0	0	0	0	0	0	0	0	0	0	0	0	0	0	0	17	0	0	0	0	0
		T3	4	122.017	30	0	0	0	0	0	0	0	0	0	0	0	0	0	0	0	0	0	0	1	0	18	0	0	0	0	0
		T4	1	136	30	0	0	0	0	0	0	0	0	0	0	0	0	0	0	0	0	0	0	0	0	19	0	0	0	0	0
		T4	2	136.033	30.1	0	0	0	0	0	0	0	0	0	0	0	0	0	0	0	0	0	0	1	0	18	0	0	0	0	0
		T4	3	136.117	30.2	0	0	0	0	0	0	0	0	0	0	0	0	0	0	0	0	0	0	0	0	20	0	0	0	0	0
		T4	4	136.167	30.3	0	0	0	0	0	0	0	0	0	0	0	0	0	0	0	0	0	0	0	0	15	0	0	0	0	0
		T5	1	149	30	0	0	0	0	0	0	0	0	0	0	0	0	0	0	0	0	0	0	0	0	20	0	0	0	0	0
		T5	2	149.083	30	0	0	0	0	0	0	0	0	0	0	0	0	0	0	0	0	0	0	0	0	10	0	0	0	0	0
		T5	3	149.167	30.1	0	0	0	0	0	0	0	0	0	0	0	0	0	0	0	0	0	0	0	0	16	0	0	0	0	0
		T5	4	149.2	29.6	0	0	0	0	0	0	0	0	0	0	0	0	0	0	0	0	0	0	0	0	20	0	0	0	0	0
		M1	1	185	30.1	0	0	0	0	0	0	0	0	0	0	0	0	0	0	0	0	0	0	0	0	0	0	19	0	0	0
		M1	2	185.083	30.2	0	0	0	0	0	0	0	0	0	0	0	0	0	0	0	0	0	0	0	0	18	0	0	1	0	0
		M1	3	185.133	30.1	0	0	0	0	0	0	0	0	0	0	0	0	0	0	0	0	0	0	0	0	16	0	0	0	0	0
		M1	4	185.183	30.6	0	0	0	0	0	0	0	0	0	0	0	0	0	0	0	0	0	0	0	0	15	0	0	0	0	0
		M2	1	220	30	0	0	0	0	0	0	0	0	0	0	0	0	0	0	0	0	0	0	0	0	3	0	0	0	7	0
		M2	2	220.067	30	0	0	0	0	0	0	0	0	0	0	0	0	0	0	0	0	0	0	0	0	1	0	0	0	17	1
		M2	3	220.133	30	0	0	0	0	0	0	0	0	0	0	0	0	0	0	0	0	0	0	0	0	2	0	0	0	18	0
		M2	4	220.2	29.8	0	0	0	0	0	0	0	0	0	0	0	0	0	0	0	0	0	0	0	0	4	0	0	0	14	0
		M3	1	255	30	0	0	0	0	0	0	0	0	0	0	0	0	0	0	0	0	0	0	0	0	0	0	0	4	15	0
		M3	2	255	30	0	0	0	0	0	0	0	0	0	0	0	0	0	0	0	0	0	0	0	0	0	0	0	0	15	0
		M3	3	255	30	0	0	0	0	0	0	0	0	0	0	0	0	0	0	0	0	0	0	0	0	0	0	0	0	19	0
		M3	4	255	29.7	0	0	0	0	0	0	0	0	0	0	0	0	0	0	0	0	0	0	0	0	0	0	0	0	17	1
		M4	1	255	30	0	0	0	0	0	0	0	0	0	0	0	0	0	0	0	0	0	0	0	0	0	0	0	0	14	0
		M4	2	255	30	0	0	0	0	0	0	0	0	0	0	0	0	0	0	0	0	0	0	0	0	0	0	0	1	16	0
		M4	3	255	30	0	0	0	0	0	0	0	0	0	0	0	0	0	0	0	0	0	0	0	0	0	0	0	0	19	0
		M4	4	255	29.7	0	0	0	0	0	0	0	0	0	0	0	0	0	0	0	0	0	0	0	0	0	0	0	0	17	0
		M5	1	255	30	0	0	0	0	0	0	0	0	0	0	0	0	0	0	0	0	0	0	0	0	0	0	0	0	17	0
		M5	2	255	30	0	0	0	0	0	0	0	0	0	0	0	0	0	0	0	0	0	0	0	1	0	0	0	0	19	0
		M5	3	255	30	0	0	0	0	0	0	0	0	0	0	0	0	0	0	0	0	0	0	0	0	0	0	0	1	19	0
		M5	4	255	29.7	0	0	0	0	0	0	0	0	0	0	0	0	0	0	0	0	0	0	0	0	0	0	0	2	16	0
		P1	1	255	30	0	0	0	0	0	0	0	0	0	0	0	0	0	0	0	0	0	0	0	0	0	0	0	0	19	0
		P1	2	255	30	0	0	0	0	0	0	0	0	0	0	0	0	0	0	0	0	0	0	0	0	0	0	0	0	19	0
		P1	3	255	30	0	0	0	0	0	0	0	0	0	0	0	0	0	0	0	0	0	0	0	0	0	0	0	0	18	0
		P1	4	255	29.7	0	0	0	0	0	0	0	0	0	0	0	0	0	0	0	0	0	0	0	0	0	0	0	0	18	0
		P2	1	255	30	0	0	0	0	0	0	0	0	0	0	0	0	0	0	0	0	0	0	0	0	0	0	0	2	16	0
		P2	2	255	30	0	0	0	0	0	0	0	0	0	0	0	0	0	0	0	0	0	0	0	0	0	0	0	0	16	0
		P2	3	255	30	0	0	0	0	0	0	0	0	0	0	0	0	0	0	0	0	0	0	0	0	0	0	0	0	18	0
		P2	4	255	29.7	0	0	0	0	0	0	0	0	0	0	0	0	0	0	0	0	0	0	0	0	0	0	0	0	18	0
		P3	1	255	30	0	0	0	0	0	0	0	0	0	0	0	0	0	0	0	0	0	0	0	0	0	0	0	0	18	0
		P3	2	255	30	0	0	0	0	0	0	0	0	0	0	0	0	0	0	0	0	0	0	0	0	0	0	0	1	17	0
		P3	3	255	30	0	0	0	0	0	0	0	0	0	0	0	0	0	0	0	0	0	0	0	0	0	0	0	2	17	0
		P3	4	255	29.7	0	0	0	0	0	0	0	0	0	0	0	0	0	0	0	0	0	0	0	0	0	0	0	0	13	0
		P4	1	255	30	0	0	0	0	0	0	0	0	0	0	0	0	0	0	0	0	0	0	0	0	0	0	0	0	18	0
		P4	2	255	30	0	0	0	0	0	0	0	0	0	0	0	0	0	0	0	0	0	0	0	0	0	0	0	0	19	0
		P4	3	255	30	0	0	0	0	0	0	0	0	0	0	0	0	0	0	0	0	0	0	0	0	0	0	0	1	12	1
		P4	4	255	29.7	0	0	0	0	0	0	0	0	0	0	0	0	0	0	0	0	0	0	0	0	0	0	0	2	16	0
		P5	1	255	30	0	0	0	0	0	0	0	0	0	0	0	0	0	0	0	0	0	0	0	0	0	0	0	0	17	0
		P5	2	255	30	0	0	0	0	0	0	0	0	0	0	0	0	0	0	0	0	0	0	0	0	0	0	0	0	20	0
		P5	3	255	30	0	0	0	0	0	0	0	0	0	0	0	0	0	0	0	0	0	0	0	0	0	0	0	2	16	0
		P5	4	255	29.7	0	0	0	0	0	0	0	0	0	0	0	0	0	0	0	0	0	0	0	0	0	0	0	1	19	0
		Calculated numbers per stage
Calculated from transposed data table (above)		Samp	Rep	Time	Temp	egg	L1	L2	L3	L3m	P	A	% egg	% L1	% L2	% L3	% L3m	% P	% A
		E1	1	2.05	30.5	20	0	0	0	0	0	0	100	0	0	0	0	0	0
		E1	2	2.08333	30.4	20	0	0	0	0	0	0	100	0	0	0	0	0	0
		E1	3	2.1	30.5	20	0	0	0	0	0	0	100	0	0	0	0	0	0
		E1	4	2.11667	31.1	20	0	0	0	0	0	0	100	0	0	0	0	0	0
		E2	1	4	30.1	20	0	0	0	0	0	0	100	0	0	0	0	0	0
		E2	2	4.03333	30.1	20	0	0	0	0	0	0	100	0	0	0	0	0	0
		E2	3	4.05	30.1	20	0	0	0	0	0	0	100	0	0	0	0	0	0
		E2	4	4.06667	31.3	20	0	0	0	0	0	0	100	0	0	0	0	0	0
		E3	1	6	30.1	20	0	0	0	0	0	0	100	0	0	0	0	0	0
		E3	2	6.03333	30	20	0	0	0	0	0	0	100	0	0	0	0	0	0
		E3	3	6.08333	30.1	19	0	0	0	0	0	0	100	0	0	0	0	0	0
		E3	4	6.16667	30.4	20	0	0	0	0	0	0	100	0	0	0	0	0	0
		E4	1	8.01667	29.9	21	0	0	0	0	0	0	100	0	0	0	0	0	0
		E4	2	8.05	30.1	19	0	0	0	0	0	0	100	0	0	0	0	0	0
		E4	3	8.08333	29.7	20	0	0	0	0	0	0	100	0	0	0	0	0	0
		E4	4	8.16667	29.1	20	0	0	0	0	0	0	100	0	0	0	0	0	0
		E5	1	10	29.9	15	5	0	0	0	0	0	75	25	0	0	0	0	0
		E5	2	10.05	30	16	4	0	0	0	0	0	80	20	0	0	0	0	0
		E5	3	10.1	29.9	19	1	0	0	0	0	0	95	5	0	0	0	0	0
		E5	4	10.1667	29.1	18	1	0	0	0	0	0	94.7368	5.26316	0	0	0	0	0
		F1	1	16	30	0	18	0	0	0	0	0	0	100	0	0	0	0	0
		F1	2	16.15	30	0	18	0	0	0	0	0	0	100	0	0	0	0	0
		F1	3	16.2667	30.4	0	19	0	0	0	0	0	0	100	0	0	0	0	0
		F1	4	16.3667	30.8	0	13	0	0	0	0	0	0	100	0	0	0	0	0
		F2	1	22.0167	30	0	17	0	0	0	0	0	0	100	0	0	0	0	0
		F2	2	22.0667	30	0	13	0	0	0	0	0	0	100	0	0	0	0	0
		F2	3	22.1167	30	0	21	0	0	0	0	0	0	100	0	0	0	0	0
		F2	4	22.1833	28.7	0	16	0	0	0	0	0	0	100	0	0	0	0	0
		F3	1	29	30	0	1	18	0	0	0	0	0	5.26316	94.7368	0	0	0	0
		F3	2	29.1	30	0	4	14	0	0	0	0	0	22.2222	77.7778	0	0	0	0
		F3	3	29.1833	30	0	3	17	0	0	0	0	0	15	85	0	0	0	0
		F3	4	29.25	29.8	0	9	11	0	0	0	0	0	45	55	0	0	0	0
		F4	1	34	29.9	0	1	18	0	0	0	0	0	5.26316	94.7368	0	0	0	0
		F4	2	34.0833	29.9	0	2	15	0	0	0	0	0	11.7647	88.2353	0	0	0	0
		F4	3	34.1833	29.9	0	0	17	0	0	0	0	0	0	100	0	0	0	0
		F4	4	34.2333	29.1	0	0	17	0	0	0	0	0	0	100	0	0	0	0
		F5	1	40.1667	30.1	0	0	15	0	0	0	0	0	0	100	0	0	0	0
		F5	2	40.2667	30	0	0	17	0	0	0	0	0	0	100	0	0	0	0
		F5	3	40.3	30.4	0	0	15	0	0	0	0	0	0	100	0	0	0	0
		F5	4	40.35	30.6	0	0	16	0	0	0	0	0	0	100	0	0	0	0
		S1	1	49	30	0	0	0	19	0	0	0	0	0	0	100	0	0	0
		S1	2	49.0833	30	0	0	2	15	0	0	0	0	0	11.7647	88.2353	0	0	0
		S1	3	49.1667	30	0	0	0	17	0	0	0	0	0	0	100	0	0	0
		S1	4	49.1833	29.7	0	0	6	9	0	0	0	0	0	40	60	0	0	0
		S2	1	56	29.9	0	0	0	17	0	0	0	0	0	0	100	0	0	0
		S2	2	56.0833	30	0	0	2	15	0	0	0	0	0	11.7647	88.2353	0	0	0
		S2	3	56.1167	29.7	0	0	0	18	0	0	0	0	0	0	100	0	0	0
		S2	4	56.1667	29	0	0	0	18	0	0	0	0	0	0	100	0	0	0
		S3	1	64.0667	30.1	0	0	0	17	0	0	0	0	0	0	100	0	0	0
		S3	2	64.1167	30.1	0	0	0	18	0	0	0	0	0	0	100	0	0	0
		S3	3	64.15	30.2	0	0	0	16	0	0	0	0	0	0	100	0	0	0
		S3	4	64.1667	30.6	0	0	0	18	0	0	0	0	0	0	100	0	0	0
		S4	1	72.0167	30.1	0	0	0	20	0	0	0	0	0	0	100	0	0	0
		S4	2	72.0667	30.1	0	0	0	2	14	0	0	0	0	0	12.5	87.5	0	0
		S4	3	72.1167	30.1	0	0	0	18	0	0	0	0	0	0	100	0	0	0
		S4	4	72.15	30	0	0	0	13	6	0	0	0	0	0	68.4211	31.5789	0	0
		S5	1	80.0333	29.9	0	0	0	0	19	0	0	0	0	0	0	100	0	0
		S5	2	80.0833	29.9	0	0	0	0	18	0	0	0	0	0	0	100	0	0
		S5	3	80.1167	29.7	0	0	0	17	0	0	0	0	0	0	100	0	0	0
		S5	4	80.1667	29.1	0	0	0	0	16	0	0	0	0	0	0	100	0	0
		T1	1	94	30	0	0	0	0	20	0	0	0	0	0	0	100	0	0
		T1	2	94	30	0	0	0	0	15	0	0	0	0	0	0	100	0	0
		T1	3	94	30	0	0	0	0	15	0	0	0	0	0	0	100	0	0
		T1	4	94	29.9	0	0	0	0	19	0	0	0	0	0	0	100	0	0
		T2	1	108	29.9	0	0	0	0	11	9	0	0	0	0	0	55	45	0
		T2	2	108.083	30	0	0	0	0	0	18	0	0	0	0	0	0	100	0
		T2	3	108.133	29.9	0	0	0	1	3	14	0	0	0	0	5.55556	16.6667	77.7778	0
		T2	4	108.25	29.5	0	0	0	0	14	6	0	0	0	0	0	70	30	0
		T3	1	122	30	0	0	0	0	0	11	0	0	0	0	0	0	100	0
		T3	2	122	30	0	0	0	0	0	11	0	0	0	0	0	0	100	0
		T3	3	122.017	29.9	0	0	0	0	0	17	0	0	0	0	0	0	100	0
		T3	4	122.017	30	0	0	0	0	1	18	0	0	0	0	0	5.26316	94.7368	0
		T4	1	136	30	0	0	0	0	0	19	0	0	0	0	0	0	100	0
		T4	2	136.033	30.1	0	0	0	0	1	18	0	0	0	0	0	5.26316	94.7368	0
		T4	3	136.117	30.2	0	0	0	0	0	20	0	0	0	0	0	0	100	0
		T4	4	136.167	30.3	0	0	0	0	0	15	0	0	0	0	0	0	100	0
		T5	1	149	30	0	0	0	0	0	20	0	0	0	0	0	0	100	0
		T5	2	149.083	30	0	0	0	0	0	10	0	0	0	0	0	0	100	0
		T5	3	149.167	30.1	0	0	0	0	0	16	0	0	0	0	0	0	100	0
		T5	4	149.2	29.6	0	0	0	0	0	20	0	0	0	0	0	0	100	0
		M1	1	185	30.1	0	0	0	0	0	19	0	0	0	0	0	0	100	0
		M1	2	185.083	30.2	0	0	0	0	0	18	0	0	0	0	0	0	100	0
		M1	3	185.133	30.1	0	0	0	0	0	16	0	0	0	0	0	0	100	0
		M1	4	185.183	30.6	0	0	0	0	0	15	0	0	0	0	0	0	100	0
		M2	1	220	30	0	0	0	0	0	3	7	0	0	0	0	0	30	70
		M2	2	220.067	30	0	0	0	0	0	1	18	0	0	0	0	0	5.26316	94.7368
		M2	3	220.133	30	0	0	0	0	0	2	18	0	0	0	0	0	10	90
		M2	4	220.2	29.8	0	0	0	0	0	4	14	0	0	0	0	0	22.2222	77.7778
		M3	1	255	30	0	0	0	0	0	0	15	0	0	0	0	0	0	100
		M3	2	255	30	0	0	0	0	0	0	15	0	0	0	0	0	0	100
		M3	3	255	30	0	0	0	0	0	0	19	0	0	0	0	0	0	100
		M3	4	255	29.7	0	0	0	0	0	0	18	0	0	0	0	0	0	100
		M4	1	255	30	0	0	0	0	0	0	14	0	0	0	0	0	0	100
		M4	2	255	30	0	0	0	0	0	0	16	0	0	0	0	0	0	100
		M4	3	255	30	0	0	0	0	0	0	19	0	0	0	0	0	0	100
		M4	4	255	29.7	0	0	0	0	0	0	17	0	0	0	0	0	0	100
		M5	1	255	30	0	0	0	0	0	0	17	0	0	0	0	0	0	100
		M5	2	255	30	0	0	0	0	0	0	19	0	0	0	0	0	0	100
		M5	3	255	30	0	0	0	0	0	0	19	0	0	0	0	0	0	100
		M5	4	255	29.7	0	0	0	0	0	0	16	0	0	0	0	0	0	100
		P1	1	255	30	0	0	0	0	0	0	19	0	0	0	0	0	0	100
		P1	2	255	30	0	0	0	0	0	0	19	0	0	0	0	0	0	100
		P1	3	255	30	0	0	0	0	0	0	18	0	0	0	0	0	0	100
		P1	4	255	29.7	0	0	0	0	0	0	18	0	0	0	0	0	0	100
		P2	1	255	30	0	0	0	0	0	0	16	0	0	0	0	0	0	100
		P2	2	255	30	0	0	0	0	0	0	16	0	0	0	0	0	0	100
		P2	3	255	30	0	0	0	0	0	0	18	0	0	0	0	0	0	100
		P2	4	255	29.7	0	0	0	0	0	0	18	0	0	0	0	0	0	100
		P3	1	255	30	0	0	0	0	0	0	18	0	0	0	0	0	0	100
		P3	2	255	30	0	0	0	0	0	0	17	0	0	0	0	0	0	100
		P3	3	255	30	0	0	0	0	0	0	17	0	0	0	0	0	0	100
		P3	4	255	29.7	0	0	0	0	0	0	13	0	0	0	0	0	0	100
		P4	1	255	30	0	0	0	0	0	0	18	0	0	0	0	0	0	100
		P4	2	255	30	0	0	0	0	0	0	19	0	0	0	0	0	0	100
		P4	3	255	30	0	0	0	0	0	0	13	0	0	0	0	0	0	100
		P4	4	255	29.7	0	0	0	0	0	0	16	0	0	0	0	0	0	100
		P5	1	255	30	0	0	0	0	0	0	17	0	0	0	0	0	0	100
		P5	2	255	30	0	0	0	0	0	0	20	0	0	0	0	0	0	100
		P5	3	255	30	0	0	0	0	0	0	16	0	0	0	0	0	0	100
		P5	4	255	29.7	0	0	0	0	0	0	19	0	0	0	0	0	0	100
		Formated data for Prism
						Numbers (0-20)														%
						Egg		L1		L2		L3		L3m		P		A		egg		L1		L2		L3		L3m		P		A					% data formated for analysis in TableCurve 2D
			Stage	Time	Temp	mean	SE	mean	SE	mean	SE	mean	SE	mean	SE	mean	SE	mean	SE	mean	SE	mean	SE	mean	SE	mean	SE	mean	SE	mean	SE	mean	SE				Time	Egg	Time	L1	Time	L2	Time	L3	Time	L3m	Time	P	Time
			Egg 1	2.0875	30.625	20	0	0	0	0	0	0	0	0	0	0	0	0	0	100	0	0	0	0	0	0	0	0	0	0	0	0	0				2.0875	100	2.0875	0	2.0875	0	2.0875	0	2.0875	0	2.0875	0	2.0875
			Egg 2	4.0375	30.4	20	0	0	0	0	0	0	0	0	0	0	0	0	0	100	0	0	0	0	0	0	0	0	0	0	0	0	0				4.0375	100	4.0375	0	4.0375	0	4.0375	0	4.0375	0	4.0375	0	4.0375
			Egg 3	6.07083	30.15	19.75	0.433013	0	0	0	0	0	0	0	0	0	0	0	0	100	0	0	0	0	0	0	0	0	0	0	0	0	0				6.07083	100	6.07083	0	6.07083	0	6.07083	0	6.07083	0	6.07083	0	6.07083
			Egg 4	8.07917	29.7	20	0.707107	0	0	0	0	0	0	0	0	0	0	0	0	100	0	0	0	0	0	0	0	0	0	0	0	0	0				8.07917	100	8.07917	0	8.07917	0	8.07917	0	8.07917	0	8.07917	0	8.07917
			Egg 5	10.0792	29.725	17	1.58114	2.75	1.78536	0	0	0	0	0	0	0	0	0	0	86.1842	8.8628	13.8158	8.8628	0	0	0	0	0	0	0	0	0	0				10.0792	86.1842	10.0792	13.8158	10.0792	0	10.0792	0	10.0792	0	10.0792	0	10.0792
			L1 1	16.1958	30.3	0	0	17	2.34521	0	0	0	0	0	0	0	0	0	0	0	0	100	0	0	0	0	0	0	0	0	0	0	0				16.1958	0	16.1958	100	16.1958	0	16.1958	0	16.1958	0	16.1958	0	16.1958
			L1 2	22.0958	29.675	0	0	16.75	2.86138	0	0	0	0	0	0	0	0	0	0	0	0	100	0	0	0	0	0	0	0	0	0	0	0				22.0958	0	22.0958	100	22.0958	0	22.0958	0	22.0958	0	22.0958	0	22.0958
			L1 3	29.1333	29.95	0	0	4.25	2.94746	15	2.73861	0	0	0	0	0	0	0	0	0	0	21.8713	14.6467	78.1287	14.6467	0	0	0	0	0	0	0	0				29.1333	0	29.1333	21.8713	29.1333	78.1287	29.1333	0	29.1333	0	29.1333	0	29.1333
			L1 4	34.125	29.7	0	0	0.75	0.829156	16.75	1.08972	0	0	0	0	0	0	0	0	0	0	4.25697	4.83793	95.743	4.83793	0	0	0	0	0	0	0	0				34.125	0	34.125	4.25697	34.125	95.743	34.125	0	34.125	0	34.125	0	34.125
			L1 5	40.2708	30.275	0	0	0	0	15.75	0.829156	0	0	0	0	0	0	0	0	0	0	0	0	100	0	0	0	0	0	0	0	0	0				40.2708	0	40.2708	0	40.2708	100	40.2708	0	40.2708	0	40.2708	0	40.2708
			L2 1	49.1083	29.925	0	0	0	0	2	2.44949	15	3.74166	0	0	0	0	0	0	0	0	0	0	12.9412	16.3441	87.0588	16.3441	0	0	0	0	0	0				49.1083	0	49.1083	0	49.1083	12.9412	49.1083	87.0588	49.1083	0	49.1083	0	49.1083
			L2 2	56.0917	29.65	0	0	0	0	0.5	0.866025	17	1.22474	0	0	0	0	0	0	0	0	0	0	2.94118	5.09427	97.0588	5.09427	0	0	0	0	0	0				56.0917	0	56.0917	0	56.0917	2.94118	56.0917	97.0588	56.0917	0	56.0917	0	56.0917
			L2 3	64.125	30.25	0	0	0	0	0	0	17.25	0.829156	0	0	0	0	0	0	0	0	0	0	0	0	100	0	0	0	0	0	0	0				64.125	0	64.125	0	64.125	0	64.125	100	64.125	0	64.125	0	64.125
			L2 4	72.0875	30.075	0	0	0	0	0	0	13.25	6.97764	5	5.74456	0	0	0	0	0	0	0	0	0	0	70.2303	35.737	29.7697	35.737	0	0	0	0				72.0875	0	72.0875	0	72.0875	0	72.0875	70.2303	72.0875	29.7697	72.0875	0	72.0875
			L2 5	80.1	29.65	0	0	0	0	0	0	4.25	7.36122	13.25	7.72577	0	0	0	0	0	0	0	0	0	0	25	43.3013	75	43.3013	0	0	0	0				80.1	0	80.1	0	80.1	0	80.1	25	80.1	75	80.1	0	80.1
			L3 1	94	29.975	0	0	0	0	0	0	0	0	17.25	2.27761	0	0	0	0	0	0	0	0	0	0	0	0	100	0	0	0	0	0				94	0	94	0	94	0	94	0	94	100	94	0	94
			L3 2	108.117	29.825	0	0	0	0	0	0	0.25	0.433013	7	5.70088	11.75	4.60299	0	0	0	0	0	0	0	0	1.38889	2.40563	35.4167	28.2197	63.1944	27.3872	0	0				108.117	0	108.117	0	108.117	0	108.117	1.38889	108.117	35.4167	108.117	63.1944	108.117
			L3 3	122.008	29.975	0	0	0	0	0	0	0	0	0.25	0.433013	14.25	3.26917	0	0	0	0	0	0	0	0	0	0	1.31579	2.27901	98.6842	2.27901	0	0				122.008	0	122.008	0	122.008	0	122.008	0	122.008	1.31579	122.008	98.6842	122.008
			L3 4	136.079	30.15	0	0	0	0	0	0	0	0	0.25	0.433013	18	1.87083	0	0	0	0	0	0	0	0	0	0	1.31579	2.27901	98.6842	2.27901	0	0				136.079	0	136.079	0	136.079	0	136.079	0	136.079	1.31579	136.079	98.6842	136.079
			L3 5	149.113	29.925	0	0	0	0	0	0	0	0	0	0	16.5	4.09268	0	0	0	0	0	0	0	0	0	0	0	0	100	0	0	0				149.113	0	149.113	0	149.113	0	149.113	0	149.113	0	149.113	100	149.113
			L3m 1	185.1	30.25	0	0	0	0	0	0	0	0	0	0	17	1.58114	0	0	0	0	0	0	0	0	0	0	0	0	100	0	0	0				185.1	0	185.1	0	185.1	0	185.1	0	185.1	0	185.1	100	185.1
			L3m 2	220.1	29.95	0	0	0	0	0	0	0	0	0	0	2.5	1.11803	14.25	4.49305	0	0	0	0	0	0	0	0	0	0	16.8713	9.78467	83.1287	9.78467				220.1	0	220.1	0	220.1	0	220.1	0	220.1	0	220.1	16.8713	220.1
			L3m 3	255	29.925	0	0	0	0	0	0	0	0	0	0	0	0	16.75	1.78536	0	0	0	0	0	0	0	0	0	0	0	0	100	0				255	0	255	0	255	0	255	0	255	0	255	0	255
			L3m 4	255	29.925	0	0	0	0	0	0	0	0	0	0	0	0	16.5	1.80278	0	0	0	0	0	0	0	0	0	0	0	0	100	0				255	0	255	0	255	0	255	0	255	0	255	0	255
			L3m 5	255	29.925	0	0	0	0	0	0	0	0	0	0	0	0	17.75	1.29904	0	0	0	0	0	0	0	0	0	0	0	0	100	0				255	0	255	0	255	0	255	0	255	0	255	0	255
			P 1	255	29.925	0	0	0	0	0	0	0	0	0	0	0	0	18.5	0.5	0	0	0	0	0	0	0	0	0	0	0	0	100	0				255	0	255	0	255	0	255	0	255	0	255	0	255
			P 2	255	29.925	0	0	0	0	0	0	0	0	0	0	0	0	17	1	0	0	0	0	0	0	0	0	0	0	0	0	100	0				255	0	255	0	255	0	255	0	255	0	255	0	255
			P 3	255	29.925	0	0	0	0	0	0	0	0	0	0	0	0	16.25	1.92029	0	0	0	0	0	0	0	0	0	0	0	0	100	0				255	0	255	0	255	0	255	0	255	0	255	0	255
			P 4	255	29.925	0	0	0	0	0	0	0	0	0	0	0	0	16.5	2.29129	0	0	0	0	0	0	0	0	0	0	0	0	100	0				255	0	255	0	255	0	255	0	255	0	255	0	255
			P 5	255	29.925	0	0	0	0	0	0	0	0	0	0	0	0	18	1.58114	0	0	0	0	0	0	0	0	0	0	0	0	100	0				255	0	255	0	255	0	255	0	255	0	255	0	255
				Mean	29.9833
				SE	0.229704
			% data formated for analysis in TableCurve 2D
			Time	Egg	Time	L1	Time	L2	Time	L3	Time	L3m	Time	P	Time	A		log(time)	Egg	log(time)	L1	log(time)	L2	log(time)	L3	log(time)	L3m	log(time)	P	log(time)	A
			0	100	0	0	0	0	0	0	0	0	0	0	0	0		0	100	0	0	0	0	0	0	0	0	0	0	0	0
			2.0875	100	2.0875	0	2.0875	0	2.0875	0	2.0875	0	2.0875	0	2.0875	0		0.319626	100	0.319626	0	0.319626	0	0.319626	0	0.319626	0	0.319626	0	0.319626	0
			4.0375	100	4.0375	0	4.0375	0	4.0375	0	4.0375	0	4.0375	0	4.0375	0		0.606113	100	0.606113	0	0.606113	0	0.606113	0	0.606113	0	0.606113	0	0.606113	0
			6.07083	100	6.07083	0	6.07083	0	6.07083	0	6.07083	0	6.07083	0	6.07083	0		0.783248	100	0.783248	0	0.783248	0	0.783248	0	0.783248	0	0.783248	0	0.783248	0
			8.07917	100	8.07917	0	8.07917	0	8.07917	0	8.07917	0	8.07917	0	8.07917	0		0.907367	100	0.907367	0	0.907367	0	0.907367	0	0.907367	0	0.907367	0	0.907367	0
			10.0792	86.1842	10.0792	13.8158	10.0792	0	10.0792	0	10.0792	0	10.0792	0	10.0792	0		1.00342	86.1842	1.00342	13.8158	1.00342	0	1.00342	0	1.00342	0	1.00342	0	1.00342	0
			16.1958	0	16.1958	100	16.1958	0	16.1958	0	16.1958	0	16.1958	0	16.1958	0		1.2094	0	1.2094	100	1.2094	0	1.2094	0	1.2094	0	1.2094	0	1.2094	0
			22.0958	0	22.0958	100	22.0958	0	22.0958	0	22.0958	0	22.0958	0	22.0958	0		1.34431	0	1.34431	100	1.34431	0	1.34431	0	1.34431	0	1.34431	0	1.34431	0
			29.1333	0	29.1333	21.8713	29.1333	78.1287	29.1333	0	29.1333	0	29.1333	0	29.1333	0		1.46439	0	1.46439	21.8713	1.46439	78.1287	1.46439	0	1.46439	0	1.46439	0	1.46439	0
			34.125	0	34.125	4.25697	34.125	95.743	34.125	0	34.125	0	34.125	0	34.125	0		1.53307	0	1.53307	4.25697	1.53307	95.743	1.53307	0	1.53307	0	1.53307	0	1.53307	0
			40.2708	0	40.2708	0	40.2708	100	40.2708	0	40.2708	0	40.2708	0	40.2708	0		1.60499	0	1.60499	0	1.60499	100	1.60499	0	1.60499	0	1.60499	0	1.60499	0
			49.1083	0	49.1083	0	49.1083	12.9412	49.1083	87.0588	49.1083	0	49.1083	0	49.1083	0		1.69116	0	1.69116	0	1.69116	12.9412	1.69116	87.0588	1.69116	0	1.69116	0	1.69116	0
			56.0917	0	56.0917	0	56.0917	2.94118	56.0917	97.0588	56.0917	0	56.0917	0	56.0917	0		1.7489	0	1.7489	0	1.7489	2.94118	1.7489	97.0588	1.7489	0	1.7489	0	1.7489	0
			64.125	0	64.125	0	64.125	0	64.125	100	64.125	0	64.125	0	64.125	0		1.80703	0	1.80703	0	1.80703	0	1.80703	100	1.80703	0	1.80703	0	1.80703	0
			72.0875	0	72.0875	0	72.0875	0	72.0875	70.2303	72.0875	29.7697	72.0875	0	72.0875	0		1.85786	0	1.85786	0	1.85786	0	1.85786	70.2303	1.85786	29.7697	1.85786	0	1.85786	0
			80.1	0	80.1	0	80.1	0	80.1	25	80.1	75	80.1	0	80.1	0		1.90363	0	1.90363	0	1.90363	0	1.90363	25	1.90363	75	1.90363	0	1.90363	0
			94	0	94	0	94	0	94	0	94	100	94	0	94	0		1.97313	0	1.97313	0	1.97313	0	1.97313	0	1.97313	100	1.97313	0	1.97313	0
			108.117	0	108.117	0	108.117	0	108.117	1.38889	108.117	35.4167	108.117	63.1944	108.117	0		2.03389	0	2.03389	0	2.03389	0	2.03389	1.38889	2.03389	35.4167	2.03389	63.1944	2.03389	0
			122.008	0	122.008	0	122.008	0	122.008	0	122.008	1.31579	122.008	98.6842	122.008	0		2.08639	0	2.08639	0	2.08639	0	2.08639	0	2.08639	1.31579	2.08639	98.6842	2.08639	0
			136.079	0	136.079	0	136.079	0	136.079	0	136.079	1.31579	136.079	98.6842	136.079	0		2.13379	0	2.13379	0	2.13379	0	2.13379	0	2.13379	1.31579	2.13379	98.6842	2.13379	0
			149.113	0	149.113	0	149.113	0	149.113	0	149.113	0	149.113	100	149.113	0		2.17351	0	2.17351	0	2.17351	0	2.17351	0	2.17351	0	2.17351	100	2.17351	0
			185.1	0	185.1	0	185.1	0	185.1	0	185.1	0	185.1	100	185.1	0		2.26741	0	2.26741	0	2.26741	0	2.26741	0	2.26741	0	2.26741	100	2.26741	0
			220.1	0	220.1	0	220.1	0	220.1	0	220.1	0	220.1	16.8713	220.1	83.1287		2.34262	0	2.34262	0	2.34262	0	2.34262	0	2.34262	0	2.34262	16.8713	2.34262	83.1287
			255	0	255	0	255	0	255	0	255	0	255	0	255	100		2.40654	0	2.40654	0	2.40654	0	2.40654	0	2.40654	0	2.40654	0	2.40654	100
			255	0	255	0	255	0	255	0	255	0	255	0	255	100		2.40654	0	2.40654	0	2.40654	0	2.40654	0	2.40654	0	2.40654	0	2.40654	100
			255	0	255	0	255	0	255	0	255	0	255	0	255	100		2.40654	0	2.40654	0	2.40654	0	2.40654	0	2.40654	0	2.40654	0	2.40654	100
			255	0	255	0	255	0	255	0	255	0	255	0	255	100		2.40654	0	2.40654	0	2.40654	0	2.40654	0	2.40654	0	2.40654	0	2.40654	100
			255	0	255	0	255	0	255	0	255	0	255	0	255	100		2.40654	0	2.40654	0	2.40654	0	2.40654	0	2.40654	0	2.40654	0	2.40654	100
			255	0	255	0	255	0	255	0	255	0	255	0	255	100		2.40654	0	2.40654	0	2.40654	0	2.40654	0	2.40654	0	2.40654	0	2.40654	100
			255	0	255	0	255	0	255	0	255	0	255	0	255	100		2.40654	0	2.40654	0	2.40654	0	2.40654	0	2.40654	0	2.40654	0	2.40654	100
			255	0	255	0	255	0	255	0	255	0	255	0	255	100		2.40654	0	2.40654	0	2.40654	0	2.40654	0	2.40654	0	2.40654	0	2.40654	100
			% data formated for analysis in TableCurve 2D								Data used for Prism stage transitions analysis
			log(time)	L1	L2	L3	L3m	P	A		log(time)	L1	L2	L3	L3m	P	A
			0.319626	0	0	0	0	0	0		0.319626	0	0	0	0	0	0
			0.606113	0	0	0	0	0	0		0.606113	0	0	0	0	0	0
			0.783248	0	0	0	0	0	0		0.783248	0	0	0	0	0	0
			0.907367	0	0	0	0	0	0		0.907367	0	0	0	0	0	0
			1.00342	13.8158	0	0	0	0	0		1.00342	13.8158	0	0	0	0	0
			1.2094	100	0	0	0	0	0		1.2094	100	0	0	0	0	0
			1.34431	100	0	0	0	0	0		1.34431	100	0	0	0	0	0
			1.46439	21.8713	78.1287	0	0	0	0		1.46439		78.1287	0	0	0	0
			1.53307	4.25697	95.743	0	0	0	0		1.53307		95.743	0	0	0	0
			1.60499	0	100	0	0	0	0		1.60499		100	0	0	0	0
			1.69116	0	12.9412	87.0588	0	0	0		1.69116			87.0588	0	0	0
			1.7489	0	2.94118	97.0588	0	0	0		1.7489			97.0588	0	0	0
			1.80703	0	0	100	0	0	0		1.80703			100	0	0	0
			1.85786	0	0	70.2303	29.7697	0	0		1.85786				29.7697	0	0
			1.90363	0	0	25	75	0	0		1.90363				75	0	0
			1.97313	0	0	0	100	0	0		1.97313				100	0	0
			2.03389	0	0	1.38889	35.4167	63.1944	0		2.03389					63.1944	0
			2.08639	0	0	0	1.31579	98.6842	0		2.08639					98.6842	0
			2.13379	0	0	0	1.31579	98.6842	0		2.13379					98.6842	0
			2.17351	0	0	0	0	100	0		2.17351					100	0
			2.26741	0	0	0	0	100	0		2.26741					100	0
			2.34262	0	0	0	0	16.8713	83.1287		2.34262						83.1287
			2.40654	0	0	0	0	0	100		2.40654						100
			2.40654	0	0	0	0	0	100		2.40654						100
			2.40654	0	0	0	0	0	100		2.40654						100
			2.40654	0	0	0	0	0	100		2.40654
			2.40654	0	0	0	0	0	100		2.40654
			2.40654	0	0	0	0	0	100		2.40654
			2.40654	0	0	0	0	0	100		2.40654
			2.40654	0	0	0	0	0	100		2.40654
				From Prism dose analysis
			Gaussian Cumulative	E-L1	E-L2	E-L3	E-L3m	E-P	E-A		Gaussian Cum - Log		Dose Analysis- Log
			Log mean	1.02159	1.43403	1.66821	1.87828	2.02696	2.33335		mean	SE	mean	SE
			Log SE	0.000203586	0.00443913	0.0151407	0.00059592	0.000696942	3.6077e-05		1.02159	0.000203586	1.01176
			mean	10.5097	27.1662	46.5809	75.5584	106.405	215.451		1.43403	0.00443913	1.43682	0.00400152
			SE	1.00047	1.01027	1.03548	1.00137	1.00161	1.00008		1.66821	0.0151407	1.66861	0.00572557
											1.87828	0.00059592	1.87828	0.000934142
			Dose Analysis	E-L1	E-L2	E-L3	E-L3m	E-P	E-A		2.02696	0.000696942	2.02813	0.000593186
			Log mean	1.01176	1.43682	1.66861	1.87828	2.02813	2.33797		2.33335	3.6077e-05	2.33797
			Log SE	0	0.00400152	0.00572557	0.000934142	0.000593186	0
			mean	10.2745	27.3415	46.6241	75.5586	106.692	217.757
			SE	1	1.00926	1.01327	1.00215	1.00137	1
[truncated: 74 more columns]

[truncated: 3 more sheets: 32.5 C, Development, Notes on Sheet]
